# Supplementary material for: Integrated analyses reveal two molecularly and clinically distinct subtypes of H3 K27M-mutant diffuse midline gliomas with prognostic significance
Source: Acta Neuropathol. 2024 Sep 10;148(1):40. doi: 10.1007/s00401-024-02800-3 (PMC11387453; doi:10.1007/s00401-024-02800-3)
Supplement: Supplementary file 1 — Supplementary file1 (XLSX 1224 KB) [file 401_2024_2800_MOESM1_ESM.xlsx]

## Sheet: Suppl.Table
Number	Origin	Localisation	Age [yrs]	Sex	Survival [months]	Status (0=alive)	Subtype	Sentrix ID	Calibrated Score (Brain tumor classifier; Version: 11b4)	Calibrated Score (Brain tumor classifier; Version: 12.8)		MGMT-Promoter	Mutations																CNV
											850k/450k		H3-3A	H3.1	TP53	NF1	NF2	ATRX	PTEN	FGFR1	FGFR2	KRAS	BRAF	EGFR	PIK3CA	PIK3R1	TERT	MAPK- relevant mutation	TP53	NF1	NF2	ATRX	PTEN	PDGFRa	EGFR	MDM2	CCND1	CCND2	CDK4	MET
S01	New case	Spinal cord	19	f	9	1	B	203930200086_R01C01	0.99	1	850k	unmethylated	Missense Mutation	WT	Missense Mutation	WT	WT	Missense Mutation	WT	WT	WT	Missense Mutation	WT	WT	Missense Mutation	WT	WT	yes	Balanced	Balanced	Balanced	Balanced	Balanced	Balanced	Balanced	Balanced	Balanced	Balanced	Balanced	Balanced
S02	New case	Spinal cord	13.3	m	NA	NA	A	203020780053_R07C01	0.99	1	850k	unmethylated	Missense Mutation	WT	WT	WT	WT	WT	WT	Missense Mutation	WT	WT	WT	WT	WT	WT	WT	yes	Balanced	Balanced	Balanced	Balanced	Balanced	Balanced	Balanced	Balanced	Balanced	Balanced	Balanced	Balanced
S06	New case	Spinal cord	NA	m	5.5	1	B	205049780048_R03C01	0.97	1	850k	unmethylated	Missense Mutation	WT	NA	NA	NA	NA	NA	NA	NA	NA	NA	NA	NA	NA	NA	NA	Balanced	Balanced	Balanced	Balanced	Balanced	Amplification	Balanced	Balanced	Balanced	Balanced	Balanced	Balanced
S08	New case	Spinal cord	9.27397	m	14.8	1	B	203020780046_R05C01	0.99	1	850k	unmethylated	Missense Mutation	WT	Nonsense Mutation	WT	WT	WT	WT	WT	WT	WT	WT	WT	WT	WT	WT	no	Balanced	Balanced	Balanced	Balanced	Balanced	Balanced	Balanced	Balanced	Balanced	Balanced	Balanced	Balanced
S11	New case	Spinal cord	45.3644	m	33.4	1	A	202123800125_R04C01	0.99	1	850k	methylated	Missense Mutation	WT	Missense Mutation	WT	WT	WT	WT	WT	WT	WT	WT	WT	WT	WT	WT	no	Balanced	Balanced	Balanced	Balanced	Balanced	Balanced	Balanced	Balanced	Balanced	Balanced	Balanced	Balanced
S15	New case	Spinal cord	58.4411	m	NA	NA	A	204086170053_R02C01	0.84	0.991381	850k	unmethylated	Missense Mutation	WT	Splice Site Mutation	WT	WT	Splice Site Mutation	NA	WT	WT	WT	WT	WT	WT	WT	Promoter Mutation	no	Balanced	Balanced	Balanced	Balanced	Balanced	Amplification	Balanced	Balanced	Balanced	Balanced	Balanced	Balanced
S17	New case	Spinal cord	47.7616	f	38.2	1	A	204229190153_R02C01	0.98	1	850k	unmethylated	Missense Mutation	WT	WT	Nonsense Mutation	WT	WT	WT	WT	WT	WT	WT	WT	WT	WT	WT	yes	Balanced	Balanced	Balanced	Balanced	Balanced	Balanced	Balanced	Balanced	Balanced	Balanced	Balanced	Balanced
S19	New case	Spinal cord	37	f	54	0	A	202915410091_R05C01	0.91	0.964482	850k	unmethylated	Missense Mutation	WT	WT	WT	WT	WT	WT	Missense Mutation	WT	Missense Mutation	WT	WT	WT	WT	WT	yes	Balanced	Deletion	Balanced	Balanced	Balanced	Balanced	Balanced	Balanced	Balanced	Balanced	Balanced	Balanced
S20	New case	Spinal cord	20	f	12	1	A	205605870163_R06C01	0.98	0.994492	850k	methylated	Missense Mutation	WT	WT	NA	WT	WT	WT	Missense Mutation	WT	WT	WT	WT	WT	WT	WT	yes	Balanced	Deletion	Balanced	Balanced	Balanced	Balanced	Balanced	Balanced	Balanced	Balanced	Balanced	Balanced
S22	New case	Spinal cord	34	m	NA	NA	A	203084910124_R02C01	0.99	1	850k	unmethylated	NA	NA	NA	NA	NA	NA	NA	NA	NA	NA	NA	NA	NA	NA	NA	NA	Balanced	Balanced	Balanced	Balanced	Balanced	Balanced	Balanced	Balanced	Balanced	Balanced	Balanced	Balanced
S23	New case	Spinal cord	46	m	NA	NA	A	203282450225_R03C01	0.92	0.761766	850k	methylated	Missense Mutation	WT	WT	WT	WT	WT	WT	WT	WT	WT	WT	WT	WT	WT	WT	no	Balanced	Balanced	Balanced	Balanced	Balanced	Balanced	Balanced	Balanced	Balanced	Balanced	Balanced	Balanced
S24	New case	Spinal cord	44	f	83.3	0	A	201532190152_R01C01	0.96	0.941278	850k	unmethylated	NA	NA	NA	NA	NA	NA	NA	NA	NA	NA	NA	NA	NA	NA	NA	NA	Balanced	Balanced	Balanced	Balanced	Balanced	Balanced	Balanced	Balanced	Balanced	Balanced	Balanced	Balanced
S25	New case	Spinal cord	NA	m	NA	NA	B	205022240116_R06C01	0.99	1	850k	unmethylated	NA	NA	NA	NA	NA	NA	NA	NA	NA	NA	NA	NA	NA	NA	NA	NA	Balanced	Balanced	Balanced	Balanced	Balanced	Balanced	Balanced	Balanced	Balanced	Balanced	Balanced	Balanced
S26	Capper et al., Nature 2018	Spinal cord	24	m	NA	NA	B	GSM2941420_9444375028_R04C01	0.99	1	450k	unmethylated	NA	NA	NA	NA	NA	NA	NA	NA	NA	NA	NA	NA	NA	NA	NA	NA	Balanced	Balanced	Balanced	Balanced	Balanced	Gain	Balanced	Balanced	Balanced	Balanced	Balanced	Balanced
S27	Capper et al., Nature 2018	Spinal cord	23	m	NA	NA	A	GSM2941671_9878827225_R03C02	0.99	0.991068	450k	unmethylated	NA	NA	NA	NA	NA	NA	NA	NA	NA	NA	NA	NA	NA	NA	NA	NA	Balanced	Balanced	Balanced	Balanced	Balanced	Balanced	Balanced	Amplification	Balanced	Balanced	Balanced	Balanced
S29	Capper et al., Nature 2018	Spinal cord	13	m	NA	NA	B	GSM2941751_9969477057_R06C01	0.99	1	450k	unmethylated	NA	NA	NA	NA	NA	NA	NA	NA	NA	NA	NA	NA	NA	NA	NA	NA	Balanced	Balanced	Balanced	Balanced	Balanced	Balanced	Balanced	Balanced	Balanced	Balanced	Balanced	Balanced
S30	Capper et al., Nature 2018	Spinal cord	5	m	NA	NA	B	GSM2404676_9741950102_R02C01	0.99	1	450k	unmethylated	NA	NA	NA	NA	NA	NA	NA	NA	NA	NA	NA	NA	NA	NA	NA	NA	Balanced	Balanced	Balanced	Balanced	Balanced	Balanced	Balanced	Balanced	Balanced	Balanced	Balanced	Balanced
S31	Capper et al., Nature 2018	Spinal cord	7	m	NA	NA	B	GSM2404678_9741950102_R02C02	0.99	1	450k	unmethylated	NA	NA	NA	NA	NA	NA	NA	NA	NA	NA	NA	NA	NA	NA	NA	NA	Deletion	Balanced	Balanced	Balanced	Balanced	Balanced	Balanced	Balanced	Gain	Balanced	Balanced	Amplification
S32	Capper et al., Nature 2018	Spinal cord	9	m	NA	NA	B	GSM2404824_9533774024_R06C02	0.99	1	450k	unmethylated	NA	NA	NA	NA	NA	NA	NA	NA	NA	NA	NA	NA	NA	NA	NA	NA	Balanced	Balanced	Balanced	Balanced	Balanced	Balanced	Balanced	Balanced	Balanced	Balanced	Balanced	Balanced
S33	Capper et al., Nature 2018	Spinal cord	13	m	NA	NA	A	GSM2403761_9283265032_R03C01	0.99	1	450k	unmethylated	NA	NA	NA	NA	NA	NA	NA	NA	NA	NA	NA	NA	NA	NA	NA	NA	Balanced	Balanced	Balanced	Balanced	Balanced	Balanced	Balanced	Balanced	Balanced	Balanced	Balanced	Balanced
S34	Capper et al., Nature 2018	Spinal cord	15	f	NA	NA	B	GSM2404812_9533774041_R04C02	0.99	1	450k	unmethylated	NA	NA	NA	NA	NA	NA	NA	NA	NA	NA	NA	NA	NA	NA	NA	NA	Balanced	Balanced	Balanced	Balanced	Balanced	Amplification	Balanced	Balanced	Balanced	Balanced	Balanced	Balanced
S35	Capper et al., Nature 2018	Spinal cord	51	f	NA	NA	A	GSM2404921_9969477014_R01C01	0.99	1	450k	unmethylated	NA	NA	NA	NA	NA	NA	NA	NA	NA	NA	NA	NA	NA	NA	NA	NA	Balanced	Balanced	Balanced	Balanced	Balanced	Balanced	Balanced	Balanced	Balanced	Balanced	Balanced	Balanced
S36	Garcia et al., Journal of Neuropathology & Experimental Neurology 2022	Spinal cord	6	m	NA	NA	B	10005771143_R01C02	0.99	0.974527	450K	unmethylated	NA	NA	NA	NA	NA	NA	NA	NA	NA	NA	NA	NA	NA	NA	NA	NA	Balanced	Deletion	Balanced	Balanced	Balanced	Balanced	Balanced	Balanced	Balanced	Balanced	Balanced	Balanced
S37	Garcia et al., Journal of Neuropathology & Experimental Neurology 2022	Spinal cord	15	m	NA	NA	B	10005771148_R04C02	0.99	1	450K	unmethylated	NA	NA	NA	NA	NA	NA	NA	NA	NA	NA	NA	NA	NA	NA	NA	NA	Balanced	Balanced	Balanced	Balanced	Balanced	Amplification	Balanced	Balanced	Balanced	Balanced	Balanced	Amplification
S38	Garcia et al., Journal of Neuropathology & Experimental Neurology 2022	Spinal cord	58	f	NA	NA	A	10005771086_R06C01	0.94	0.836083	450K	unmethylated	NA	NA	NA	NA	NA	NA	NA	NA	NA	NA	NA	NA	NA	NA	NA	NA	Deletion	Deletion	Balanced	Balanced	Balanced	Balanced	Balanced	Balanced	Balanced	Balanced	Balanced	Balanced
S39	Garcia et al., Journal of Neuropathology & Experimental Neurology 2022	Spinal cord	12	f	NA	NA	B	3998579116_R04C02	0.99	1	450K	unmethylated	NA	NA	NA	NA	NA	NA	NA	NA	NA	NA	NA	NA	NA	NA	NA	NA	Balanced	Balanced	Balanced	Balanced	Balanced	Balanced	Balanced	Balanced	Balanced	Balanced	Balanced	Balanced
S40	Garcia et al., Journal of Neuropathology & Experimental Neurology 2022	Spinal cord	42	f	NA	NA	A	200123480094_R05C01	0.99	1	450K	methylated	NA	NA	NA	NA	NA	NA	NA	NA	NA	NA	NA	NA	NA	NA	NA	NA	Balanced	Balanced	Balanced	Balanced	Balanced	Balanced	Balanced	Balanced	Balanced	Balanced	Balanced	Balanced
S41	Garcia et al., Journal of Neuropathology & Experimental Neurology 2022	Spinal cord	22	m	NA	NA	B	200362700153_R03C02	0.98	1	450K	unmethylated	NA	NA	NA	NA	NA	NA	NA	NA	NA	NA	NA	NA	NA	NA	NA	NA	Balanced	Balanced	Balanced	Balanced	Balanced	Amplification	Balanced	Balanced	Balanced	Balanced	Balanced	Balanced
S42	Garcia et al., Journal of Neuropathology & Experimental Neurology 2022	Spinal cord	4	m	NA	NA	B	10005771111_R04C02	0.96	1	450K	unmethylated	NA	NA	NA	NA	NA	NA	NA	NA	NA	NA	NA	NA	NA	NA	NA	NA	Balanced	Balanced	Balanced	Balanced	Balanced	Gain	Balanced	Balanced	Balanced	Balanced	Balanced	Balanced
S43	Garcia et al., Journal of Neuropathology & Experimental Neurology 2022	Spinal cord	15	f	NA	NA	B	203282450184_R06C01	0.99	1	850k	unmethylated	NA	NA	NA	NA	NA	NA	NA	NA	NA	NA	NA	NA	NA	NA	NA	NA	Deletion	Balanced	Balanced	Balanced	Balanced	Amplification	Balanced	Balanced	Balanced	Balanced	Balanced	Balanced
S44	Garcia et al., Journal of Neuropathology & Experimental Neurology 2022	Spinal cord	11	m	NA	NA	B	200992360005_R02C01	0.99	1	850k	unmethylated	NA	NA	NA	NA	NA	NA	NA	NA	NA	NA	NA	NA	NA	NA	NA	NA	Balanced	Balanced	Balanced	Balanced	Balanced	Balanced	Balanced	Balanced	Balanced	Balanced	Balanced	Balanced
Se01	New case	Sella	NA	m	5.5	1	B	205055470080_R02C01	0.99	1	850k	unmethylated	Missense Mutation	WT	Missense Mutation	WT	WT	WT	WT	WT	WT	WT	WT	WT	WT	WT	WT	no	Balanced	Balanced	Deletion	Balanced	Balanced	Amplification	Balanced	Balanced	Balanced	Balanced	Balanced	Balanced
P08	New case	Pons	6.8	f	35.6	1	B	202123800125_R03C01	0.99	1	850k	unmethylated	NA	NA	NA	NA	NA	NA	NA	NA	NA	NA	NA	NA	NA	NA	NA	NA	Balanced	Balanced	Balanced	Balanced	Balanced	Balanced	Balanced	Balanced	Balanced	Balanced	Balanced	Balanced
P10	New case	Pons	15.5205	m	15.8	1	B	205689130178_R05C01	0.99	1	850k	unmethylated	Missense Mutation	WT	NA	NA	NA	NA	NA	NA	NA	NA	NA	NA	NA	NA	NA	NA	Balanced	Balanced	Balanced	Balanced	Balanced	Balanced	Balanced	Balanced	Balanced	Balanced	Balanced	Balanced
P13	New case	Pons	4.9863	f	7	1	B	204086170053_R04C01	0.99	1	850k	unmethylated	Missense Mutation	WT	Missense Mutation	WT	WT	WT	WT	WT	WT	WT	WT	WT	WT	WT	WT	no	Balanced	Balanced	Balanced	Balanced	Balanced	Amplification	Balanced	Balanced	Amplification	Balanced	Balanced	Balanced
P14	New case	Pons	5.29589	f	NA	NA	B	203527980011_R04C01	0.99	1	850k	unmethylated	Missense Mutation	WT	Missense Mutation	WT	WT	WT	Missense Mutation	WT	WT	WT	WT	WT	WT	WT	WT	no	Deletion	Balanced	Balanced	Balanced	Balanced	Balanced	Balanced	Balanced	Balanced	Balanced	Balanced	Balanced
P16	New case	Pons	19.1781	m	13.8	0	B	204894630018_R01C01	0.96	1	850k	unmethylated	Missense Mutation	WT	Missense Mutation	WT	WT	Frameshift Mutation	WT	WT	WT	WT	WT	WT	Missense Mutation	WT	WT	no	Deletion	Balanced	Balanced	Deletion	Balanced	Balanced	Balanced	Balanced	Balanced	Balanced	Balanced	Balanced
P17	New case	Pons	15.211	f	0.3	0	A	204894630023_R01C01	0.98	0.982093	850k	unmethylated	Missense Mutation	WT	Missense Mutation	WT	WT	WT	WT	Missense Mutation	WT	WT	WT	WT	WT	WT	WT	yes	Balanced	Balanced	Balanced	Balanced	Balanced	Balanced	Amplification	Balanced	Balanced	Balanced	Balanced	Balanced
P21	New case	Pons	5	m	2.5	0	B	205724780017_R04C01	0.99	1	850k	unmethylated	Missense Mutation	WT	WT	WT	WT	Frameshift Mutation	Missense Mutation	WT	WT	Missense Mutation	WT	WT	WT	WT	WT	yes	Deletion	Balanced	Balanced	Balanced	Balanced	Balanced	Balanced	Balanced	Balanced	Balanced	Balanced	Balanced
P22	New case	Pons	NA	m	NA	NA	B	205118950092_R01C01	0.99	1	850k	unmethylated	Missense Mutation	WT	WT	WT	WT	Frameshift Mutation	Missense Mutation	WT	WT	Missense Mutation	WT	WT	WT	WT	WT	yes	Balanced	Balanced	Balanced	Balanced	Balanced	Amplification	Balanced	Balanced	Balanced	Balanced	Balanced	Balanced
P23	Sturm et al., Cancer Cell 2012	Pons	13	f	13	1	B	GSM2402861_5911815001_R03C01	0.99	1	450k	methylated	Missense Mutation	WT	Mutant	NA	NA	NA	NA	NA	NA	NA	NA	NA	NA	NA	NA	NA	Balanced	Balanced	Balanced	Balanced	Balanced	Balanced	Balanced	Balanced	Balanced	Balanced	Balanced	Balanced
P24	Capper et al., Nature 2018	Pons	14	m	NA	NA	B	GSM2404890_9968646118_R02C01	0.99	1	450k	unmethylated	NA	NA	NA	NA	NA	NA	NA	NA	NA	NA	NA	NA	NA	NA	NA	NA	Balanced	Balanced	Balanced	Balanced	Balanced	Balanced	Balanced	Balanced	Balanced	Balanced	Balanced	Balanced
P25	Capper et al., Nature 2018	Pons	13	f	NA	NA	B	GSM2404675_9741950102_R01C01	1	1	450k	unmethylated	NA	NA	NA	NA	NA	NA	NA	NA	NA	NA	NA	NA	NA	NA	NA	NA	Balanced	Balanced	Balanced	Balanced	Balanced	Balanced	Balanced	Balanced	Balanced	Balanced	Balanced	Balanced
P26	Capper et al., Nature 2018	Pons	9	m	NA	NA	B	GSM2405295_10006823165_R04C01	0.98	0.846044	450k	unmethylated	NA	NA	NA	NA	NA	NA	NA	NA	NA	NA	NA	NA	NA	NA	NA	NA	Balanced	Balanced	Balanced	Balanced	Balanced	Balanced	Balanced	Balanced	Balanced	Balanced	Balanced	Balanced
P27	Capper et al., Nature 2018	Pons	8	f	NA	NA	B	GSM2404655_9741950109_R01C01	0.99	1	450k	unmethylated	NA	NA	NA	NA	NA	NA	NA	NA	NA	NA	NA	NA	NA	NA	NA	NA	Balanced	Balanced	Balanced	Balanced	Balanced	Balanced	Balanced	Balanced	Balanced	Balanced	Balanced	Balanced
P28	Capper et al., Nature 2018	Pons	4	f	NA	NA	B	GSM2404766_9829119122_R05C01	0.99	1	450k	unmethylated	NA	NA	NA	NA	NA	NA	NA	NA	NA	NA	NA	NA	NA	NA	NA	NA	Deletion	Balanced	Balanced	Balanced	Balanced	Balanced	Balanced	Balanced	Balanced	Balanced	Balanced	Balanced
P29	Capper et al., Nature 2018	Pons	3	f	NA	NA	B	GSM2404767_9829119122_R06C01	0.99	1	450k	unmethylated	NA	NA	NA	NA	NA	NA	NA	NA	NA	NA	NA	NA	NA	NA	NA	NA	Balanced	Balanced	Balanced	Balanced	Balanced	Balanced	Balanced	Balanced	Balanced	Balanced	Balanced	Balanced
P30	Capper et al., Nature 2018	Pons	1	f	NA	NA	B	GSM2405294_10006823165_R02C01	0.99	0.992903	450k	unmethylated	NA	NA	NA	NA	NA	NA	NA	NA	NA	NA	NA	NA	NA	NA	NA	NA	Balanced	Balanced	Balanced	Balanced	Balanced	Balanced	Balanced	Balanced	Balanced	Balanced	Balanced	Balanced
P31	Capper et al., Nature 2018	Pons	31	m	NA	NA	A	GSM2941357_9376561042_R06C02	0.82	0.788211	450k	methylated	NA	NA	NA	NA	NA	NA	NA	NA	NA	NA	NA	NA	NA	NA	NA	NA	Deletion	Balanced	Balanced	Balanced	Balanced	Balanced	Balanced	Balanced	Balanced	Balanced	Balanced	Balanced
P32	Capper et al., Nature 2018	Pons	5	f	NA	NA	B	GSM2941454_9533774024_R06C01	0.99	1	450k	unmethylated	NA	NA	NA	NA	NA	NA	NA	NA	NA	NA	NA	NA	NA	NA	NA	NA	Deletion	Balanced	Balanced	Balanced	Balanced	Balanced	Balanced	Balanced	Balanced	Balanced	Balanced	Balanced
P33	Capper et al., Nature 2018	Pons	3	m	NA	NA	B	GSM2941705_9968646164_R05C02	0.99	1	450k	unmethylated	NA	NA	NA	NA	NA	NA	NA	NA	NA	NA	NA	NA	NA	NA	NA	NA	Balanced	Balanced	Balanced	Balanced	Balanced	Balanced	Balanced	Balanced	Balanced	Balanced	Balanced	Balanced
P34	Capper et al., Nature 2018	Pons	20	f	NA	NA	B	GSM2940738_10003886258_R05C01	0.99	1	450k	unmethylated	NA	NA	NA	NA	NA	NA	NA	NA	NA	NA	NA	NA	NA	NA	NA	NA	Deletion	Balanced	Balanced	Balanced	Balanced	Balanced	Balanced	Balanced	Balanced	Balanced	Balanced	Balanced
P35	Capper et al., Nature 2018	Pons	48	f	NA	NA	A	GSM2940793_10006823155_R05C02	0.78	0.600928	450k	unmethylated	NA	NA	NA	NA	NA	NA	NA	NA	NA	NA	NA	NA	NA	NA	NA	NA	Balanced	Balanced	Balanced	Balanced	Balanced	Balanced	Balanced	Balanced	Balanced	Balanced	Balanced	Balanced
P36	Capper et al., Nature 2018	Pons	5	m	NA	NA	B	GSM2940860_200360420062_R01C02	0.99	1	450k	unmethylated	NA	NA	NA	NA	NA	NA	NA	NA	NA	NA	NA	NA	NA	NA	NA	NA	Balanced	Balanced	Balanced	Balanced	Balanced	Amplification	Balanced	Balanced	Balanced	Balanced	Balanced	Balanced
P37	Castel et al., Acta Neuropathologica 2018	Pons	5.3	f	NA	NA	B	3999547117_R06C02	0.98	1	450k	unmethylated	WT	Missense Mutation	NA	NA	NA	NA	NA	NA	NA	NA	NA	NA	NA	NA	NA	NA	Balanced	Balanced	Balanced	Balanced	Balanced	Balanced	Balanced	Balanced	Balanced	Balanced	Balanced	Balanced
P38	Castel et al., Acta Neuropathologica 2018	Pons	4.6	m	NA	NA	B	200397860074_R05C02	0.98	1	450k	unmethylated	WT	Missense Mutation	NA	NA	NA	NA	NA	NA	NA	NA	NA	NA	NA	NA	NA	NA	Balanced	Balanced	Balanced	Balanced	Balanced	Balanced	Balanced	Balanced	Balanced	Balanced	Balanced	Balanced
P39	Castel et al., Acta Neuropathologica 2018	Pons	3	f	NA	NA	B	200397860077_R03C01	0.99	1	450k	unmethylated	WT	Missense Mutation	NA	NA	NA	NA	NA	NA	NA	NA	NA	NA	NA	NA	NA	NA	Balanced	Balanced	Balanced	Balanced	Balanced	Balanced	Balanced	Balanced	Balanced	Balanced	Balanced	Balanced
P40	Castel et al., Acta Neuropathologica 2018	Pons	4	m	NA	NA	B	200397860077_R05C01	0.99	1	450k	unmethylated	WT	Missense Mutation	NA	NA	NA	NA	NA	NA	NA	NA	NA	NA	NA	NA	NA	NA	Balanced	Balanced	Balanced	Balanced	Balanced	Balanced	Balanced	Balanced	Balanced	Balanced	Balanced	Balanced
P41	Castel et al., Acta Neuropathologica 2018	Pons	3.6	f	NA	NA	B	3999547117_R04C01	0.99	1	450k	unmethylated	WT	Missense Mutation	NA	NA	NA	NA	NA	NA	NA	NA	NA	NA	NA	NA	NA	NA	Balanced	Balanced	Balanced	Balanced	Balanced	Balanced	Balanced	Balanced	Balanced	Balanced	Balanced	Balanced
P42	Castel et al., Acta Neuropathologica 2018	Pons	6	f	NA	NA	B	200397860077_R03C02	0.99	1	450k	unmethylated	WT	Missense Mutation	NA	NA	NA	NA	NA	NA	NA	NA	NA	NA	NA	NA	NA	NA	Balanced	Balanced	Balanced	Balanced	Balanced	Balanced	Balanced	Balanced	Balanced	Balanced	Balanced	Balanced
P43	Castel et al., Acta Neuropathologica 2018	Pons	1	f	NA	NA	B	200397860077_R04C02	0.91	0.985766	450k	unmethylated	WT	Missense Mutation	NA	NA	NA	NA	NA	NA	NA	NA	NA	NA	NA	NA	NA	NA	Balanced	Balanced	Balanced	Balanced	Balanced	Balanced	Balanced	Balanced	Balanced	Balanced	Balanced	Balanced
P44	Castel et al., Acta Neuropathologica 2018	Pons	6.3	f	NA	NA	B	3999547117_R06C01	0.98	1	450k	unmethylated	WT	Missense Mutation	NA	NA	NA	NA	NA	NA	NA	NA	NA	NA	NA	NA	NA	NA	Balanced	Balanced	Balanced	Balanced	Balanced	Balanced	Balanced	Balanced	Balanced	Balanced	Balanced	Balanced
P45	Castel et al., Acta Neuropathologica 2018	Pons	5.2	f	NA	NA	B	3999547117_R04C02	0.98	0.978727	450k	unmethylated	WT	Missense Mutation	NA	NA	NA	NA	NA	NA	NA	NA	NA	NA	NA	NA	NA	NA	Balanced	Balanced	Balanced	Balanced	Balanced	Balanced	Balanced	Balanced	Balanced	Balanced	Balanced	Balanced
P46	Castel et al., Acta Neuropathologica 2018	Pons	4.4	f	NA	NA	B	3999547117_R05C02	0.86	1	450k	unmethylated	WT	Missense Mutation	NA	NA	NA	NA	NA	NA	NA	NA	NA	NA	NA	NA	NA	NA	Balanced	Balanced	Balanced	Balanced	Balanced	Balanced	Balanced	Balanced	Balanced	Balanced	Balanced	Balanced
P47	Castel et al., Acta Neuropathologica 2018	Pons	4	m	NA	NA	B	201465950025_R08C01	0.97	1	850k	unmethylated	WT	Missense Mutation	NA	NA	NA	NA	NA	NA	NA	NA	NA	NA	NA	NA	NA	NA	Balanced	Balanced	Balanced	Balanced	Balanced	Balanced	Balanced	Balanced	Balanced	Balanced	Balanced	Balanced
P48	Castel et al., Acta Neuropathologica 2018	Pons	5	m	NA	NA	B	200397860074_R06C02	0.99	1	450k	unmethylated	Missense Mutation	WT	NA	NA	NA	NA	NA	NA	NA	NA	NA	NA	NA	NA	NA	NA	Balanced	Balanced	Balanced	Balanced	Balanced	Balanced	Balanced	Balanced	Balanced	Balanced	Balanced	Balanced
P49	Castel et al., Acta Neuropathologica 2018	Pons	7	f	NA	NA	B	200397860077_R02C01	0.99	1	450k	unmethylated	Missense Mutation	WT	NA	NA	NA	NA	NA	NA	NA	NA	NA	NA	NA	NA	NA	NA	Balanced	Balanced	Balanced	Balanced	Balanced	Balanced	Balanced	Balanced	Balanced	Balanced	Balanced	Balanced
P50	Castel et al., Acta Neuropathologica 2018	Pons	6	m	NA	NA	B	200397860077_R04C01	0.99	1	450k	unmethylated	Missense Mutation	WT	NA	NA	NA	NA	NA	NA	NA	NA	NA	NA	NA	NA	NA	NA	Balanced	Balanced	Balanced	Balanced	Balanced	Balanced	Balanced	Balanced	Amplification	Balanced	Balanced	Balanced
P51	Castel et al., Acta Neuropathologica 2018	Pons	9	m	NA	NA	B	200397860077_R06C01	0.99	1	450k	methylated	Missense Mutation	WT	NA	NA	NA	NA	NA	NA	NA	NA	NA	NA	NA	NA	NA	NA	Deletion	Balanced	Balanced	Balanced	Balanced	Balanced	Balanced	Balanced	Balanced	Balanced	Balanced	Balanced
P52	Castel et al., Acta Neuropathologica 2018	Pons	6	f	NA	NA	B	200397860077_R02C02	0.99	1	450k	unmethylated	Missense Mutation	WT	NA	NA	NA	NA	NA	NA	NA	NA	NA	NA	NA	NA	NA	NA	Balanced	Balanced	Balanced	Balanced	Balanced	Balanced	Balanced	Balanced	Balanced	Balanced	Balanced	Balanced
P53	Castel et al., Acta Neuropathologica 2018	Pons	7.2	m	NA	NA	B	3999547117_R05C01	0.99	1	450k	unmethylated	Missense Mutation	WT	NA	NA	NA	NA	NA	NA	NA	NA	NA	NA	NA	NA	NA	NA	Balanced	Balanced	Balanced	Balanced	Balanced	Balanced	Balanced	Balanced	Balanced	Balanced	Balanced	Balanced
P54	Castel et al., Acta Neuropathologica 2018	Pons	5.2	f	NA	NA	B	3999547117_R01C02	0.99	1	450k	unmethylated	Missense Mutation	WT	NA	NA	NA	NA	NA	NA	NA	NA	NA	NA	NA	NA	NA	NA	Balanced	Balanced	Balanced	Balanced	Balanced	Balanced	Balanced	Balanced	Balanced	Balanced	Balanced	Gain
P55	Castel et al., Acta Neuropathologica 2018	Pons	4.1	f	NA	NA	B	3999547117_R02C02	0.99	1	450k	unmethylated	Missense Mutation	WT	NA	NA	NA	NA	NA	NA	NA	NA	NA	NA	NA	NA	NA	NA	Balanced	Balanced	Balanced	Balanced	Balanced	Balanced	Balanced	Balanced	Balanced	Balanced	Balanced	Balanced
P56	Castel et al., Acta Neuropathologica 2018	Pons	5.8	f	NA	NA	B	3999547117_R03C02	0.99	1	450k	unmethylated	Missense Mutation	WT	NA	NA	NA	NA	NA	NA	NA	NA	NA	NA	NA	NA	NA	NA	Balanced	Balanced	Balanced	Balanced	Balanced	Balanced	Balanced	Balanced	Balanced	Balanced	Balanced	Balanced
P57	Castel et al., Acta Neuropathologica 2018	Pons	11.8	m	NA	NA	B	201465950007_R02C01	0.94	1	850k	unmethylated	Missense Mutation	WT	NA	NA	NA	NA	NA	NA	NA	NA	NA	NA	NA	NA	NA	NA	Balanced	Balanced	Balanced	Balanced	Balanced	Balanced	Balanced	Balanced	Balanced	Balanced	Balanced	Balanced
P58	Castel et al., Acta Neuropathologica 2018	Pons	4.8	f	NA	NA	B	201465950007_R03C01	0.99	1	850k	unmethylated	Missense Mutation	WT	NA	NA	NA	NA	NA	NA	NA	NA	NA	NA	NA	NA	NA	NA	Balanced	Balanced	Balanced	Balanced	Balanced	Balanced	Balanced	Balanced	Balanced	Balanced	Balanced	Balanced
P59	Castel et al., Acta Neuropathologica 2018	Pons	11.7	f	NA	NA	B	201465950025_R05C01	0.99	1	850k	unmethylated	Missense Mutation	WT	NA	NA	NA	NA	NA	NA	NA	NA	NA	NA	NA	NA	NA	NA	Balanced	Balanced	Balanced	Balanced	Balanced	Balanced	Balanced	Balanced	Balanced	Amplification	Balanced	Balanced
P60	Castel et al., Acta Neuropathologica 2018	Pons	9.2	m	NA	NA	B	201465950007_R06C01	0.99	1	850k	unmethylated	Missense Mutation	WT	NA	NA	NA	NA	NA	NA	NA	NA	NA	NA	NA	NA	NA	NA	Balanced	Balanced	Balanced	Balanced	Balanced	Balanced	Balanced	Balanced	Balanced	Balanced	Balanced	Balanced
P61	Chen et al., Nature Communications 2020	Pons	7	f	15.7	1	B	3999720100_R01C01	0.99	1	450k	unmethylated	Missense Mutation	WT	Splice Site Mutation	WT	NA	WT	WT	WT	NA	WT	WT	NA	WT	WT	NA	no	Balanced	Balanced	Balanced	Balanced	Balanced	Balanced	Balanced	Balanced	Balanced	Balanced	Balanced	Balanced
P63	Chen et al., Nature Communications 2020	Pons	9	m	3.5	1	B	3999720100_R02C02	0.99	1	450k	unmethylated	Missense Mutation	WT	Missense Mutation	WT	NA	WT	Missense Mutation	WT	NA	WT	WT	NA	WT	WT	NA	no	Balanced	Balanced	Balanced	Balanced	Balanced	Gain	Balanced	Balanced	Balanced	Balanced	Balanced	Balanced
P64	Chen et al., Nature Communications 2020	Pons	12	m	11	1	B	3999720100_R05C02	0.99	1	450k	unmethylated	Missense Mutation	WT	Missense Mutation	WT	NA	WT	WT	WT	NA	WT	WT	NA	WT	Missense Mutation	NA	no	Balanced	Balanced	Balanced	Balanced	Balanced	Balanced	Balanced	Balanced	Balanced	Balanced	Balanced	Balanced
P65	Chen et al., Nature Communications 2020	Pons	18	f	3.6	1	B	3999720112_R05C01	0.97	0.984922	450k	unmethylated	Missense Mutation	WT	Missense Mutation	WT	NA	WT	Missense Mutation	WT	NA	WT	WT	NA	WT	WT	NA	no	Balanced	Balanced	Balanced	Balanced	Balanced	Balanced	Balanced	Balanced	Balanced	Balanced	Balanced	Balanced
P66	Chen et al., Nature Communications 2020	Pons	12	f	11.8	1	B	3999720112_R02C02	0.99	1	450k	unmethylated	Missense Mutation	WT	Missense Mutation	WT	NA	Missense Mutation	WT	WT	NA	WT	WT	NA	WT	WT	NA	no	Balanced	Balanced	Balanced	Balanced	Balanced	Balanced	Balanced	Balanced	Balanced	Balanced	Balanced	Balanced
P67	Chen et al., Nature Communications 2020	Pons	10	m	8.3	1	B	3999720114_R04C02	0.99	1	450k	unmethylated	Missense Mutation	WT	Missense Mutation	WT	NA	Frameshift Mutation	Frameshift Mutation	WT	NA	WT	WT	NA	WT	WT	NA	no	Balanced	Balanced	Balanced	Balanced	Balanced	Balanced	Balanced	Balanced	Balanced	Balanced	Balanced	Balanced
P68	Chen et al., Nature Communications 2020	Pons	6	f	3.8	1	B	101032570190_R01C01	0.99	1	450k	unmethylated	Missense Mutation	WT	WT	WT	NA	WT	WT	WT	NA	WT	WT	NA	WT	WT	NA	no	Balanced	Balanced	Balanced	Balanced	Balanced	Balanced	Balanced	Balanced	Balanced	Balanced	Balanced	Balanced
P69	Chen et al., Nature Communications 2020	Pons	6	f	25.2	1	B	101032570190_R05C01	0.99	1	450k	unmethylated	Missense Mutation	WT	WT	WT	NA	WT	WT	WT	NA	WT	WT	NA	WT	WT	NA	no	Balanced	Balanced	Balanced	Balanced	Balanced	Balanced	Balanced	Balanced	Balanced	Balanced	Balanced	Balanced
P70	Chen et al., Nature Communications 2020	Pons	7	f	9.4	1	B	101032570190_R01C02	0.99	1	450k	unmethylated	Missense Mutation	WT	Missense Mutation	Nonsense Mutation	NA	WT	WT	WT	NA	WT	WT	NA	WT	WT	NA	yes	Balanced	Balanced	Balanced	Balanced	Balanced	Balanced	Balanced	Balanced	Balanced	Balanced	Balanced	Balanced
P71	Chen et al., Nature Communications 2020	Pons	8	m	5.5	1	B	101032570166_R01C01	0.99	1	450k	unmethylated	Missense Mutation	WT	Missense Mutation	WT	NA	WT	WT	WT	NA	WT	WT	NA	WT	WT	NA	no	Deletion	Balanced	Balanced	Balanced	Balanced	Balanced	Balanced	Balanced	Balanced	Balanced	Balanced	Balanced
P73	Chen et al., Nature Communications 2020	Pons	6	m	2.5	1	B	101032570166_R03C01	0.99	1	450k	unmethylated	Missense Mutation	WT	Missense Mutation	WT	NA	WT	WT	WT	NA	WT	WT	NA	WT	WT	NA	no	Balanced	Balanced	Balanced	Balanced	Balanced	Balanced	Balanced	Balanced	Balanced	Balanced	Balanced	Balanced
P75	Chen et al., Nature Communications 2020	Pons	7	m	8.5	1	B	200053730015_R02C01	0.89	1	450k	unmethylated	Missense Mutation	WT	Missense Mutation	WT	NA	WT	WT	WT	NA	WT	WT	NA	WT	WT	NA	no	Balanced	Balanced	Balanced	Balanced	Balanced	Amplification	Balanced	Balanced	Balanced	Balanced	Balanced	Balanced
P76	Chen et al., Nature Communications 2020	Pons	9	m	17.8	1	B	200053730187_R04C02	0.99	1	450k	unmethylated	Missense Mutation	WT	WT	WT	NA	WT	WT	Missense Mutation	NA	WT	WT	NA	WT	WT	NA	yes	Balanced	Balanced	Balanced	Balanced	Balanced	Balanced	Balanced	Balanced	Balanced	Balanced	Balanced	Balanced
P78	Chen et al., Nature Communications 2020	Pons	8	m	2.2	1	B	101032570168_R02C02	0.99	1	450k	unmethylated	Missense Mutation	WT	Frameshift Mutation	WT	NA	WT	WT	WT	NA	WT	WT	NA	WT	WT	NA	no	Balanced	Balanced	Balanced	Balanced	Balanced	Amplification	Balanced	Balanced	Balanced	Balanced	Balanced	Balanced
P79	Chen et al., Nature Communications 2020	Pons	6	f	6.7	1	B	200053730187_R01C01	0.99	1	450k	unmethylated	Missense Mutation	WT	Missense Mutation	WT	NA	WT	WT	WT	NA	WT	WT	NA	WT	WT	NA	no	Deletion	Balanced	Balanced	Balanced	Balanced	Balanced	Balanced	Balanced	Balanced	Balanced	Balanced	Balanced
P80	Chen et al., Nature Communications 2020	Pons	5	f	13.2	1	B	200053730187_R03C01	0.99	1	450k	unmethylated	Missense Mutation	WT	Missense Mutation	WT	NA	WT	WT	WT	NA	WT	WT	NA	WT	WT	NA	no	Deletion	Balanced	Balanced	Balanced	Balanced	Amplification	Balanced	Balanced	Balanced	Balanced	Balanced	Balanced
P72	Chen et al., Nature Communications 2020	Pons	23	f	10.1	0	B	200053730187_R02C02	0.99	1	450k	unmethylated	Missense Mutation	WT	Missense Mutation	WT	NA	WT	WT	WT	NA	WT	WT	NA	WT	WT	NA	no	Deletion	Balanced	Balanced	Balanced	Balanced	Balanced	Balanced	Balanced	Balanced	Balanced	Balanced	Balanced
P73	Chen et al., Nature Communications 2020	Pons	15	m	16.3	1	B	200053730176_R06C01	0.99	1	450k	unmethylated	Missense Mutation	WT	Missense Mutation	WT	NA	WT	WT	WT	NA	WT	WT	NA	WT	WT	NA	no	Deletion	Balanced	Balanced	Balanced	Balanced	Balanced	Balanced	Balanced	Balanced	Balanced	Balanced	Balanced
T10	New case	Thalamus	43.4164	m	NA	NA	B	205689130178_R07C01	0.97	1	850k	unmethylated	Missense Mutation	WT	Missense Mutation	Frameshift Mutation	NA	WT	NA	WT	WT	WT	WT	WT	WT	WT	NA	yes	Balanced	Balanced	Balanced	Balanced	Balanced	Balanced	Balanced	Balanced	Balanced	Balanced	Balanced	Balanced
T12	New case	Thalamus	40.2767	f	18.7	0	B	205689130178_R06C01	0.93	1	850k	unmethylated	Missense Mutation	WT	Missense Mutation	WT	NA	NA	NA	WT	NA	NA	WT	NA	NA	NA	NA	no	Deletion	Deletion	Balanced	Balanced	Balanced	Balanced	Balanced	Balanced	Balanced	Balanced	Balanced	Balanced
T13	New case	Thalamus	18.063	f	58.2	0	A	202123800125_R01C01	0.95	NA	850k	unmethylated	NA	NA	NA	NA	NA	NA	NA	NA	NA	NA	NA	NA	NA	NA	NA	NA	Balanced	Balanced	Balanced	Balanced	Balanced	Balanced	Balanced	Balanced	Balanced	Balanced	Balanced	Balanced
T15	New case	Thalamus	34.5863	m	0.3	1	B	205689130089_R02C01	0.95	1	850k	unmethylated	Missense Mutation	WT	Missense Mutation	WT	WT	WT	WT	WT	Missense Mutation	WT	WT	WT	WT	WT	WT	yes	Balanced	Balanced	Balanced	Balanced	Balanced	Balanced	Balanced	Balanced	Balanced	Balanced	Balanced	Balanced
T18	New case	Thalamus	25.1	m	2	0	A	204086170053_R01C01	0.98	0.917908	850k	unmethylated	Missense Mutation	WT	Splice Site Mutation	WT	WT	WT	WT	WT	WT	Missense Mutation	WT	WT	WT	WT	WT	yes	Deletion	Balanced	Balanced	Balanced	Balanced	Balanced	Balanced	Balanced	Balanced	Balanced	Balanced	Balanced
T20	New case	Thalamus	18.6822	f	0.1	0	B	204081740002_R06C01	0.94	1	850k	unmethylated	Missense Mutation	WT	Splice Site Mutation	WT	WT	WT	WT	WT	WT	WT	WT	WT	Missense Mutation	WT	WT	no	Balanced	Balanced	Deletion	Balanced	Balanced	Balanced	Balanced	Balanced	Balanced	Balanced	Balanced	Balanced
T21	Capper et al., Nature 2018	Thalamus	21	f	NA	NA	B	GSM2404205_9376561042_R04C01	0.99	1	450k	unmethylated	NA	NA	NA	NA	NA	NA	NA	NA	NA	NA	NA	NA	NA	NA	NA	NA	Balanced	Balanced	Balanced	Balanced	Balanced	Balanced	Balanced	Balanced	Balanced	Balanced	Balanced	Balanced
T22	Capper et al., Nature 2018	Thalamus	19	f	NA	NA	B	GSM2403826_9297949046_R03C01	0.99	1	450k	unmethylated	NA	NA	NA	NA	NA	NA	NA	NA	NA	NA	NA	NA	NA	NA	NA	NA	Balanced	Balanced	Balanced	Balanced	Balanced	Balanced	Balanced	Balanced	Balanced	Balanced	Balanced	Balanced
T23	Capper et al., Nature 2018	Thalamus	17	f	NA	NA	A	GSM2404615_9741950021_R03C01	0.99	1	450k	unmethylated	NA	NA	NA	NA	NA	NA	NA	NA	NA	NA	NA	NA	NA	NA	NA	NA	Balanced	Balanced	Balanced	Balanced	Balanced	Balanced	Balanced	Balanced	Balanced	Balanced	Balanced	Balanced
T24	Capper et al., Nature 2018	Thalamus	17	f	NA	NA	B	GSM2404679_9741950102_R05C02	1	1	450k	unmethylated	NA	NA	NA	NA	NA	NA	NA	NA	NA	NA	NA	NA	NA	NA	NA	NA	Balanced	Balanced	Balanced	Balanced	Balanced	Balanced	Balanced	Balanced	Balanced	Balanced	Balanced	Balanced
T25	Capper et al., Nature 2018	Thalamus	17	m	NA	NA	B	GSM2404816_9533774046_R06C01	0.99	1	450k	unmethylated	NA	NA	NA	NA	NA	NA	NA	NA	NA	NA	NA	NA	NA	NA	NA	NA	Balanced	Balanced	Balanced	Balanced	Balanced	Balanced	Balanced	Balanced	Amplification	Balanced	Balanced	Balanced
T26	Capper et al., Nature 2018	Thalamus	15	f	NA	NA	A	GSM2404618_9741950021_R02C02	1	1	450k	unmethylated	NA	NA	NA	NA	NA	NA	NA	NA	NA	NA	NA	NA	NA	NA	NA	NA	Balanced	Balanced	Balanced	Balanced	Balanced	Balanced	Balanced	Balanced	Balanced	Balanced	Balanced	Balanced
T27	Capper et al., Nature 2018	Thalamus	13	f	NA	NA	A	GSM2404665_9741950099_R05C01	0.99	0.992116	450k	unmethylated	NA	NA	NA	NA	NA	NA	NA	NA	NA	NA	NA	NA	NA	NA	NA	NA	Balanced	Balanced	Balanced	Balanced	Balanced	Balanced	Balanced	Balanced	Balanced	Balanced	Balanced	Balanced
T28	Capper et al., Nature 2018	Thalamus	13	m	NA	NA	A	GSM2404664_9741950109_R06C02	0.99	1	450k	unmethylated	NA	NA	NA	NA	NA	NA	NA	NA	NA	NA	NA	NA	NA	NA	NA	NA	Balanced	Balanced	Balanced	Balanced	Balanced	Balanced	Balanced	Balanced	Balanced	Balanced	Balanced	Balanced
T29	Capper et al., Nature 2018	Thalamus	13	m	NA	NA	A	GSM2404660_9741950109_R01C02	0.99	0.85075	450k	unmethylated	NA	NA	NA	NA	NA	NA	NA	NA	NA	NA	NA	NA	NA	NA	NA	NA	Balanced	Balanced	Balanced	Balanced	Balanced	Gain	Balanced	Balanced	Balanced	Balanced	Balanced	Balanced
T30	Capper et al., Nature 2018	Thalamus	12	m	NA	NA	B	GSM2404703_9721365197_R02C01	0.99	1	450k	unmethylated	NA	NA	NA	NA	NA	NA	NA	NA	NA	NA	NA	NA	NA	NA	NA	NA	Balanced	Balanced	Balanced	Balanced	Balanced	Amplification	Balanced	Balanced	Balanced	Balanced	Balanced	Balanced
T31	Capper et al., Nature 2018	Thalamus	12	m	NA	NA	B	GSM2404653_9741950030_R04C01	0.99	1	450k	unmethylated	NA	NA	NA	NA	NA	NA	NA	NA	NA	NA	NA	NA	NA	NA	NA	NA	Balanced	Balanced	Balanced	Balanced	Balanced	Balanced	Balanced	Balanced	Balanced	Balanced	Balanced	Balanced
T33	Capper et al., Nature 2018	Thalamus	6	f	NA	NA	B	GSM2404708_9721366150_R06C02	0.99	1	450k	unmethylated	NA	NA	NA	NA	NA	NA	NA	NA	NA	NA	NA	NA	NA	NA	NA	NA	Balanced	Balanced	Balanced	Balanced	Balanced	Amplification	Balanced	Balanced	Balanced	Balanced	Balanced	Balanced
T34	Capper et al., Nature 2018	Thalamus	4	m	NA	NA	B	GSM2404658_9741950109_R04C01	0.99	1	450k	unmethylated	NA	NA	NA	NA	NA	NA	NA	NA	NA	NA	NA	NA	NA	NA	NA	NA	Balanced	Balanced	Balanced	Balanced	Balanced	Balanced	Balanced	Balanced	Balanced	Balanced	Balanced	Balanced
T35	Capper et al., Nature 2018	Thalamus	16	f	NA	NA	B	GSM2940948_3998523030_R02C01	0.99	1	450k	unmethylated	NA	NA	NA	NA	NA	NA	NA	NA	NA	NA	NA	NA	NA	NA	NA	NA	Balanced	Balanced	Balanced	Balanced	Balanced	Balanced	Balanced	Balanced	Balanced	Balanced	Balanced	Balanced
T36	Capper et al., Nature 2018	Thalamus	18	m	NA	NA	B	GSM2940951_3998523030_R04C01	0.99	1	450k	unmethylated	NA	NA	NA	NA	NA	NA	NA	NA	NA	NA	NA	NA	NA	NA	NA	NA	Balanced	Balanced	Balanced	Balanced	Balanced	Balanced	Balanced	Balanced	Balanced	Balanced	Balanced	Balanced
T37	Capper et al., Nature 2018	Thalamus	4	f	NA	NA	B	GSM2941082_3998909072_R06C02	0.99	0.985784	450k	unmethylated	NA	NA	NA	NA	NA	NA	NA	NA	NA	NA	NA	NA	NA	NA	NA	NA	Balanced	Balanced	Balanced	Balanced	Balanced	Balanced	Balanced	Balanced	Balanced	Balanced	Balanced	Balanced
T38	Capper et al., Nature 2018	Thalamus	19	f	NA	NA	B	GSM2941391_9407201030_R02C01	0.99	1	450k	unmethylated	NA	NA	NA	NA	NA	NA	NA	NA	NA	NA	NA	NA	NA	NA	NA	NA	Balanced	Balanced	Balanced	Balanced	Balanced	Balanced	Balanced	Balanced	Balanced	Balanced	Balanced	Balanced
T39	Capper et al., Nature 2018	Thalamus	7	m	NA	NA	B	GSM2941417_9444374168_R04C02	0.99	0.80965	450k	unmethylated	NA	NA	NA	NA	NA	NA	NA	NA	NA	NA	NA	NA	NA	NA	NA	NA	Balanced	Balanced	Balanced	Balanced	Balanced	Balanced	Balanced	Balanced	Balanced	Balanced	Balanced	Balanced
T40	Capper et al., Nature 2018	Thalamus	6	f	NA	NA	B	GSM2941570_9741950095_R04C02	0.99	1	450k	unmethylated	NA	NA	NA	NA	NA	NA	NA	NA	NA	NA	NA	NA	NA	NA	NA	NA	Balanced	Balanced	Balanced	Balanced	Balanced	Balanced	Balanced	Balanced	Balanced	Balanced	Balanced	Balanced
T41	Sturm et al., Cancer Cell 2012	Thalamus	11	m	5	1	A	5684819014_R05C02	0.99	1	450k	unmethylated	Missense Mutation	WT	Mutant	NA	NA	NA	NA	NA	NA	NA	NA	NA	NA	NA	NA	NA	Balanced	Balanced	Balanced	Balanced	Balanced	Balanced	Balanced	Balanced	Balanced	Balanced	Balanced	Balanced
T42	Sturm et al., Cancer Cell 2012	Thalamus	10	m	8	1	B	GSM2402856_5684819014_R06C02	0.99	1	450k	unmethylated	Missense Mutation	WT	Mutant	NA	NA	NA	NA	NA	NA	NA	NA	NA	NA	NA	NA	NA	Balanced	Balanced	Balanced	Balanced	Balanced	Amplification	Balanced	Balanced	Balanced	Balanced	Balanced	Balanced
T43	Sturm et al., Cancer Cell 2012	Thalamus	11	m	32	1	A	GSM2402857_5684819013_R05C02	0.99	1	450k	unmethylated	Missense Mutation	WT	WT	NA	NA	NA	NA	NA	NA	NA	NA	NA	NA	NA	NA	NA	Balanced	Balanced	Balanced	Balanced	Balanced	Balanced	Balanced	Balanced	Balanced	Balanced	Balanced	Balanced
T44	Sturm et al., Cancer Cell 2012	Thalamus	6	f	12	1	B	GSM2402863_5684819013_R04C01	0.99	1	450k	unmethylated	Missense Mutation	WT	Mutant	NA	NA	NA	NA	NA	NA	NA	NA	NA	NA	NA	NA	NA	Balanced	Balanced	Balanced	Balanced	Balanced	Balanced	Balanced	Balanced	Balanced	Balanced	Amplification	Balanced
T45	Sturm et al., Cancer Cell 2012	Thalamus	11	f	19	1	B	5684819014_R02C02	1	1	450k	unmethylated	Missense Mutation	WT	WT	NA	NA	NA	NA	NA	NA	NA	NA	NA	NA	NA	NA	NA	Balanced	Balanced	Balanced	Balanced	Balanced	Balanced	Balanced	Balanced	Balanced	Balanced	Balanced	Balanced
T46	Sturm et al., Cancer Cell 2012	Thalamus	23	f	NA	NA	A	6164621081_R06C01	0.99	0.99106	450k	unmethylated	Missense Mutation	WT	Mutant	NA	NA	NA	NA	NA	NA	NA	NA	NA	NA	NA	NA	NA	Balanced	Balanced	Balanced	Balanced	Balanced	Balanced	Balanced	Balanced	Amplification	Balanced	Balanced	Balanced
T47	Sturm et al., Cancer Cell 2012	Thalamus	12	f	30	1	B	6969568103_R03C01	0.99	1	450k	unmethylated	Missense Mutation	WT	Mutant	NA	NA	NA	NA	NA	NA	NA	NA	NA	NA	NA	NA	NA	Balanced	Balanced	Balanced	Balanced	Balanced	Balanced	Balanced	Balanced	Balanced	Balanced	Balanced	Balanced
T48	Sturm et al., Cancer Cell 2012	Thalamus	7	f	9	1	B	GSM2403115_6969568103_R01C01	0.99	1	450k	unmethylated	Missense Mutation	WT	Mutant	NA	NA	NA	NA	NA	NA	NA	NA	NA	NA	NA	NA	NA	Balanced	Balanced	Balanced	Balanced	Balanced	Balanced	Balanced	Balanced	Balanced	Balanced	Balanced	Balanced
M01	Chen et al., Nature Communications 2020	Medulla	49	m	23.4	1	A	3999720100_R06C01	0.99	0.994721	450k	unmethylated	Missense Mutation	WT	WT	WT	NA	WT	WT	WT	NA	WT	WT	NA	WT	WT	NA	no	Balanced	Balanced	Balanced	Balanced	Balanced	Balanced	Balanced	Balanced	Balanced	Balanced	Balanced	Balanced
M02	Chen et al., Nature Communications 2020	Medulla	20	m	7.3	1	A	3999720100_R06C02	0.99	0.95778	450k	unmethylated	Missense Mutation	WT	WT	Frameshift Mutation	NA	WT	WT	WT	NA	WT	WT	NA	WT	WT	NA	yes	Balanced	Balanced	Balanced	Balanced	Balanced	Balanced	Balanced	Balanced	Balanced	Balanced	Balanced	Balanced
M03	Chen et al., Nature Communications 2020	Medulla	43	m	33.8	1	A	3999720112_R03C01	0.96	0.983855	450k	unmethylated	Missense Mutation	WT	WT	Missense Mutation	NA	WT	WT	WT	NA	WT	WT	NA	WT	WT	NA	yes	Deletion	Deletion	Balanced	Balanced	Balanced	Balanced	Balanced	Balanced	Balanced	Balanced	Balanced	Balanced
M04	Chen et al., Nature Communications 2020	Medulla	48	m	11.7	1	A	3999720112_R05C02	0.96	0.971195	450k	unmethylated	Missense Mutation	WT	Missense Mutation, Nonsense Mutation	WT	NA	WT	WT	WT	NA	WT	WT	NA	WT	WT	NA	no	Balanced	Balanced	Balanced	Balanced	Balanced	Balanced	Balanced	Balanced	Balanced	Balanced	Balanced	Balanced
M05	Chen et al., Nature Communications 2020	Medulla	31	m	18.1	1	A	3999720114_R03C01	0.97	0.981448	450k	unmethylated	Missense Mutation	WT	Missense Mutation	WT	NA	WT	WT	WT	NA	WT	WT	NA	WT	WT	NA	no	Deletion	Balanced	Balanced	Balanced	Balanced	Balanced	Balanced	Balanced	Balanced	Balanced	Balanced	Balanced
M06	Chen et al., Nature Communications 2020	Medulla	43	m	42.3	0	A	3999720114_R04C01	0.98	NA	450k	methylated	Missense Mutation	WT	WT	Missense Mutation	NA	Missense Mutation, Nonsense Mutation	WT	WT	NA	WT	WT	NA	WT	WT	NA	yes	Balanced	Balanced	Balanced	Balanced	Balanced	Balanced	Balanced	Balanced	Balanced	Balanced	Balanced	Balanced
M07	Chen et al., Nature Communications 2020	Medulla	27	m	10.4	0	B	3999720114_R06C01	0.88	0.929454	450k	unmethylated	Missense Mutation	WT	WT	Nonsense Mutation	NA	WT	WT	WT	NA	WT	WT	NA	WT	WT	NA	yes	Balanced	Balanced	Balanced	Balanced	Balanced	Balanced	Balanced	Balanced	Balanced	Balanced	Balanced	Balanced
M08	Chen et al., Nature Communications 2020	Medulla	18	m	7.3	1	A	3999720114_R02C02	0.99	1	450k	unmethylated	Missense Mutation	WT	WT	Nonsense Mutation	NA	WT	WT	Missense Mutation	NA	WT	WT	NA	WT	WT	NA	yes	Balanced	Balanced	Balanced	Balanced	Balanced	Balanced	Balanced	Balanced	Balanced	Balanced	Balanced	Balanced
M09	Chen et al., Nature Communications 2020	Medulla	7	f	23.3	1	B	3999720114_R05C02	0.98	1	450k	unmethylated	Missense Mutation	WT	WT	WT	NA	WT	WT	WT	NA	WT	WT	NA	WT	WT	NA	no	Balanced	Balanced	Balanced	Balanced	Balanced	Balanced	Balanced	Balanced	Balanced	Balanced	Balanced	Balanced
M10	Chen et al., Nature Communications 2020	Medulla	59	f	6.6	0	A	3999720139_R02C01	0.99	1	450k	unmethylated	Missense Mutation	WT	WT	WT	NA	WT	WT	WT	NA	WT	WT	NA	WT	WT	NA	no	Balanced	Balanced	Balanced	Balanced	Balanced	Balanced	Balanced	Balanced	Balanced	Balanced	Balanced	Balanced
M11	Chen et al., Nature Communications 2020	Medulla	50	m	6	1	A	200053730187_R06C01	0.99	1	450k	unmethylated	Missense Mutation	WT	WT	Missense Mutation	NA	WT	WT	WT	NA	WT	WT	NA	WT	WT	NA	yes	Balanced	Balanced	Balanced	Balanced	Balanced	Balanced	Balanced	Balanced	Balanced	Balanced	Balanced	Balanced
M12	Chen et al., Nature Communications 2020	Medulla	46	m	12	0	A	200053730015_R02C02	0.99	1	450k	unmethylated	Missense Mutation	WT	WT	WT	NA	WT	WT	WT	NA	WT	WT	NA	WT	WT	NA	no	Balanced	Balanced	Balanced	Balanced	Balanced	Balanced	Balanced	Balanced	Balanced	Balanced	Balanced	Balanced
M13	Chen et al., Nature Communications 2020	Medulla	53	f	14.4	0	A	200053730015_R04C02	0.99	1	450k	unmethylated	Missense Mutation	WT	Missense Mutation	WT	NA	WT	WT	WT	NA	WT	WT	NA	WT	WT	NA	no	Balanced	Balanced	Balanced	Balanced	Balanced	Balanced	Balanced	Balanced	Balanced	Balanced	Balanced	Balanced
M14	Chen et al., Nature Communications 2020	Medulla	44	f	8.5	1	A	200053730015_R05C02	0.99	0.913469	450k	unmethylated	Missense Mutation	WT	WT	Splice Site Mutation	NA	WT	WT	WT	NA	WT	WT	NA	WT	WT	NA	yes	Balanced	Balanced	Balanced	Balanced	Balanced	Balanced	Balanced	Balanced	Balanced	Balanced	Balanced	Balanced
M15	Chen et al., Nature Communications 2020	Medulla	12	m	3.7	0	A	202232360116_R04C01	0.99	0.990232	850k	unmethylated	Missense Mutation	WT	WT	Nonsense Mutation	NA	Nonsense Mutation	WT	Missense Mutation	NA	WT	WT	NA	WT	WT	NA	yes	Balanced	Balanced	Balanced	Balanced	Balanced	Balanced	Balanced	Balanced	Balanced	Balanced	Balanced	Balanced
M16	Chen et al., Nature Communications 2020	Medulla	24	m	8.7	0	A	202240580083_R07C01	0.99	1	850k	unmethylated	Missense Mutation	WT	Missense Mutation	WT	NA	WT	WT	WT	NA	WT	WT	NA	WT	WT	NA	no	Balanced	Balanced	Balanced	Balanced	Balanced	Balanced	Balanced	Balanced	Balanced	Balanced	Balanced	Balanced
M17	Chen et al., Nature Communications 2020	Medulla	52	f	8.7	0	A	202232360116_R06C01	0.99	1	850k	unmethylated	Missense Mutation	WT	WT	Missense Mutation	NA	WT	WT	Missense Mutation	NA	WT	WT	NA	WT	WT	NA	yes	Balanced	Balanced	Balanced	Balanced	Balanced	Balanced	Balanced	Balanced	Balanced	Balanced	Balanced	Balanced
M18	Chen et al., Nature Communications 2020	Medulla	26	m	10.1	0	A	202240580029_R03C01	0.97	1	850k	unmethylated	Missense Mutation	WT	WT	WT	NA	Missense Mutation	WT	WT	NA	WT	WT	NA	WT	WT	NA	no	Balanced	Balanced	Balanced	Balanced	Balanced	Balanced	Balanced	Balanced	Balanced	Balanced	Balanced	Balanced
M19	Chen et al., Nature Communications 2020	Medulla	23	m	9.6	0	A	202240580029_R05C01	0.94	0.952237	850k	unmethylated	Missense Mutation	WT	Nonsense Mutation	WT	NA	Nonsense Mutation	WT	WT	NA	WT	NA	NA	Missense Mutation	WT	NA	no	Balanced	Balanced	Balanced	Balanced	Balanced	Balanced	Balanced	Balanced	Balanced	Balanced	Balanced	Balanced
M20	Chen et al., Nature Communications 2020	Medulla	52	m	10.5	0	A	202240580029_R07C01	0.98	0.848635	850k	unmethylated	Missense Mutation	WT	WT	Nonsense Mutation	NA	WT	WT	WT	NA	WT	NA	NA	Missense Mutation	WT	NA	yes	Balanced	Balanced	Balanced	Balanced	Balanced	Balanced	Balanced	Balanced	Balanced	Balanced	Balanced	Balanced
Online Resource 1 Table summarizing the clinical and molecular characteristics of all DMGs analysed in this study.
"Integrated analyses reveal two molecularly and clinically distinct subtypes of H3 K27M-mutant diffuse midline gliomas with prognostic significance"
Acta Neuropathologica, Stegat L et al.
Corresponding author: Dr. Annika K. Wefers, Institute of Neuropathology, University Medical Center Hamburg-Eppendorf, Hamburg, Germany; present address: Department of Neuropathology, Regensburg University Hospital, Regensburg, Germany, annika.wefers@ukr.de
