# Supplementary material for: Integrated analyses reveal two molecularly and clinically distinct subtypes of H3 K27M-mutant diffuse midline gliomas with prognostic significance
Source: Acta Neuropathol. 2024 Sep 10;148(1):40. doi: 10.1007/s00401-024-02800-3 (PMC11387453; doi:10.1007/s00401-024-02800-3)
Supplement: Supplementary file 2 — Supplementary file2 (XLSX 16545 KB) [file 401_2024_2800_MOESM2_ESM.xlsx]

## Sheet: ESM_2
	DMG-A	DMG-B	DMG-B	DMG-B	DMG-B	DMG-B	DMG-B	DMG-B	DMG-B	DMG-B	DMG-B	DMG-A	DMG-A	DMG-A	DMG-B	DMG-B	DMG-B	DMG-B	DMG-B	DMG-A	DMG-A	DMG-B	DMG-B	DMG-B	DMG-B	DMG-B	DMG-B	DMG-B	DMG-B	DMG-B	DMG-B	DMG-B	DMG-B	DMG-B	DMG-B	DMG-B	DMG-B	DMG-B	DMG-B	DMG-B	DMG-B	DMG-B	DMG-B	DMG-B	DMG-B	DMG-A	DMG-A	DMG-B	DMG-A
cg05855917	0.840841	0.831679	0.847977	0.72544	0.144982	0.998447	0.147181	0.142594	0.152402	1.00643	0.13465	1.03866	0.999011	1.04222	0.157411	0.172202	0.157398	0.153138	0.146248	0.179513	-0.00525953	0.823903	0.174309	0.177311	0.14793	0.159526	0.185887	0.148873	0.150628	0.175647	0.155262	0.147997	0.761119	0.141268	0.139184	0.159849	0.154624	0.181252	0.354724	0.139713	0.15566	0.135485	0.1313	0.137885	0.145677	0.776636	0.801382	1.02798	1.00212
cg01414185	0.808985	0.888747	0.138811	0.625675	0.652248	0.135466	1.07151	0.13987	0.154596	1.0263	0.137404	0.135836	0.137464	0.137806	0.348284	0.140619	0.137678	0.138901	1.08605	0.136646	0.653739	0.744791	0.163603	0.159087	0.307422	0.7275	0.710835	0.677472	0.145954	0.204701	0.847834	0.149279	0.694738	0.145011	0.160909	0.154247	0.14871	1.03764	0.144239	0.612031	0.140776	0.149327	0.137635	0.140058	0.136638	0.150213	0.140863	0.136658	0.136253
cg13897134	0.864931	0.948576	0.928504	0.436785	0.152329	0.982173	0.127581	0.143085	0.168198	0.980021	0.148514	1.01923	0.953005	0.966967	0.206883	0.168067	0.159256	0.158985	0.139632	0.239433	0.0300231	0.82251	0.18966	0.259163	0.190585	0.245113	0.242067	0.16124	0.189934	0.181506	0.224669	0.25322	0.799526	0.200886	0.239003	0.202185	0.163505	0.193968	0.15745	0.308763	0.191897	0.172264	0.121428	0.106292	0.170896	0.716876	0.881055	0.960405	0.964201
cg14688579	0.88034	0.670588	0.76311	0.59829	0.85765	0.961486	0.0905622	0.0859345	0.106278	0.857848	0.163542	0.979952	0.761243	0.825163	0.729307	0.931376	0.970965	0.087182	0.0907712	0.856079	0.584631	0.761065	0.11181	0.168336	0.124973	0.0993669	0.160541	0.133144	0.847024	0.162983	0.0974837	0.883504	0.663322	0.894994	0.104021	0.110702	0.112906	0.134287	0.923941	0.0915821	0.104438	0.0931373	0.0788839	0.974292	0.0811009	0.599069	0.593807	0.926361	0.861501
cg14845962	0.844925	0.346566	0.917282	0.65514	0.46612	1.07738	0.746593	0.168212	0.28568	0.25857	0.165527	0.168093	1.06728	0.392196	1.05069	0.226956	1.07224	0.145901	0.850188	1.06307	0.181083	-0.041963	0.178116	0.393595	0.229333	0.154865	0.155992	0.149246	0.620458	0.295842	0.183908	0.163776	0.667011	0.151413	0.165885	0.162047	0.181105	0.171747	0.144059	0.14238	0.151381	0.55307	0.152776	0.135808	0.142246	0.727038	1.04717	0.160393	0.628102
cg23263937	0.48343	0.816539	0.88665	0.68538	0.102091	0.682911	0.11144	0.103566	0.617506	0.124542	0.0977646	0.0948058	0.10829	0.96888	0.106137	0.102989	0.971815	0.117108	0.112163	0.935057	0.648944	0.841235	0.109916	0.129159	0.117987	0.105711	0.143413	0.14496	0.114603	0.108914	0.114925	0.125995	0.77942	0.118958	0.135892	0.100517	0.122088	0.108131	0.102936	0.102791	0.104164	0.103813	0.0990432	0.107431	0.101995	0.180017	0.123525	0.0965743	0.977352
cg24419324	0.936507	0.825094	0.877348	0.868187	0.941293	0.998807	0.0914096	0.0835907	0.0892621	0.934999	0.100559	1.01202	0.89808	0.94299	0.844627	0.988664	0.988274	0.188134	0.16813	0.969758	0.703919	0.852001	0.128604	0.29886	0.124231	0.10552	0.240536	0.195681	0.9167	0.190088	0.102917	0.947681	0.754561	0.919892	0.277999	0.174909	0.125113	0.105912	0.940471	0.10548	0.0829296	0.0723375	0.0770959	0.99349	0.355852	0.727198	0.750526	0.979502	0.956743
cg12892506	0.881354	0.725483	0.7782	0.612451	0.20505	0.987043	0.0944336	0.0847336	0.0974612	0.918626	0.0930547	1.03491	0.871685	0.862665	0.0900613	0.0945044	0.084319	0.09476	0.0821861	0.667135	0.00386193	0.705794	0.100418	0.0979076	0.0931813	0.0960413	0.102637	0.096624	0.0951269	0.107332	0.100453	0.107283	0.616218	0.0864747	0.0878789	0.0882049	0.0867144	0.0933359	0.0835609	0.0838072	0.0890312	0.0817156	0.0843249	0.0777741	0.0808751	0.620956	0.619964	0.984816	0.913563
cg02099878	0.88705	0.736722	0.800202	0.843491	0.878095	0.99904	0.149822	0.0925753	0.0944524	0.897151	0.0783936	1.00714	0.841388	0.861781	0.823688	0.969994	0.99982	0.0769204	0.085481	0.916482	0.604208	0.826677	0.109567	0.220763	0.0982666	0.0930519	0.153096	0.169286	0.862251	0.119477	0.0901123	0.9457	0.7027	0.160867	0.0869243	0.121484	0.0831375	0.114885	0.965271	0.0911425	0.0959115	0.0866842	0.076207	0.946084	0.0861946	0.524129	0.581468	0.92493	0.879179
cg00295794	0.907028	0.733306	0.0849116	-0.00278285	0.90539	0.936485	0.125107	0.0944854	0.0965232	0.961601	0.102276	1.03526	0.893199	0.943626	0.181754	0.112303	0.946483	0.0930987	0.099277	0.755207	0.00818721	0.451825	0.104741	0.141729	0.100474	0.10327	0.131135	0.114375	0.112003	0.110828	0.178011	0.863051	-0.026731	0.102556	0.0992134	0.13903	0.0897167	0.0870503	0.971525	0.092027	0.0907261	0.0905697	0.0851347	0.082694	0.1012	0.459618	0.651163	0.0873592	0.955211
cg15092343	0.825318	0.8929	0.736127	0.764616	0.227487	0.296456	0.206685	0.195426	0.193013	0.303991	0.182665	0.698494	0.927209	1.02397	0.34918	0.180517	0.480461	0.187992	0.187699	1.05149	0.563812	0.757229	0.1886	0.337084	0.194275	0.175644	0.200109	0.232696	0.264206	0.180015	0.198792	0.189039	0.587767	0.21837	0.179891	0.305932	0.187028	0.19919	0.245514	0.189646	0.177647	0.178212	0.182524	0.165757	0.318407	0.531677	0.799265	0.218385	1.03441
cg02387803	0.830777	0.720689	0.786033	0.544175	0.136001	1.02069	0.147533	0.135388	0.140884	0.898379	0.271129	1.05723	0.866114	0.920849	0.136473	0.134261	0.134917	0.12928	0.141486	0.211236	0.364522	0.687845	0.164952	0.162957	0.139454	0.141503	0.205991	0.204695	0.137137	0.146375	0.179906	0.215647	0.599149	0.1333	0.155473	0.179768	0.139585	0.14325	0.136588	0.297255	0.174291	0.203395	0.141841	0.129009	0.175549	0.649174	0.701217	0.984527	0.954955
cg17222941	0.256311	0.73881	0.605744	0.681059	0.968161	0.666498	0.694821	0.982276	0.0678004	0.710104	1.0065	0.47507	0.0732193	0.910641	0.604735	0.402258	1.00575	0.0669666	0.0791756	0.450751	0.694899	0.816925	0.855455	0.484965	0.755177	0.829166	0.35238	0.45606	0.910199	0.638847	0.886826	0.0788694	0.760509	0.529375	0.500231	0.612662	0.105283	0.872698	0.0673859	1.00159	0.0682719	0.0640919	0.945237	0.0593862	0.0556263	0.0659606	0.660071	0.0740755	0.681931
cg14064356	0.618607	0.629636	0.351429	0.565076	0.88597	0.925464	0.0828271	0.0743641	0.0797262	0.90117	0.0644707	0.885588	0.86444	0.890365	0.782236	0.930147	0.936806	0.140955	0.11441	0.887791	0.761226	0.864409	0.105251	0.117975	0.0943223	0.0723811	0.0880541	0.151581	0.898521	0.115504	0.080646	0.493833	0.817952	0.858409	0.0799699	0.0859869	0.114346	0.119325	0.803667	0.0838094	0.102411	0.08614	0.0716274	0.927761	0.0763102	0.731625	0.783818	0.950461	0.82213
cg15131808	0.176648	0.038295	0.0384317	0.0755161	0.03976	0.090453	0.957318	0.867746	0.475346	0.579741	0.966034	0.96694	0.766879	0.0607253	0.0420491	0.0599836	0.875145	0.0451715	0.0392287	0.797071	0.380722	0.736882	0.0593495	0.0611723	0.606436	0.713285	0.075237	0.91639	0.0509798	0.0446486	0.753146	0.0535337	0.0459224	0.500979	0.0528098	0.181426	0.767937	0.765366	0.0589572	0.880751	0.0425818	0.899263	0.191122	0.937633	0.918716	0.0384235	0.644487	0.046229	0.0404936
cg15054725	0.919879	0.742827	0.799721	0.806515	0.8804	0.955921	0.0715888	0.0581141	0.0620503	0.903001	0.0519373	0.969818	0.817415	0.840314	0.810189	0.921334	0.93794	0.0612927	0.0795855	0.878517	0.639401	0.768903	0.100707	0.156115	0.0803692	0.0662969	0.192132	0.0947441	0.844776	0.127514	0.0667442	0.893607	0.698725	0.079877	0.0885585	0.146856	0.107264	0.0851485	0.897056	0.0600581	0.0652174	0.0618268	0.150667	0.892949	0.373514	0.68924	0.7081	0.95345	0.904684
cg19102771	0.893346	0.685302	0.762386	0.745628	0.895157	0.942783	0.126022	0.0873709	0.0823862	0.882785	0.166079	0.974636	0.746788	0.841627	0.739574	0.947964	0.953001	0.176874	0.104773	0.896627	0.637871	0.820545	0.131589	0.194436	0.115802	0.0855581	0.193914	0.16149	0.869918	0.138408	0.0990457	0.942656	0.691741	0.911346	0.1095	0.127414	0.138063	0.116783	0.894147	0.0968997	0.0888257	0.104846	0.0669614	0.915325	0.0836772	0.57777	0.558103	0.923728	0.867829
cg00049400	0.951254	0.438747	0.222233	0.110824	0.634759	0.0719411	0.999638	1.00381	0.998812	1.00138	0.999794	0.218722	0.397104	0.171785	0.309311	0.371757	0.0963186	1.00143	1.00046	0.397915	0.273855	0.0326415	0.99111	0.980225	0.972458	0.982937	0.96831	0.986056	0.16292	0.990071	0.988708	0.0844885	0.416317	0.311701	0.9836	0.988975	0.992167	0.962082	0.340275	0.985506	0.995728	0.992311	1.00328	0.698406	0.998774	0.50569	1.00059	0.311096	0.139854
cg11536474	0.624512	0.267654	0.131862	-0.0493416	0.94028	0.108318	0.132121	0.104647	0.109815	0.114086	0.108131	0.106672	0.304013	0.464312	0.109352	0.108235	0.103919	0.106964	0.103052	0.800174	0.227205	-0.0526164	0.116721	0.180894	0.126126	0.11836	0.119445	0.162836	0.109026	0.111022	0.114815	0.117713	-0.0535662	0.119425	0.10874	0.108719	0.809137	0.107957	0.115428	0.107916	0.106555	0.113177	0.100527	0.104287	0.103139	0.237583	0.442854	0.104811	0.734204
cg14732324	0.58902	0.0478385	0.0482473	0.186134	0.0556702	0.220526	0.979858	0.909552	0.599417	0.882932	0.985877	0.992048	0.824782	0.316903	0.056482	0.152288	0.960966	0.134946	0.0587524	0.878612	0.544002	0.733323	0.0735434	0.14305	0.596674	0.740755	0.298116	0.938326	0.0696715	0.0591796	0.800031	0.0768938	0.452771	0.480231	0.0737489	0.381288	0.801901	0.725493	0.280437	0.912348	0.0553317	0.91823	0.399678	0.971	0.967248	0.0511103	0.63331	0.093982	0.0726986
cg13185030	0.92375	0.0510601	0.0572523	0.390655	0.0898992	0.0696118	0.0705708	0.106153	0.0508827	0.0609888	0.900187	0.131491	0.909017	0.867997	0.0841833	0.0625817	0.969487	0.0673209	0.106734	0.771796	0.483188	0.0794782	0.586975	0.0728766	0.0765536	0.834965	0.0680866	0.0874021	0.060478	0.0610113	0.0610539	0.0785593	0.634955	0.0699811	0.0513343	0.207591	0.059219	0.0549261	0.679868	0.577589	0.0494759	0.5233	0.0647029	0.0480246	0.0525901	0.782307	0.797979	0.0475609	0.951395
cg13485564	0.870852	0.588914	0.366941	0.671911	0.900096	0.963377	0.0934609	0.110776	0.102751	0.949461	0.085211	0.966946	0.701093	0.858864	0.745174	0.970503	0.998131	0.085918	0.0971374	0.92459	0.622431	0.792752	0.09191	0.127404	0.103432	0.0947267	0.131499	0.147624	0.891109	0.122271	0.089104	0.886332	0.763578	0.856223	0.107679	0.108976	0.0956065	0.109587	0.862163	0.0894381	0.111645	0.109965	0.0899563	0.916015	0.0933853	0.586619	0.578068	0.919661	0.941426
cg24620761	0.857743	0.724734	0.748473	0.424972	0.165783	0.996174	0.149445	0.141788	0.184762	0.893279	0.136208	1.03284	0.848808	0.888672	0.181591	0.145562	0.13973	0.171258	0.23423	0.266927	0.158609	0.762218	0.19877	0.209481	0.169482	0.159489	0.271089	0.239503	0.156473	0.207919	0.208049	0.15392	0.660179	0.151755	0.16873	0.233165	0.156246	0.165237	0.19521	0.294597	0.158617	0.305618	0.157213	0.142563	0.306738	0.705673	0.730173	1.01632	0.968084
cg06316886	0.910271	0.867122	0.517787	0.841447	0.6001	0.0746698	0.981291	0.156597	0.0909963	0.386612	0.969686	0.981683	0.899754	0.942813	0.442279	0.309999	0.758305	0.0759238	0.250837	0.950812	0.809105	0.894263	0.167733	0.714467	0.286985	0.739909	0.164249	0.577307	0.913757	0.858526	0.595761	0.0924413	0.822382	0.110976	0.397635	0.184521	0.188164	0.901033	0.100233	0.841792	0.145547	0.221025	0.348084	0.39097	0.206122	0.731	0.774668	0.648576	0.903836
cg07754999	0.842905	0.643754	0.127854	0.343641	0.140037	0.272116	0.315741	0.27786	0.142769	0.156584	0.838059	1.06441	0.967503	1.00987	0.150241	0.578258	0.777698	0.157403	0.431198	1.036	0.638806	0.770236	0.211131	0.379955	0.612733	0.879218	0.157306	0.535525	0.196702	0.16644	0.22999	0.175969	0.650692	0.189992	0.15304	0.172449	0.894938	0.206325	0.139126	0.161288	0.285379	0.20091	0.384614	0.138705	1.04273	0.813773	0.735668	0.635485	1.01502
cg26425669	0.843875	0.690669	0.129704	0.216828	0.129878	0.829974	0.635159	0.992923	0.131077	0.295833	0.130363	1.05667	0.540981	0.972988	0.125678	0.190533	0.883416	0.124411	0.128803	0.646223	0.00374145	0.264652	0.141894	0.230184	0.511888	0.135593	0.139462	0.128152	0.134825	0.135438	0.140021	0.144269	0.680302	0.132382	0.127761	0.129082	0.438738	0.121053	1.01028	0.122898	0.124103	0.127088	0.120777	0.135688	0.122257	0.442933	0.309325	1.04111	0.988874
cg13849454	0.357099	0.584399	0.055448	0.0611385	0.0890123	0.0999217	0.963937	0.866847	0.100556	0.42969	0.48526	0.987552	0.120568	0.70274	0.100511	0.224753	0.917817	0.0744939	0.2864	0.0532276	0.500453	0.0321174	0.0900324	0.650392	0.705374	0.740766	0.0938724	0.97456	0.0696835	0.805	0.854328	0.551443	-0.000764796	0.0759887	0.64306	0.0784425	0.0811261	0.827642	0.0710355	0.520632	0.910485	0.0763051	0.361049	0.839726	0.316206	0.3933	0.622656	0.0516931	0.482323
cg04003850	0.878641	0.0443503	-0.031465	0.141251	0.302525	0.135189	0.820577	0.801594	0.00904317	0.419983	0.709766	0.475858	-0.022622	-0.025217	0.275672	0.23784	0.0411795	0.821454	0.830503	0.090713	0.116341	0.183118	0.649569	0.467462	0.626316	0.681789	0.608424	0.816947	0.350873	0.706495	0.744783	0.778245	0.080982	0.78672	0.476584	0.588343	0.724821	0.778287	0.788668	0.80406	0.715663	0.350451	0.0569429	0.686489	0.801761	0.0334844	-0.0308069	-0.0166953	-0.00600773
cg24453580	0.855186	0.546157	0.0522674	0.0623081	0.0828777	0.0510201	0.898586	0.842538	0.0791494	0.353919	0.0767858	0.991523	0.8208	0.89686	0.0619361	0.0689826	0.0510678	0.127199	0.172689	0.929417	0.0336334	-0.00462714	0.185692	0.531363	0.472461	0.675494	0.0688051	0.932385	0.0572443	0.553653	0.766668	0.46069	0.589384	0.0813488	0.644458	0.64482	0.817231	0.821016	0.2583	0.836447	0.852137	0.293825	0.0696263	0.0468935	0.0496154	0.716637	0.731119	0.0806374	0.809053
cg08604097	0.864565	0.465099	0.25065	0.692585	0.284104	0.209216	0.125933	0.102505	0.107394	0.105015	0.0996679	1.02265	0.795121	0.924129	0.578264	0.111263	0.0939417	0.145684	1.01792	0.917478	0.376391	0.0643814	0.43675	0.140001	0.13785	0.129585	0.138146	1.00515	0.772466	0.518272	0.139939	0.484523	0.73758	0.122494	0.18853	0.151326	0.394051	0.120532	0.957227	0.492542	0.110248	1.00323	0.0980627	0.101135	0.0889551	0.747344	0.730983	1.00761	0.949337
cg14559259	0.886489	0.753957	0.78183	0.730422	0.879623	0.952918	0.0958958	0.0881003	0.0992354	0.834312	0.0775354	0.902625	0.858867	0.90955	0.783206	0.940941	0.942733	0.269993	0.103928	0.903845	0.643319	0.864423	0.143643	0.137327	0.111856	0.132203	0.128423	0.281535	0.90402	0.190855	0.085238	0.91849	0.80337	0.918255	0.139078	0.158112	0.116888	0.130718	0.951213	0.100608	0.123831	0.0925244	0.117021	0.960316	0.526428	0.6978	0.728833	0.928601	0.920829
cg00790098	0.896609	0.573696	0.618865	0.721377	0.884252	0.988714	0.0920969	0.105789	0.32943	0.872928	0.454406	0.973824	0.780466	0.837926	0.792715	0.955319	0.954311	0.0819128	0.0849009	0.880966	0.621116	0.8403	0.165348	0.23876	0.157343	0.170992	0.381227	0.238041	0.841911	0.200585	0.11484	0.82022	0.755221	0.864278	0.109022	0.177017	0.36617	0.142754	0.905561	0.0779459	0.0846968	0.073057	0.0787304	0.942923	0.0692435	0.616166	0.650872	0.94016	0.872594
cg24545961	0.525342	0.0205005	-0.0180335	0.116209	0.0909254	0.0642761	-0.0121032	0.868373	0.0091665	0.854974	0.883434	0.650744	0.716861	-0.0193168	0.132566	0.639195	-0.0334192	0.0992777	0.89013	0.198963	0.927438	0.79797	0.27609	0.604156	0.753893	0.80503	0.761981	0.876293	0.772661	0.706324	0.834174	0.196943	0.131316	0.805932	0.174828	0.561517	0.837238	0.78426	0.846083	0.861555	0.304644	0.75252	0.511067	0.15865	-0.0319177	0.593563	0.312625	0.419197	-0.0301806
cg15213210	0.878357	0.645028	0.665067	0.73161	0.204992	0.918448	0.0455065	0.0502698	0.0420139	0.578051	0.0288018	0.0472036	0.772549	0.884291	0.780824	0.887934	0.879864	0.0277948	0.0346758	0.840275	0.630066	0.790992	0.0502647	0.0902802	0.0528436	0.0772104	0.134623	0.047754	0.790376	0.125784	0.0435294	0.699745	0.694183	0.112861	0.0585335	0.0442653	0.070341	0.0976294	0.814718	0.0420129	0.0494134	0.0343629	0.0268039	0.0324385	0.0298794	0.218418	0.629048	0.439959	0.83311
cg10959198	0.869465	0.751063	0.108915	0.0354266	0.891737	0.102098	0.37157	0.122232	0.13641	0.111896	0.65965	0.258322	0.128441	0.674808	0.90535	0.27559	1.01809	0.282743	0.982375	0.13832	0.753534	0.844788	0.586497	0.145515	0.124727	0.327388	0.124092	0.965621	0.132263	0.140864	0.133571	0.633293	-0.0179969	0.134218	0.25344	0.907482	0.162279	0.63695	0.87253	0.129961	0.133282	0.150271	0.1127	0.859726	0.647608	0.826663	0.860999	0.112504	0.977715
cg22637594	0.129951	0.052658	0.0416064	0.0490269	0.105209	0.121097	0.921685	0.863455	0.0591044	0.821957	0.950753	0.932863	0.508832	0.518513	0.163374	0.727383	0.691353	0.847592	0.928882	0.040466	0.585067	0.0335754	0.112174	0.586024	0.749295	0.793358	0.132811	0.756317	0.114772	0.605712	0.791793	0.864139	0.338312	0.873361	0.666809	0.0566121	0.800997	0.654533	0.181001	0.915889	0.851781	0.164783	0.333565	0.84583	0.441258	0.238408	0.278564	0.928654	0.0403379
cg25942990	0.423365	0.696083	0.730048	0.665243	0.445827	0.91233	0.916366	0.844328	0.0194837	0.2971	0.922298	0.934946	0.727337	0.778483	0.186035	0.909713	0.920619	0.92821	0.825989	0.893667	0.806769	0.92653	0.139377	0.713443	0.803221	0.331061	0.741082	0.535674	0.846573	0.577751	0.568913	0.860062	0.721595	0.865377	0.0115273	0.0217878	0.0231469	0.695023	0.018919	0.62409	0.0208454	0.013973	0.807484	0.913398	0.891751	0.599066	0.644423	0.865557	0.84554
cg17302155	0.913968	0.588608	0.692082	0.734461	0.544439	0.909984	0.0297071	0.0150113	0.0208951	0.44468	0.0107084	0.944261	0.825127	0.839671	0.771112	0.89335	0.853141	0.0156323	0.251573	0.872433	0.599079	0.677835	0.0320457	0.0296851	0.0302476	0.0359162	0.0293341	0.0303339	0.415541	0.0686931	0.020283	0.685057	0.712893	0.0148466	0.0175325	0.0246089	0.0282325	0.0308404	0.651746	0.0196528	0.0285163	0.0108107	0.00591082	0.191836	0.00482641	0.636891	0.647457	0.897942	0.818133
cg15666214	0.852173	0.366197	0.208429	0.141842	0.368527	0.449227	0.177989	0.184576	0.220805	0.213037	0.145637	0.656678	0.697746	0.981703	0.438814	0.174175	0.283235	0.148662	0.166106	0.527195	0.0788436	0.645524	0.254454	0.312956	0.190005	0.207973	0.301359	0.410498	0.203102	0.215746	0.244258	0.170497	0.134256	0.146247	0.198334	0.198075	0.222207	0.216497	0.158274	0.183547	0.20807	0.153512	0.173808	0.13924	0.166289	0.383545	0.343235	0.253849	0.31646
cg19156875	0.902715	0.781159	0.109526	0.537482	0.188235	0.123027	0.121279	0.249319	0.203908	0.31279	0.724524	1.04696	0.127754	0.675011	0.153003	0.172694	0.124596	0.127778	0.135346	1.01407	0.395936	-0.0220729	0.13297	0.720648	0.268344	0.75786	0.18558	0.997718	0.145686	0.171119	0.949148	0.150238	0.454179	0.132364	0.500299	0.185386	0.139422	0.108936	1.00388	0.121429	0.1195	0.114196	0.669453	0.113868	0.186713	0.465281	0.587478	0.117149	0.112756
cg03807298	0.89539	0.655129	0.671701	0.67307	0.865177	0.903984	0.0869147	0.0825729	0.0814316	0.526154	0.0652108	0.980212	0.722275	0.871661	0.808147	0.927087	0.95186	0.0723158	0.0676383	0.884945	0.629076	0.797921	0.101403	0.0840068	0.169485	0.107202	0.149876	0.106121	0.781859	0.0916174	0.0795531	0.81012	0.671517	0.102206	0.0807767	0.219485	0.0848415	0.392274	0.931721	0.0779363	0.0699943	0.949245	0.0640171	0.0679013	0.0636323	0.582901	0.402578	0.456202	0.900066
cg05133179	0.841671	0.739373	0.0922722	0.597897	0.554494	0.143896	0.0783426	0.898044	0.592139	0.528714	0.0995935	1.00507	0.853262	0.870756	0.773176	0.635084	0.609624	0.141169	0.457647	0.876979	0.597215	0.493416	0.0974656	0.362592	0.535415	0.324092	0.0983697	0.160807	0.0988538	0.0870785	0.295391	0.0984815	0.711024	0.0941572	0.337286	0.335657	0.487012	0.274822	0.867854	0.162419	0.0903283	0.0815	0.504885	0.0847822	0.0825758	0.635441	0.589831	0.202008	0.86214
cg21472506	0.929114	0.390109	0.060384	0.0580887	0.767532	0.11836	0.963444	0.0595113	0.269207	0.132891	0.0549541	0.987518	0.809488	0.874512	0.643832	0.154872	0.872918	0.347985	0.854038	0.922738	0.568227	0.0359473	0.0909559	0.121896	0.0765208	0.0765966	0.0688078	0.604218	0.0864135	0.0700079	0.113539	0.0907379	0.701756	0.0688505	0.115454	0.0716193	0.847086	0.248412	0.407163	0.0870742	0.0766529	0.150115	0.0604376	0.0510575	0.047134	0.642238	0.695957	0.0751501	0.935992
cg26402660	0.874895	0.733623	0.726933	0.560936	0.173659	0.944404	0.0834144	0.0893835	0.22383	0.205372	0.934693	0.583441	0.724574	0.880837	0.340685	0.516239	0.954607	0.124445	0.136067	0.906206	0.692933	0.709395	0.12066	0.189404	0.428664	0.132497	0.0908426	0.0765159	0.809422	0.0887184	0.146971	0.78494	0.662371	0.777699	0.147323	0.07868	0.180674	0.0784699	0.1104	0.0720609	0.07341	0.105946	0.0721229	0.8968	0.0709529	0.33092	0.524541	0.359695	0.948299
cg00334063	0.863243	0.795635	0.609147	0.507364	0.412754	1.01005	0.264779	0.294413	0.197991	0.865356	0.255811	0.94962	0.894667	0.901065	0.450989	0.158828	0.788979	0.138681	0.393848	0.766364	0.12139	0.774627	0.237748	0.200971	0.207764	0.264172	0.30086	0.239124	0.213378	0.257921	0.289261	0.242437	0.64677	0.180948	0.196554	0.250549	0.201383	0.173214	0.441678	0.154057	0.139423	0.158867	0.220868	0.193468	0.163022	0.735406	0.746352	0.980879	0.91659
cg12597169	0.881335	0.659716	0.60885	0.677209	0.885982	0.94148	0.0972672	0.120399	0.128579	0.887567	0.0662494	0.96084	0.831095	0.89664	0.820096	0.913439	0.945	0.0870206	0.126554	0.90388	0.720232	0.811063	0.160596	0.206833	0.112978	0.126887	0.23248	0.321786	0.860804	0.152668	0.116335	0.513731	0.738393	0.862538	0.136558	0.344594	0.141614	0.240048	0.870805	0.120304	0.135321	0.112623	0.0999177	0.948278	0.0956447	0.689598	0.659402	0.945521	0.849406
cg08091192	0.794239	0.706652	0.724966	0.462935	0.118402	0.920922	0.193081	0.112544	0.13945	0.901879	0.115196	0.902687	0.775418	0.868109	0.124753	0.138015	0.13309	0.123278	0.108808	0.413302	0.0585899	0.745413	0.143123	0.148744	0.116744	0.130114	0.18721	0.13601	0.137972	0.154402	0.130018	0.13961	0.619267	0.138515	0.123662	0.134226	0.152791	0.118299	0.140979	0.129317	0.155266	0.119824	0.0968908	0.101368	0.109628	0.597696	0.66765	0.930084	0.875916
cg08393041	0.86455	0.87272	0.798625	0.593155	0.158193	1.02658	0.609023	0.486205	0.213671	0.971676	0.130389	1.03616	0.890203	0.926965	0.686858	0.149075	0.730121	0.133113	0.28203	0.947219	0.0106218	0.827867	0.474174	0.155404	0.212397	0.13368	0.255099	0.499508	0.136428	0.163827	0.33438	0.158028	0.741128	0.2724	0.168921	0.511518	0.195923	0.177906	0.145454	0.134384	0.157229	0.174282	0.142168	0.148599	0.251528	0.751245	0.698661	0.999591	0.958389
cg01950845	0.761845	0.685601	0.0771548	-0.0354078	0.454915	0.076766	0.0906927	0.0772174	0.0805848	0.0778356	0.194089	0.0775871	0.0866938	0.559192	0.728635	0.0910955	0.815182	0.0794395	0.959328	0.0742468	0.591576	0.642911	0.110866	0.0874963	0.0847402	0.116142	0.0822889	0.844817	0.0800888	0.0822714	0.0825935	0.174508	-0.0368142	0.0804991	0.0876033	0.683094	0.0811261	0.481473	0.0905465	0.0800942	0.078149	0.076629	0.0725142	0.248528	0.561297	0.710121	0.748974	0.0744995	0.904953
cg12002303	0.908276	0.555542	0.0407127	0.595094	0.0468066	0.0460979	0.0488262	0.0445263	0.0497912	0.0564965	0.0435437	0.96766	0.83462	0.855657	0.233419	0.0397502	0.073659	0.0514087	0.58147	0.641581	0.28208	0.65141	0.0772538	0.0665618	0.0584851	0.0535621	0.0602662	0.865553	0.0413239	0.0484989	0.152945	0.0522184	0.0406168	0.0427537	0.0401055	0.05027	0.718499	0.735891	0.446851	0.880611	0.657376	0.526605	0.0385612	0.0437319	0.0513697	0.685593	0.512108	0.259771	0.86011
cg08219218	0.0684665	0.912002	0.902137	0.109269	0.0638361	0.0065337	0.351215	0.393288	0.91907	0.915315	0.919721	0.947033	0.943812	0.0388213	0.934725	0.00970162	0.00658711	0.920033	0.943724	0.941614	0.336811	0.356169	0.852064	0.833251	0.755387	0.75518	0.82866	0.861997	0.0452973	0.867169	0.860429	0.810583	0.922437	0.749395	0.663024	0.348838	0.866644	0.8004	0.328125	0.825566	0.871437	0.463088	0.881473	0.018272	0.939455	0.929146	0.178132	0.936541	0.937821
cg10122865	0.952683	0.43301	0.0692299	0.0633614	0.701203	0.281796	0.970641	0.172319	0.407944	0.2838	0.0646894	0.984681	0.808621	0.813952	0.633964	0.172757	0.938012	0.144083	0.895342	0.928495	0.61056	0.0408689	0.118107	0.211694	0.110598	0.0699714	0.088127	0.739282	0.0901142	0.071671	0.176258	0.0905727	0.735911	0.0604456	0.194142	0.144354	0.865261	0.190063	0.453707	0.0803558	0.0949419	0.178704	0.0723508	0.0773502	0.0653198	0.621372	0.629799	0.105514	0.952213
cg21097354	0.899819	0.851533	0.83158	0.688237	0.217081	0.985573	0.126613	0.118873	0.237625	0.166568	1.00289	0.123184	0.83071	0.988811	0.3746	0.638822	0.989146	0.247531	0.188356	0.997638	0.842125	0.855068	0.161147	0.30704	0.5309	0.208272	0.126766	0.150366	0.957288	0.15664	0.225374	0.942474	0.807296	0.941945	0.236482	0.210917	0.219905	0.116497	0.393159	0.163879	0.131792	0.13817	0.119653	0.966967	0.137607	0.521408	0.964884	0.47854	1.01086
cg04290346	0.834684	0.216357	0.109613	-0.0225395	0.142577	0.110224	0.120912	0.115765	0.113645	0.129494	0.106288	0.651697	0.731067	0.288396	0.109454	0.0995678	0.120927	0.104271	0.112053	0.927873	0.0693345	0.156525	0.125374	0.156512	0.128554	0.131446	0.406499	0.173567	0.140324	0.141804	0.241348	0.177933	0.294668	0.642281	0.161084	0.131208	0.116005	0.118177	0.116646	0.127908	0.117678	0.127552	0.109888	0.925481	0.131691	0.38081	0.571794	0.132835	0.931854
cg18222083	0.0134385	0.038223	0.0297596	0.031136	0.692742	0.0287177	0.947944	0.870239	0.0283421	0.848276	0.586894	0.684203	0.0345996	0.0258709	0.769153	0.0494226	0.0310456	0.0415794	0.139326	0.795366	0.0337976	0.0281383	0.0616191	0.756342	0.479867	0.910701	0.201782	0.0401561	0.0483777	0.612897	0.88875	0.537199	0.231912	0.938216	0.640473	0.0555878	0.90764	0.165043	0.0585485	0.906028	0.193628	0.0408624	0.520682	0.0302408	0.0234711	0.0350988	0.363465	0.919976	0.0279176
cg23075337	0.853311	0.58213	0.361965	0.794997	0.368215	0.477508	0.162771	0.133079	0.142916	0.171561	0.130188	1.01652	0.769325	0.965572	0.715677	0.290553	0.117655	0.248523	1.01536	0.959187	0.681016	0.166518	0.563898	0.162214	0.157548	0.177269	0.170165	0.993674	0.812364	0.674241	0.153291	0.530867	0.80786	0.142487	0.314048	0.395118	0.558629	0.155987	0.958711	0.694865	0.150806	0.973898	0.122203	0.130669	0.108433	0.791181	0.790257	0.997829	0.966631
cg24506221	1.0155	0.774784	0.851537	0.963962	0.226164	0.065021	0.885499	0.880798	0.159928	0.253028	0.820263	0.837574	0.852303	0.828178	0.844552	0.857426	0.193748	0.195274	0.866318	0.877721	0.303343	0.767735	0.55983	0.758838	0.0459681	0.864281	0.840153	0.808931	0.0304582	0.82522	0.851601	0.816542	0.149379	0.0395435	0.708508	0.833866	0.71697	0.832131	0.794246	0.862906	0.860212	0.876877	0.211277	0.106371	0.286079	0.880311	0.860679	0.152721	0.885278
cg10763234	0.965787	0.549143	0.704448	0.548584	0.188159	0.935254	0.0540521	0.615726	0.0449196	0.143705	0.0328905	0.50035	0.2611	0.843914	0.0622404	0.0776136	0.744714	0.0251236	0.0662652	0.903093	0.561834	0.633897	0.0506991	0.635828	0.616718	0.0996306	0.0403746	0.0279663	0.164645	0.130865	0.121287	0.769573	0.0566835	0.0222245	0.0247383	0.0513555	0.0249958	0.0133969	0.259887	0.0167607	0.0769672	0.0115855	0.026396	0.0245343	0.919194	0.666617	0.0708749	0.573918	0.878428
cg07974511	0.746147	0.486618	0.108214	0.15246	0.89705	0.720898	1.00485	0.102876	0.233652	0.21115	0.108096	1.04536	0.872523	0.770198	0.391042	0.126379	0.99167	0.101964	0.775516	0.976596	0.544412	0.449247	0.129485	0.230219	0.116551	0.117864	0.123199	0.42207	0.321345	0.108449	0.133099	0.127766	0.554391	0.107232	0.217962	0.400571	0.830296	0.440053	0.636976	0.464006	0.13974	0.194022	0.10003	0.0967361	0.580109	0.49909	0.663977	0.484718	0.917034
cg05727225	0.608578	0.708408	0.124631	0.424948	0.147761	0.131238	0.138371	0.307825	0.141485	0.210779	0.156513	1.0232	0.909522	0.997327	0.656443	0.209498	1.00072	0.333673	0.153583	0.987814	0.457565	0.0268313	0.13969	0.363177	0.745135	0.598492	0.143408	0.144809	0.155095	0.135381	0.136512	0.140633	0.731714	0.131097	0.628196	0.16899	0.595953	0.137123	0.130953	0.128913	0.130013	0.140021	0.871074	0.123941	0.128609	0.719597	0.733687	0.140324	0.959278
cg00011616	0.846417	0.909368	0.205264	0.0428598	0.465957	0.117159	0.469425	0.868879	1.05299	0.633757	0.136917	0.734981	0.499682	1.06128	0.573349	0.419895	0.172777	0.545105	0.439614	0.240458	0.87684	-0.0245993	0.311711	0.640219	0.323476	0.887703	0.269632	0.157193	0.291628	0.576402	0.247014	0.160739	0.513217	0.134153	1.02224	1.01505	0.242497	0.121761	0.624629	0.13029	0.906467	0.153304	0.187897	0.279824	0.995858	0.969015	1.06014	0.129431	0.170947
cg23152235	0.702567	0.383135	0.336799	0.326424	0.575686	0.793311	1.0089	0.13831	0.135595	0.136724	0.178143	0.115294	0.532937	0.871587	0.124669	0.517712	0.115182	0.621042	0.238382	0.158215	0.489315	0.792973	0.142597	0.14627	0.155751	0.129509	0.12875	0.121885	0.167553	0.126724	0.141684	0.130587	0.713147	0.121753	0.138002	0.176775	0.158636	0.120102	0.120663	0.118043	0.119887	0.136621	0.136909	0.118756	0.605441	0.739837	0.736467	0.134679	0.996475
cg12539415	0.822549	0.937397	0.14361	0.710859	0.218418	0.12997	1.03187	0.152775	0.170417	0.971871	0.134152	0.146492	0.166482	0.151457	0.222694	0.136516	0.133022	0.136094	1.02911	0.137	0.723231	0.787972	0.172385	0.147102	0.249868	0.708567	0.561624	0.778872	0.146133	0.16479	0.918265	0.161894	0.754451	0.140502	0.20955	0.162198	0.354153	0.978241	0.162323	0.541672	0.175696	0.431243	0.133485	0.128644	0.135235	0.157827	0.171273	0.134788	0.136481
cg14872952	0.81211	0.768143	0.584877	0.729314	0.188252	0.351485	0.179614	0.23059	0.193346	0.250969	0.160731	0.644399	0.884743	0.937239	0.329876	0.166512	0.794501	0.156466	0.169499	0.970209	0.520281	0.684117	0.192237	0.353638	0.194756	0.167242	0.205835	0.339255	0.172959	0.198561	0.363882	0.183935	0.568108	0.166318	0.173506	0.221585	0.193412	0.175791	0.173958	0.198092	0.208629	0.155453	0.182805	0.160954	0.160586	0.57107	0.770499	0.166151	0.969703
cg24387367	0.926847	0.795247	0.892562	0.65354	0.112084	1.00633	0.472344	0.330628	0.223208	0.105249	0.989667	0.394078	0.803949	0.954186	0.0820569	0.0735753	0.0772519	0.4224	0.130383	0.5322	-0.0178304	0.564179	0.0828826	0.617997	0.746479	0.83521	0.145111	0.232499	0.0968296	0.0918425	0.591808	0.851667	0.858373	0.91337	0.246976	0.360919	0.946078	0.408208	0.530842	0.482127	0.191629	0.499906	0.125101	0.99038	0.0744062	0.0880837	0.211259	0.0702928	0.0872829
cg11528328	0.471218	0.47768	0.0749552	0.577761	0.0767645	0.0821222	0.664184	0.768581	0.0924893	0.119707	1.00265	0.797488	0.941118	0.430736	0.0841391	0.0745078	0.0733873	0.0983615	0.0778216	0.173381	0.519441	0.837604	0.145167	0.090996	0.0982775	0.784306	0.440829	0.987756	0.0854076	0.359724	0.912782	0.581466	0.0825045	0.0761317	0.0746364	0.0847905	0.930757	0.926982	0.080968	0.936172	0.253415	0.832345	0.0656745	0.0798826	0.69193	0.822772	0.851629	0.490846	0.759472
cg27626141	-0.0339975	0.120024	0.115525	0.0135007	0.124162	0.125708	0.124992	0.125582	0.129086	0.127816	0.111875	0.135392	0.115179	0.129481	0.114657	0.130889	0.122972	0.127345	0.123937	0.12798	-0.0219801	0.000789155	0.143824	0.13378	0.122414	0.161932	0.126478	0.1366	0.136261	0.129378	0.12879	0.142267	-0.0349241	0.133089	0.136539	0.130181	0.129148	0.13746	0.135439	0.131406	0.121096	0.132148	0.121386	0.113234	0.120373	0.119922	0.126273	0.12383	0.12293
cg19095187	0.892148	0.427731	0.118144	0.0986124	0.301207	0.535674	0.198866	0.299369	0.153707	0.166807	0.390158	0.943047	0.818581	0.963824	0.513057	0.461825	0.46225	0.171389	0.159975	0.551173	0.27117	0.823191	0.181518	0.189591	0.220541	0.184419	0.170141	0.234153	0.145058	0.270735	0.575195	0.157807	0.0518437	0.293596	0.158098	0.379552	0.667295	0.459865	0.326235	0.349459	0.124618	0.914359	0.115771	0.40579	0.414428	0.59544	0.30998	0.127703	0.879575
cg07931391	0.894589	0.723604	0.0885496	0.47315	0.781657	1.00328	0.10042	0.0884249	0.0935026	0.835519	0.104331	0.19206	0.742964	0.867884	0.163561	0.0971302	0.9569	0.0949132	0.0877913	0.831608	0.0291024	0.651504	0.100892	0.0991935	0.0993453	0.0976247	0.122007	0.101201	0.11172	0.11452	0.0960422	0.582803	0.417377	0.0976213	0.0918394	0.111879	0.0933796	0.0903985	0.382093	0.0933047	0.092681	0.0889294	0.0837713	0.0828472	0.0872059	0.20913	0.600355	0.0879694	0.713754
cg19200589	0.425082	0.482244	0.0953805	0.528603	0.0921954	0.0956839	0.50134	0.692788	0.102728	0.139089	0.999551	0.680624	0.866448	0.291367	0.0941305	0.0956089	0.0943449	0.0973908	0.114785	0.167979	0.419138	0.696562	0.173215	0.0992973	0.103946	0.750582	0.504686	0.970446	0.24235	0.440345	0.865104	0.486309	0.261332	0.0953915	0.132094	0.0957618	0.83374	0.856632	0.096059	0.843812	0.115889	0.921659	0.0890197	0.0927981	0.684072	0.711916	0.752067	0.556113	0.187613
cg03846641	0.160223	0.815419	0.283798	0.0991124	0.178554	0.13808	0.139702	0.143977	0.259775	0.135465	0.235013	0.125562	0.259716	0.938999	0.605554	0.212553	0.139605	0.124021	0.176308	0.191304	0.286107	0.0484144	0.279131	0.460335	0.166391	0.310903	0.365433	0.154632	0.210327	0.300169	0.209206	0.252653	0.0520476	0.134652	0.305307	0.345344	0.185835	0.216286	0.18354	0.173744	0.398264	0.483693	0.352477	0.136842	0.122153	0.42399	0.789604	0.27581	0.147167
cg01272707	0.970443	0.0117147	0.550207	0.394595	0.0205464	0.00262719	0.913604	0.855452	0.165019	0.0647138	0.889642	0.927777	0.00192747	0.00986402	0.498072	0.485192	0.501856	0.0135768	0.029239	0.00317018	0.62343	0.205117	0.0389938	0.360542	0.529676	0.806957	0.0346895	0.0543488	0.516327	0.0303354	0.0341264	0.855652	0.0613451	0.19457	0.495765	0.436557	0.0248226	0.0432668	0.449374	0.0376169	0.0317772	0.873763	0.582859	0.0122161	0.902712	0.00289746	0.0034973	0.899989	-0.00255011
cg05347845	0.812535	0.431958	0.570657	0.661664	0.106662	0.0769425	0.67603	0.969605	0.0815145	0.107631	1.0267	1.02985	0.894173	0.907798	0.266479	0.0739225	0.603965	0.420154	0.135436	0.976864	0.557533	0.815011	0.670071	0.446855	0.758069	0.676554	0.350054	1.00601	0.120236	0.0795772	0.934913	0.0840214	0.747314	0.757622	0.292215	0.652024	0.912969	0.92791	0.971981	0.996256	0.471623	0.63082	0.126201	0.412518	1.00879	0.668016	0.0746607	1.00702	0.861189
cg11642377	0.870081	0.638605	0.319175	0.819998	0.377652	0.29637	0.183098	0.149748	0.122548	0.133673	0.130723	1.02711	0.84467	0.950955	0.676237	0.194812	0.132931	0.233624	1.0052	0.993461	0.48429	0.207986	0.556417	0.198924	0.187558	0.212735	0.210312	0.981455	0.857009	0.69247	0.310541	0.714292	0.802778	0.186456	0.342303	0.216922	0.605467	0.191998	0.979385	0.651564	0.177745	0.993385	0.114514	0.175642	0.113893	0.762674	0.798303	1.01255	0.981472
cg11871960	0.859957	0.201524	0.0659258	0.00849146	0.360706	0.0650989	0.0947907	0.13653	0.401482	0.118829	0.175398	0.986332	0.533903	0.896545	0.0845429	0.0708222	0.225265	0.458949	0.909372	0.866926	0.537961	0.764466	0.448753	0.534906	0.0693824	0.169607	0.223451	0.100139	0.0937274	0.0767762	0.739238	0.862418	0.581456	0.0784342	0.0785459	0.119168	0.927582	0.5706	0.125554	0.859478	0.0666873	0.139943	0.170225	0.130162	0.0580176	0.699561	0.58836	0.278772	0.830818
cg17987112	0.908862	0.853275	0.70334	0.864095	0.947433	0.945181	0.102522	0.114468	0.120003	0.605993	0.0706382	0.980457	0.794631	0.928773	0.812183	0.951335	0.967858	0.187907	0.0922107	0.693458	0.804527	0.879682	0.116739	0.115941	0.109459	0.110291	0.169397	0.169745	0.889983	0.105916	0.327391	0.594251	0.772245	0.0867206	0.112995	0.19089	0.114007	0.68199	0.97325	0.117538	0.0983932	0.831552	0.0990674	0.0927439	0.0907152	0.678712	0.686367	0.532228	0.623843
cg08465346	0.961366	0.558266	0.72373	0.821947	0.432586	0.875045	0.0509348	0.0414695	0.0601438	0.076537	0.905105	0.933384	0.766857	0.838122	0.1144	0.608044	0.88864	0.133753	0.0868466	0.824255	0.650904	0.293601	0.0799497	0.704694	0.771594	0.131132	0.0732536	0.170363	0.75183	0.0626174	0.498712	0.765893	0.727083	0.838879	0.072973	0.21651	0.0896289	0.0528654	0.0706146	0.0709599	0.363365	0.0725198	0.787516	0.876061	0.0515817	0.5267	0.660902	0.881106	0.832922
cg10443049	0.862055	0.508919	0.263623	0.785017	0.323637	0.327923	0.138123	0.156181	0.122318	0.163475	0.105838	1.0347	0.761237	0.865493	0.625755	0.26352	0.110334	0.221121	1.00452	0.932207	0.628486	0.226189	0.551321	0.141263	0.13809	0.144726	0.179208	1.00728	0.83477	0.579037	0.135061	0.558233	0.728101	0.134841	0.332192	0.617702	0.516131	0.153662	0.97728	0.543877	0.129558	0.99035	0.118532	0.127	0.106306	0.712332	0.657002	1.00088	0.976631
cg16814680	0.800819	0.712644	0.122793	0.408729	0.123585	0.138892	0.975172	0.661807	0.648766	0.639574	0.104723	0.1296	0.12947	0.122965	0.120965	0.126648	0.107494	0.107687	0.96925	0.123552	-0.0140423	0.133393	0.228306	0.6679	0.556972	0.684209	0.643123	0.915518	0.633813	0.309005	0.221202	0.344679	0.82714	0.733212	0.39885	0.602114	0.893315	0.596119	0.534177	0.717966	0.785907	0.820638	0.106919	0.665384	0.789058	0.109476	0.682467	0.108095	0.110288
cg09048251	0.989859	-0.0119904	-0.0508274	0.0950017	0.505173	-0.0326963	0.824291	0.795984	0.768833	-0.0390512	0.880374	0.507239	0.545077	0.454194	0.661638	0.830184	0.810447	0.84618	0.859796	0.397439	0.194576	0.386747	0.662508	0.527306	0.651144	0.766021	0.652195	0.820605	0.315293	0.722926	0.695282	-0.00894828	0.0880665	0.767992	0.615969	0.68366	0.70034	0.732198	0.494001	0.782	0.760945	0.714972	0.7018	0.828213	0.83807	0.39362	0.0769102	-0.0465987	0.312189
cg10313385	0.485422	0.48539	0.0720212	0.130171	0.0669354	0.064418	0.926056	0.854532	0.0862643	0.44745	0.361447	0.939165	0.118277	0.804381	0.0939976	0.208177	0.852604	0.0671606	0.217365	0.0652172	0.54124	0.0221096	0.0753393	0.647358	0.761642	0.772222	0.0756885	0.903272	0.0712373	0.846478	0.821755	0.382147	0.00667336	0.0754383	0.701526	0.116058	0.0749108	0.758591	0.0711407	0.416614	0.878351	0.0934844	0.272946	0.833572	0.240306	0.408291	0.55682	0.0885805	0.392388
cg22859061	0.0155861	0.49825	0.642102	0.534931	0.0489078	0.0598064	0.898666	0.839842	0.0564089	0.433321	0.667439	0.939788	0.033136	0.0333013	0.0365311	0.122512	0.0341895	0.91499	0.460787	0.118495	0.0191078	0.299316	0.699252	0.0705367	0.567012	0.657702	0.50012	0.822784	0.0466698	0.398529	0.715102	0.0527098	0.524596	0.0455326	0.360406	0.414955	0.745426	0.706516	0.851628	0.821955	0.699825	0.728203	0.0330099	0.745799	0.540593	0.0359258	0.0436806	0.724167	0.0402059
cg23107691	0.460473	0.661511	0.0884935	0.0130139	0.48591	0.0906679	0.0990296	0.0979529	0.0945785	0.595531	1.00343	1.03846	0.850563	0.866137	0.418019	0.0926891	0.849138	0.204447	0.0945011	0.931813	0.482519	0.498895	0.0948197	0.123771	0.16078	0.109637	0.0954171	0.0960724	0.123394	0.0942248	0.0970191	0.101107	0.494415	0.091438	0.0935245	0.185974	0.0949379	0.0969305	0.125065	0.0927613	0.09225	0.0901232	0.0962379	0.484358	0.981758	0.6652	0.594611	0.109493	0.676472
cg23774717	-0.0459752	0.263309	0.201379	0.0188632	0.252795	0.227193	0.21784	0.267691	0.292707	0.286427	0.109734	0.117838	0.245287	0.289117	0.383945	0.206075	0.183558	0.231778	0.216167	0.295975	0.132062	0.0101582	0.330463	0.281929	0.212772	0.164967	0.236188	0.158709	0.227061	0.197421	0.231206	0.196531	0.110315	0.228809	0.156943	0.166084	0.218871	0.172669	0.152532	0.186025	0.256419	0.179996	0.169635	0.134489	0.142563	0.425188	0.379996	0.155622	0.22077
cg20161965	0.656914	0.914982	0.408335	0.669567	0.279982	0.955632	0.0767423	0.342706	0.434426	0.615734	0.881424	0.0716133	0.754459	0.948291	0.276965	0.768108	0.713319	0.170409	0.215266	0.881808	0.867805	0.893561	0.124098	0.79384	0.794423	0.381989	0.229411	0.226949	0.749119	0.348087	0.174523	0.325072	0.827888	0.905799	0.160178	0.0910707	0.201557	0.101032	0.109303	0.107806	0.117629	0.621189	0.272732	0.82252	0.207048	0.852102	0.926233	0.127503	0.671912
cg03657573	0.866736	0.353516	0.0609863	0.29975	0.0698294	0.0634501	0.732053	0.753324	0.0662929	0.0826561	0.0608101	1.00169	0.803093	0.868818	0.573447	0.310048	0.850235	0.130515	0.975449	0.974622	0.616811	0.453044	0.072575	0.144718	0.120311	0.356652	0.0736405	0.655256	0.0733793	0.0699789	0.0683365	0.132948	0.600994	0.0698265	0.185433	0.38856	0.0666839	0.0648315	0.120317	0.383696	0.13311	0.0647291	0.0604916	0.442447	0.496439	0.771439	0.662874	0.0682214	0.676149
cg05608844	0.779593	0.731485	0.796006	0.734787	0.852963	0.872593	0.0841342	0.0797718	0.0980207	0.885911	0.0626368	0.922176	0.760402	0.872856	0.79077	0.885094	0.924766	0.0928789	0.0891019	0.869654	0.623728	0.837124	0.108721	0.22775	0.108432	0.0902211	0.241576	0.156487	0.711466	0.148736	0.258113	0.886545	0.70445	0.704051	0.0809864	0.172757	0.264915	0.147925	0.901405	0.0854719	0.0862326	0.063213	0.0686272	0.883085	0.116064	0.632217	0.642627	0.795928	0.82722
cg01971137	0.861313	0.758468	0.740024	0.196906	0.199743	1.03942	0.142755	0.137199	0.347453	0.250496	1.04924	1.04399	0.857708	0.9286	0.255698	1.00292	1.00717	0.847519	1.02548	0.887387	0.342773	0.810762	0.172215	0.694926	0.226916	0.152948	0.221372	0.38317	0.88496	0.131651	0.166574	0.141275	0.587343	0.249297	0.169438	0.160033	0.215092	0.239173	0.944569	0.180776	0.131571	0.1256	0.109156	0.995307	0.60948	0.621597	0.663956	1.01566	0.663105
cg23387569	0.832444	0.485179	0.825521	0.572595	0.510348	1.04307	0.660816	0.147846	0.320819	0.192388	0.14614	0.169772	0.905549	0.410444	0.968785	0.255985	1.04312	0.146701	0.567551	1.02367	0.280114	0.0440054	0.205558	0.449651	0.322372	0.155643	0.212149	0.13642	0.558536	0.298479	0.26004	0.280895	0.625554	0.181181	0.319604	0.224766	0.28988	0.179742	0.173279	0.135174	0.131241	0.642658	0.143249	0.130382	0.155822	0.610125	0.992513	0.142038	0.711311
cg24804948	0.189562	0.0758048	0.0350067	0.0968531	0.311954	0.258792	0.919896	0.912617	0.0682038	0.879921	0.935168	0.968241	0.79235	0.796248	0.495431	0.80727	0.795488	0.918471	0.943452	0.139005	0.680823	0.0509402	0.406345	0.709321	0.81987	0.862642	0.585525	0.904116	0.493015	0.831405	0.872341	0.913353	0.360683	0.916956	0.717133	0.091672	0.891969	0.879326	0.463156	0.948921	0.867566	0.804699	0.513017	0.878621	0.556675	0.435662	0.30895	0.931976	0.0347649
cg08013557	0.742661	0.679502	0.718187	0.44178	0.113526	0.894439	0.102259	0.103776	0.126041	0.813195	0.0941823	0.901694	0.73966	0.758564	0.195044	0.106888	0.12565	0.130868	0.105715	0.109757	0.12381	0.662506	0.126361	0.133497	0.100923	0.105907	0.180649	0.142204	0.13594	0.133081	0.112946	0.124203	0.55064	0.122619	0.125936	0.123916	0.105889	0.109314	0.122853	0.107099	0.141219	0.106082	0.0957438	0.103958	0.100414	0.641599	0.640163	0.874765	0.79883
cg26871372	0.977318	-0.0053138	0.0182041	0.321494	0.235688	0.0800231	0.878602	0.860498	0.446792	0.872589	0.383582	0.892913	0.558593	0.762403	0.253863	-0.0169548	0.526174	0.885207	0.896762	0.220877	0.129586	0.517588	0.77508	0.284482	0.301255	0.865732	0.839133	0.884313	-0.00598664	0.83374	0.845932	0.126088	0.113916	0.295373	0.0219876	0.411718	0.865121	0.446916	0.452731	0.893371	0.45357	0.885984	0.380515	-0.00905113	0.898908	0.57927	0.600129	0.884363	0.0910404
cg00131983	0.813781	0.710918	0.24445	0.678587	0.192025	0.283824	0.164595	0.160987	0.156078	0.152739	0.181206	0.758102	0.770143	0.916537	0.218374	0.134958	0.263166	0.123769	0.17118	0.816063	0.567504	0.687363	0.17224	0.234763	0.156089	0.14072	0.156997	0.172485	0.170677	0.141701	0.171082	0.162874	0.651115	0.128865	0.1409	0.141212	0.172908	0.1431	0.146022	0.150926	0.136771	0.125367	0.120102	0.120677	0.116458	0.283035	0.787847	0.124414	0.96481
cg06285590	0.427705	0.289111	0.174864	0.00782532	0.696587	0.283499	0.0652977	0.774452	0.0814352	0.245121	0.0815739	0.0487505	0.815406	0.865779	0.66366	0.170083	0.0445575	0.0521714	0.0712781	0.930642	0.398258	-0.00455395	0.054782	0.695741	0.594204	0.625229	0.0644727	0.0568995	0.111472	0.0712769	0.0900644	0.0526053	0.54288	0.885962	0.471396	0.750038	0.0991819	0.0713048	0.491209	0.0538319	0.0561476	0.0464692	0.153929	0.0588899	0.171359	0.649183	0.54424	0.0619689	0.906881
cg26790247	0.851272	0.845051	0.900833	0.708155	0.269975	1.02436	0.67517	0.198163	0.433077	1.00081	0.164448	1.02375	0.940812	0.993692	0.351809	0.234526	0.559875	0.72772	0.352752	0.672198	0.0267049	0.808041	0.183154	0.225241	0.194692	0.189447	0.417808	0.381609	0.276429	0.260006	0.286101	0.197569	0.748359	0.188306	0.200252	0.220886	0.223962	0.176996	0.261377	0.404106	0.20512	0.191832	0.161058	0.181345	0.248279	0.728209	0.79079	1.02003	1.00817
cg09102257	0.0632793	0.399785	0.112635	0.45123	0.933405	0.768366	0.0241057	0.927428	0.124427	0.923922	0.905889	0.911533	0.857555	0.911958	0.908163	0.370527	0.898048	0.112756	0.0482974	0.895674	0.931083	0.938427	0.900257	0.892982	0.875905	0.88628	0.863867	0.900994	0.791759	0.0738706	0.433232	0.489223	0.931972	0.742933	0.864151	0.858607	0.857813	0.491359	0.896482	0.884019	0.904428	0.821911	0.899929	0.896724	0.891317	0.924991	0.17123	0.544659	0.695044
cg13446474	0.497726	0.669381	0.0902751	0.151891	0.0889267	0.0971545	0.974901	0.898413	0.169336	0.638185	0.60049	0.978268	0.182358	0.822873	0.223268	0.352739	0.920495	0.12569	0.365591	0.0664654	0.565957	0.00276681	0.122732	0.719396	0.754427	0.764341	0.13543	0.957065	0.0739467	0.827164	0.853279	0.603115	0.00341858	0.0709772	0.702787	0.234719	0.128755	0.827129	0.0670792	0.602756	0.851026	0.0905641	0.539374	0.882352	0.506587	0.558705	0.686729	0.130516	0.599628
cg04976780	0.26937	0.647016	0.386023	0.5807	0.873804	0.716216	0.63916	0.89301	0.0424449	0.642127	0.996494	0.04954	0.0490269	0.87723	0.604937	0.539677	0.95993	0.054256	0.0529258	0.156979	0.607364	0.785551	0.778599	0.460008	0.784525	0.748685	0.285541	0.332279	0.883122	0.503517	0.795329	0.0448137	0.73792	0.496992	0.502451	0.521483	0.042372	0.804862	0.197533	0.919779	0.0401493	0.041382	0.830825	0.0396907	0.0350643	0.039736	0.406804	0.0412481	0.562499
cg23669081	0.831634	0.92066	0.73696	0.638988	0.151509	0.168184	0.171158	0.148725	0.181563	0.156657	0.158652	0.220076	0.244756	1.07211	0.204642	0.142798	0.449761	0.158633	0.23246	0.179538	0.837898	0.800579	0.17168	0.184675	0.18857	0.173403	0.179804	0.163783	0.195363	0.169753	0.221841	0.254819	0.580374	0.159149	0.166388	0.154491	0.191752	0.166642	0.154837	0.21891	0.162607	0.264377	0.157783	0.142485	0.297992	0.411438	0.326239	0.180972	1.0249
cg24591770	0.928807	0.0728445	0.0333905	0.0850999	0.874364	0.0224914	0.934053	0.897145	0.925462	0.0429419	0.938081	0.66705	0.139022	0.133355	0.146521	0.0330803	0.342494	0.936772	0.79886	0.0531958	0.238492	0.0683457	0.780768	0.80026	0.908029	0.835156	0.800982	0.743828	0.0630119	0.795253	0.472936	0.0450325	0.07759	0.201272	0.89611	0.886643	0.896464	0.709429	0.038181	0.637882	0.817084	0.414252	0.895446	0.911832	0.897893	0.21792	0.117948	0.0228645	0.0327755
cg20985450	0.874784	0.563587	0.109318	0.484446	0.102018	0.993286	0.0698476	0.063948	0.202525	0.900269	0.065874	0.947984	0.72028	0.0620995	0.700583	0.0786327	0.387689	0.123163	0.104078	0.910321	0.241911	0.677686	0.0685867	0.0866277	0.0662607	0.0781501	0.0795599	0.0773105	0.208971	0.0736174	0.0806775	0.16719	0.416323	0.0834344	0.0682737	0.0643266	0.0770892	0.0607534	0.187046	0.0646375	0.0689379	0.83778	0.0647158	0.0748175	0.0635485	0.62991	0.706016	0.0871927	0.930132
cg11738485	0.839005	0.948459	0.551448	0.567706	0.10321	0.0836562	0.236422	0.0883076	0.0880708	0.265254	0.082405	0.58011	0.132328	0.708036	0.698768	0.0934096	0.68036	0.0856006	0.692695	1.02957	0.519425	-0.000568725	0.639427	0.648459	0.0927338	0.605418	0.0935831	0.66949	0.0973021	0.606955	0.659114	0.599206	-0.0258437	0.0959807	0.946306	0.0849382	0.102329	0.0980422	0.857412	0.0920151	0.595279	0.511599	0.0820206	0.70415	0.649146	0.0975221	0.0793008	0.0838009	0.369661
cg22481960	0.915425	0.579421	0.0648427	0.314996	0.760416	0.847519	0.0684152	0.187945	0.0558654	0.519113	0.965475	0.671456	0.88978	0.93262	0.081004	0.224146	0.0538067	0.107302	0.628812	0.929383	0.61064	0.894433	0.0753095	0.437477	0.42141	0.147386	0.452362	0.923197	0.411664	0.0535183	0.869435	0.639604	0.27203	0.913385	0.133431	0.390589	0.847689	0.417774	0.296663	0.30002	0.0451199	0.0591647	0.387496	0.044933	0.713538	0.735927	0.685424	0.615812	0.953584
cg18750960	0.808083	0.846831	0.152886	0.617489	0.169111	0.148978	0.783862	0.164777	0.205978	0.704991	0.155702	0.157447	0.174466	0.166811	0.349885	0.153397	0.152446	0.158237	0.884889	0.160799	0.543976	0.720401	0.166804	0.158798	0.20667	0.740735	0.542073	0.651697	0.156933	0.156468	0.794674	0.172347	0.648339	0.162355	0.177647	0.167476	0.179844	0.931353	0.187011	0.561296	0.179365	0.157476	0.142745	0.152995	0.148372	0.185033	0.166519	0.149311	0.157433
cg01934626	0.0156882	0.515264	0.650461	0.573176	0.0211611	0.0246253	0.890042	0.847902	0.0264645	0.431447	0.387474	0.930293	0.0203174	0.0202426	0.0203159	0.0632729	0.0249724	0.888879	0.488163	0.0636843	0.0200173	0.31065	0.646579	0.0503416	0.586431	0.681636	0.506571	0.837161	0.0280765	0.412495	0.737948	0.0326773	0.594877	0.0256134	0.30439	0.344295	0.747844	0.743291	0.711902	0.826645	0.691658	0.759847	0.0184308	0.814018	0.543529	0.0230788	0.0170921	0.844283	0.0193532
cg05278650	0.902367	0.6296	0.0313593	0.547257	0.617316	0.5523	0.0510829	0.13436	0.034748	0.338057	0.582944	0.618646	0.799689	0.811587	0.0575776	0.282305	0.0217964	0.0328674	0.5426	0.851028	0.672811	0.566123	0.155001	0.417855	0.424308	0.140043	0.169993	0.768611	0.319448	0.0348629	0.742458	0.0608024	0.491965	0.48389	0.151588	0.414912	0.731825	0.333159	0.0293629	0.0424739	0.0296865	0.0240462	0.077336	0.025198	0.0472148	0.705292	0.605333	0.411722	0.868012
cg23229261	0.805814	0.217446	0.0705117	0.00768787	0.530029	0.0672562	0.977541	0.0518295	0.368059	0.075647	0.0814362	0.952331	0.741345	0.707575	0.396227	0.0645871	0.809974	0.0897293	0.844351	0.854052	0.42369	0.0183616	0.0793907	0.10011	0.0710532	0.076695	0.0715856	0.648133	0.0653816	0.0673581	0.0704366	0.0800141	0.477405	0.0667708	0.0758807	0.0958156	0.744893	0.0839274	0.258466	0.0697304	0.065978	0.107371	0.05556	0.0544524	0.0571138	0.502049	0.51433	0.0586348	0.864267
cg16400631	0.850511	0.114789	0.136026	0.522379	0.101489	0.114273	0.771914	0.131517	0.656317	0.11472	0.0955626	0.108633	0.774094	0.119564	0.136176	0.217897	0.802227	0.094713	0.100227	0.799423	0.340769	0.0344859	0.108058	0.152123	0.119324	0.14238	0.162167	0.136562	0.101306	0.118326	0.11731	0.124211	0.334354	0.113023	0.120731	0.155641	0.108203	0.145833	0.232044	0.124089	0.459253	0.221898	0.0918836	0.138988	0.324773	0.429	0.121538	0.185822	0.92757
cg06374766	0.92724	0.483673	0.0240837	0.0317619	0.0637448	0.0323711	0.0350937	0.0819475	0.0534921	0.341067	0.0294928	0.960098	0.872515	0.89658	0.444587	0.160989	0.16565	0.0345445	0.560883	0.950797	0.64978	0.0439694	0.0444075	0.245371	0.0784834	0.513008	0.0407348	0.851073	0.0313939	0.0305284	0.367584	0.048791	0.629482	0.0290682	0.0509289	0.155954	0.738057	0.616589	0.028312	0.0695557	0.0298962	0.0320726	0.0297121	0.0344815	0.0239223	0.771336	0.746536	0.0333534	0.896515
cg11083416	0.558803	0.466464	0.0379802	0.214319	0.318341	0.75873	0.954572	0.821074	0.0445412	0.137311	0.666088	0.0616304	0.126215	0.636398	0.0895379	0.300613	0.0581673	0.0856949	0.508628	0.116654	0.188444	0.868683	0.711002	0.61288	0.806334	0.719212	0.310805	0.900377	0.433161	0.667525	0.895813	0.046955	0.909948	0.538146	0.523879	0.732449	0.936996	0.925091	0.741511	0.908143	0.152881	0.701835	0.661221	0.73386	0.0525709	0.521203	0.424553	0.126088	0.0405467
cg19476053	0.829579	0.571241	0.576825	0.664098	0.830987	0.874887	0.091698	0.101296	0.0923986	0.822741	0.0693936	0.951186	0.727214	0.827532	0.733599	0.90257	0.888925	0.145528	0.112249	0.816231	0.636127	0.724736	0.155507	0.151278	0.142351	0.148877	0.29469	0.16433	0.822522	0.17144	0.0820232	0.819451	0.705339	0.808685	0.120873	0.133065	0.149344	0.143654	0.836178	0.101249	0.123677	0.0823867	0.0673027	0.879321	0.099433	0.569477	0.590425	0.849061	0.796462
cg18391209	0.954094	0.184509	0.10621	0.25742	0.808121	0.82087	0.811653	0.820369	0.836897	0.108457	0.797296	0.831601	0.0915632	0.84549	0.828455	0.833763	0.836574	0.785222	0.826223	0.232176	0.90176	0.905443	0.128656	0.780554	0.752678	0.1295	0.135103	0.160569	0.116342	0.118229	0.128008	0.108954	0.218941	0.165398	0.207395	0.824402	0.814191	0.793451	0.800646	0.105325	0.16151	0.153559	0.824215	0.787138	0.826003	0.804869	0.824391	0.80217	0.157983
cg03994053	0.530354	0.610559	0.105922	-0.00695478	0.75949	0.102863	0.131059	0.358437	0.157253	0.777987	0.99228	0.987242	0.8723	0.891835	0.260305	0.295652	0.929247	0.274019	0.115762	0.949344	0.522859	0.697461	0.108108	0.445683	0.318376	0.218737	0.111176	0.117268	0.194586	0.108282	0.114499	0.120858	0.373074	0.0976019	0.162091	0.219723	0.138598	0.222528	0.713906	0.105366	0.134719	0.103024	0.314881	0.657632	0.973533	0.619979	0.651056	0.337684	0.94767
cg00335715	0.630609	0.431385	0.0840447	0.0517424	0.188371	0.3033	0.945028	0.531604	0.407899	0.590456	0.0554199	0.918855	0.942815	0.82493	0.537281	0.323268	0.0629875	0.0776594	0.436918	0.908806	0.734775	0.703768	0.0847535	0.533893	0.233235	0.7287	0.0741396	0.0596775	0.106087	0.0945025	0.0732372	0.0829186	0.0389656	0.0625472	0.188024	0.230324	0.568371	0.171187	0.0826272	0.505992	0.0647242	0.0795013	0.804203	0.113706	0.261426	0.783257	0.699676	0.843813	0.390999
cg03163459	0.303687	0.547027	0.456942	0.0740984	0.477495	0.736492	0.80302	0.703601	0.0663233	0.390671	0.0713246	0.959689	0.927285	0.938517	0.876981	0.397176	0.0827197	0.0822747	0.566724	0.954811	0.540119	0.525356	0.103641	0.634286	0.175446	0.85492	0.0827564	0.68689	0.0676792	0.896518	0.902247	0.166321	0.80581	0.0681194	0.214538	0.266094	0.927148	0.529189	0.925726	0.78582	0.0902145	0.851978	0.0371162	0.0647286	0.0670451	0.901578	0.616683	0.072945	0.942286
cg24472375	0.829884	0.232542	0.521239	0.100908	0.647152	0.643853	0.424844	0.145637	0.178451	0.476293	0.164693	0.829047	0.600642	0.202362	0.694918	0.160907	0.359182	0.20673	0.251456	0.208093	0.0732779	0.522892	0.135487	0.177266	0.159974	0.160786	0.293053	0.205866	0.675856	0.149938	0.150721	0.574392	-0.0148533	0.144481	0.167705	0.525333	0.153584	0.15686	0.159699	0.198771	0.170663	0.2045	0.136859	0.145821	0.15228	0.670796	0.241337	0.161941	0.448563
cg13023646	0.535201	0.323171	0.0717065	0.518743	0.14149	0.165579	0.0338734	0.557644	0.871877	0.451732	0.914864	0.95206	0.0350752	0.0344445	0.567199	0.132329	0.0251672	0.631698	0.0309421	0.0207858	0.0623608	0.501475	0.774544	0.319381	0.37965	0.749896	0.763946	0.936866	0.6994	0.575035	0.801115	0.0594382	0.901939	0.902745	0.0581682	0.572835	0.837789	0.862521	0.501177	0.945171	0.0377779	0.909956	0.0444258	0.027917	0.0354245	0.236637	0.113556	0.0659144	0.0275783
cg01128482	0.927065	0.777656	0.370627	0.887803	0.528921	0.523867	0.88721	0.479363	0.269075	0.743605	0.845022	0.865306	0.771421	0.793974	0.499208	0.358224	0.82966	0.218476	0.347819	0.866556	0.779773	0.941143	0.462269	0.645769	0.643381	0.711363	0.355857	0.706381	0.819637	0.746424	0.791543	0.109862	0.79227	0.679061	0.546178	0.0279935	0.612912	0.772934	0.0277863	0.85167	0.059336	0.425298	0.480337	0.379393	0.726773	0.622818	0.640072	0.891015	0.854709
cg20823742	0.77477	0.72849	0.14673	0.269851	0.164692	0.764081	0.691708	0.954677	0.133557	0.373967	0.134031	1.04085	0.489892	0.912138	0.149082	0.300262	0.84477	0.133368	0.145217	0.618798	0.0999317	0.270456	0.139479	0.315676	0.526771	0.14256	0.132455	0.154439	0.14189	0.136508	0.139533	0.145543	0.660595	0.134789	0.148641	0.140848	0.416047	0.135519	0.984084	0.132026	0.130526	0.13573	0.137892	0.141266	0.126762	0.487231	0.386564	1.00772	0.941897
cg21385746	0.0207718	0.936517	0.687335	0.906983	0.986881	0.927983	0.980582	0.903997	0.947966	0.991174	0.983139	0.295342	0.404141	0.975392	0.667225	0.963365	0.962493	0.532168	0.295608	0.931843	0.928654	0.924529	0.109062	0.859084	0.798388	0.899988	0.0648371	0.302038	0.977482	0.403533	0.0776533	0.0654364	0.929681	0.0600904	0.918779	0.560892	0.0856743	0.0480563	0.933625	0.0537897	0.439492	0.977004	0.301712	0.962913	0.847297	0.923001	0.984871	0.995297	0.10331
cg20820767	0.923578	0.170665	0.0357449	0.119384	0.91477	0.00669059	0.927171	0.92976	0.927612	0.0491349	0.92829	0.926236	0.115173	0.084587	0.192445	0.0548087	0.336346	0.900574	0.682671	0.0955851	0.204222	0.0751432	0.631237	0.591434	0.8559	0.876191	0.526932	0.760462	0.173597	0.652639	0.539893	0.00797897	0.138419	0.2519	0.797542	0.810032	0.846173	0.62622	0.0868006	0.632129	0.852673	0.810938	0.920308	0.901743	0.929141	0.159519	0.133597	0.0154584	0.0359548
cg07486383	-0.0282832	0.595222	0.0720655	0.622045	0.581377	0.0736435	0.0788514	0.648612	0.0788559	0.225387	0.0653853	0.988449	0.754087	0.864695	0.0899584	0.157072	0.0705419	0.0973842	0.0768909	0.866167	0.556429	0.200454	0.0786551	0.284051	0.0799823	0.0752806	0.0711541	0.0720424	0.0960743	0.0729487	0.0758441	0.0810519	0.587058	0.0748594	0.0881787	0.112454	0.0881745	0.314546	0.106561	0.081907	0.0846684	0.074299	0.0732366	0.0745644	0.0684061	0.561519	0.0769795	0.0674456	0.838722
cg01953658	0.98954	0.696098	0.785154	0.634128	0.418743	0.936525	0.188913	0.63886	0.170991	0.348908	0.941989	0.117869	0.541192	0.893282	0.175392	0.256693	0.937566	0.610993	0.142166	0.843202	0.725453	0.922553	0.244801	0.743539	0.81679	0.74602	0.250366	0.290237	0.868525	0.823747	0.57364	0.908382	0.159946	0.675561	0.14626	0.25735	0.089709	0.253605	0.611845	0.211428	0.110658	0.0874315	0.794207	0.0867285	0.926266	0.666814	0.131489	0.0881157	0.886453
cg25449440	0.811668	0.85848	0.835844	0.568531	0.326295	0.990142	0.172128	0.15464	0.191407	0.972739	0.105852	1.00443	0.842766	0.925262	0.287374	0.416281	0.309579	0.128138	0.246481	0.596459	0.182336	0.824305	0.215979	0.273321	0.256242	0.182263	0.332582	0.440823	0.57604	0.286645	0.266035	0.285554	0.731714	0.144104	0.212954	0.270366	0.229056	0.308199	0.168679	0.268929	0.258285	0.165507	0.15658	0.149562	0.185252	0.717839	0.826796	0.973916	0.908896
cg21359747	0.200072	0.272729	0.0273912	0.286576	0.0220794	0.0276854	0.678027	0.902541	0.0213339	0.145993	0.281469	0.943422	0.794924	0.716343	0.383939	0.0264418	0.904083	0.0980815	0.0441469	0.879991	0.422907	0.747284	0.703283	0.0345516	0.0269998	0.475659	0.637921	0.879925	0.0225076	0.716326	0.817352	0.0329038	0.748765	0.464566	0.034478	0.24838	0.803116	0.840742	0.779421	0.853763	0.799308	0.897653	0.166291	0.0593479	0.918475	0.624059	0.676329	0.897797	0.471173
cg23874373	0.884096	0.407478	0.109693	0.0344066	0.28425	0.106959	0.783965	0.338626	0.965846	0.463531	0.476414	0.0862388	0.623501	0.982051	0.225264	0.119554	0.0789264	0.197089	0.956616	0.136711	0.484697	0.617088	0.672108	0.773064	0.837335	0.894408	0.758277	0.909311	0.160423	0.909651	0.814451	0.184027	0.0287447	0.157989	0.838779	0.56689	0.929257	0.645827	0.646228	0.730795	0.784505	0.840074	0.187047	0.110684	0.264039	0.913985	0.961046	0.122975	0.17112
cg26027669	0.914615	0.298686	0.0655056	0.22912	0.213155	0.0799826	0.0784897	0.0787171	0.0775635	0.154399	0.07225	0.730561	1.03134	0.885914	0.104443	0.0832944	1.03239	0.066121	0.131441	1.03261	0.431847	0.196276	0.0793501	0.120478	0.0959153	0.0981223	0.0897357	0.110205	0.0835292	0.0805469	0.0880326	0.118672	0.0999197	0.0699913	0.0884371	0.0833546	0.079376	0.0716978	0.0656902	0.0773146	0.0713235	0.0659659	0.059361	0.0615774	0.881979	0.654933	0.635253	0.065144	0.810296
cg15605858	0.656498	0.120728	0.00465706	0.189667	0.412522	-0.0127237	-0.0070783	0.81965	-0.00976438	0.523149	0.907292	-0.0177385	0.308054	0.754683	0.0345862	0.842441	-0.00650276	0.417096	0.755454	0.847071	0.734583	0.109987	0.717479	0.177345	0.492449	0.578534	0.483836	0.772797	-0.00968593	0.00190253	0.691422	0.770177	0.794958	0.493971	0.485465	0.419608	0.709828	0.735938	0.62663	0.784909	0.524048	0.626578	0.390048	0.138576	0.479044	0.628321	0.526705	-0.0204347	0.814365
cg05056638	0.826996	0.503043	0.135385	0.191586	0.855914	0.490834	0.238428	0.642672	0.121706	0.0972029	0.673298	0.0226284	0.461108	0.601682	0.0491976	0.170242	0.604366	0.0284236	0.0615894	0.215644	0.507068	0.944677	0.718019	0.17838	0.308382	0.21947	0.912949	0.952345	0.0301601	0.186247	0.902713	0.0441168	0.765716	0.032939	0.227641	0.547824	0.95099	0.947894	0.034957	0.882968	0.0421398	0.954062	0.0229362	0.174237	0.808925	0.857929	0.202347	0.023067	0.501797
cg24040595	0.938328	0.417384	0.741821	0.608263	0.153563	0.940751	0.0851471	0.0823151	0.264578	0.185203	0.980469	0.0537051	0.653452	0.872853	0.454596	0.521142	0.961744	0.104882	0.141677	0.952318	0.446308	0.890767	0.0953458	0.165263	0.506963	0.0597558	0.124339	0.108892	0.518568	0.0559649	0.125165	0.672	0.366187	0.879003	0.19177	0.0979718	0.13825	0.0603946	0.207608	0.06165	0.0707456	0.108119	0.0571422	0.928402	0.0749208	0.51868	0.657911	0.144936	0.915656
cg13564825	0.863546	0.25909	0.0862368	-0.00110731	0.131583	0.458076	0.0983869	0.933626	0.0813249	0.245373	0.867438	1.01689	0.802405	0.848267	0.550668	0.139953	0.869521	0.115637	0.921237	0.946058	0.564565	0.631937	0.12665	0.191759	0.628059	0.765754	0.11656	0.150978	0.150337	0.0874212	0.243988	0.0864182	0.627131	0.234701	0.0817373	0.666943	0.583404	0.345795	0.706015	0.511671	0.084825	0.252136	0.0923349	0.0769999	0.0933177	0.693196	0.621935	0.731806	0.891899
cg17736443	0.248052	0.644912	0.820552	0.0888866	0.0956612	0.912941	0.054261	0.608784	0.0472882	0.0439721	0.973721	0.0499337	0.0494293	0.089762	0.341639	0.417345	0.877592	0.0576932	0.0468933	0.600446	0.417252	0.671408	0.445004	0.142233	0.601603	0.83281	0.0729156	0.323433	0.876973	0.188928	0.386035	0.0709153	0.488192	0.423752	0.529106	0.31098	0.866207	0.494782	0.103286	0.428408	0.0614366	0.332756	0.0443663	0.635434	0.567914	0.629111	0.0490762	0.0435926	0.786445
cg15190445	0.802889	0.310226	0.237119	0.103062	0.230646	0.396066	0.150508	0.156323	0.198357	0.186783	0.141335	0.63255	0.733282	0.683326	0.18609	0.182337	0.168661	0.146209	0.210151	0.553142	0.0273604	0.729806	0.177555	0.321168	0.167811	0.173356	0.189744	0.577333	0.176625	0.260511	0.19029	0.181676	0.109085	0.173371	0.166467	0.181757	0.221817	0.187079	0.161504	0.165355	0.303947	0.159364	0.334032	0.148225	0.160405	0.160071	0.441227	0.139289	0.160018
cg13717425	0.468744	0.698208	0.513871	0.358519	0.50589	0.0998456	0.103131	0.115994	0.618855	0.113665	0.925507	0.628512	0.868241	0.914403	0.709139	0.675342	0.0945258	0.109771	0.973887	0.907778	0.526525	0.0920723	0.100999	0.115922	0.10262	0.167567	0.0970759	0.110447	0.100259	0.113371	0.112229	0.204164	0.348571	0.110847	0.596964	0.115782	0.10039	0.099459	0.10672	0.106299	0.799225	0.106114	0.595292	0.154293	0.0907718	0.665447	0.561157	0.102779	0.881785
cg07847030	0.865477	0.487314	0.118716	0.0276852	0.140171	0.119419	0.144874	0.157033	0.683263	0.153116	0.133315	0.140091	0.170037	0.938587	0.165058	0.2998	0.126331	0.129611	0.341132	0.168201	0.686495	0.00759876	0.179492	0.160062	0.141364	0.17683	0.17464	0.112044	0.201779	0.235743	0.157879	0.148623	-0.0522786	0.135586	0.153275	0.158992	0.126444	0.122214	0.161661	0.125448	0.141372	0.132696	0.186024	0.336912	0.145312	0.465609	0.795954	0.122417	0.144225
cg27177554	0.879206	0.190166	0.114978	0.530599	0.208028	0.16065	0.170619	0.202731	0.127171	0.162672	0.153835	1.0389	0.906168	0.927663	0.504839	0.120183	0.132378	0.175535	0.214087	0.996459	0.242396	0.789417	0.162666	0.183914	0.127615	0.132705	0.309318	0.284763	0.126527	0.127254	0.60154	0.483678	0.409829	0.140604	0.132964	0.122279	0.125112	0.137352	0.128367	0.672409	0.795403	0.690768	0.115069	0.110087	0.919594	0.782565	0.47324	0.648863	0.66357
cg02918577	0.871159	0.786264	0.125043	-0.00237603	0.931799	0.104234	0.50343	0.179316	0.258999	0.128012	0.541952	0.658463	0.171083	0.656684	0.850339	0.364037	1.01027	0.316276	1.01121	0.124973	0.666094	0.801311	0.555812	0.259276	0.15933	0.583202	0.24488	0.970319	0.116997	0.274283	0.147197	0.685339	0.00397251	0.135493	0.329285	0.925679	0.152338	0.543927	0.938745	0.173734	0.18607	0.284788	0.138983	0.935188	0.587523	0.720051	0.723459	0.189196	0.950835
cg15219228	0.954404	0.00836629	0.00695009	0.0884006	0.523294	0.11299	0.928921	0.927636	0.0190845	0.126062	0.92265	0.338412	0.819872	0.831678	0.612448	0.126588	0.00666464	0.378769	0.276569	0.926261	0.505537	0.303201	0.821908	0.134684	0.667452	0.805064	0.549334	0.923695	0.339319	0.786829	0.809669	0.0279395	0.0780402	0.0422661	0.661042	0.394992	0.901487	0.861663	0.761168	0.888648	0.923142	0.642777	0.029622	0.00705665	0.181399	0.602266	0.0231296	0.00773591	0.466681
cg15673034	0.0871275	-0.0310637	0.0785024	0.177192	0.552756	0.187317	0.636044	0.806995	-0.0312126	0.604746	0.866701	0.892097	-0.0273187	-0.0363395	0.786167	0.396985	-0.0279015	0.8646	0.8885	0.163152	0.105435	0.106757	0.652785	0.711711	0.736474	0.787471	0.027806	0.60575	0.453623	0.783869	0.0073	0.0153924	0.533082	0.82461	0.650497	0.452437	-0.00640696	0.0701805	0.789806	0.249943	0.777942	0.542467	0.784055	0.370095	0.485817	-0.0173854	-0.0353425	0.542718	-0.0280603
cg17981058	0.870251	0.620116	0.737952	0.655786	0.781015	0.87908	0.150924	0.138449	0.130613	0.832251	0.0975354	0.957188	0.73897	0.83244	0.759398	0.937841	0.922996	0.141368	0.151047	0.836153	0.587693	0.715491	0.183016	0.339726	0.13174	0.140858	0.18914	0.164876	0.789141	0.187647	0.14749	0.850689	0.638223	0.14901	0.114674	0.138698	0.110187	0.175582	0.830363	0.0856692	0.1099	0.128382	0.191785	0.735325	0.0751118	0.595781	0.602716	0.897293	0.843413
cg10576280	-0.00980116	0.0973172	0.0803867	0.0101307	0.0887379	0.086239	0.0851856	0.089833	0.0869319	0.0823017	0.102687	0.0777731	0.0824873	0.0742962	0.0807477	0.0808451	0.0761838	0.0830639	0.0780782	0.0802992	0.0068804	0.039784	0.071761	0.082169	0.0763665	0.0887672	0.0848365	0.082408	0.0846242	0.0738577	0.0735049	0.0988988	0.00503173	0.0948592	0.0862022	0.0916709	0.0929509	0.102783	0.0852088	0.0920703	0.0780106	0.0836234	0.0665333	0.0751156	0.0758946	0.108735	0.0868009	0.0709505	0.0750881
cg25467973	0.845398	0.637447	0.0191435	0.450613	0.758394	0.0236567	0.0397369	0.0357004	0.704381	0.036208	0.0281888	0.934856	0.843869	0.878828	0.828759	0.146221	0.0249842	0.0310186	0.0227451	0.684605	0.451671	0.757106	0.047206	0.0661751	0.0414615	0.377531	0.0407865	0.0443322	0.0409458	0.0366447	0.0489849	0.0449157	0.0321006	0.031723	0.0272594	0.776378	0.0370105	0.0352125	0.599492	0.0274777	0.0227248	0.0297282	0.0254254	0.0234261	0.0643281	0.704007	0.73565	0.0285495	0.629676
cg04131969	0.0749677	0.425419	-0.029976	0.170822	0.398001	0.372807	0.136531	0.863104	-0.0340461	0.435996	0.386592	0.868242	0.327536	0.415058	-0.0269524	0.638773	0.89424	-0.0303681	0.886587	0.398287	0.738525	0.0816683	0.688671	0.403619	0.303307	0.538665	-0.0316306	0.890305	-0.0302531	0.113198	0.76483	0.357441	0.976923	0.860572	0.440389	0.823026	0.286647	0.876497	0.438895	0.27219	0.12122	0.79163	0.805796	0.439168	-0.0317994	0.86429	0.413866	-0.0382292	0.435928
cg05762694	0.743229	0.658762	0.120511	0.24543	0.145549	0.459062	0.377295	0.37367	0.132658	0.151797	0.340023	1.01729	0.951687	0.959723	0.151571	0.654535	0.762579	0.143928	0.361237	1.00194	0.591966	0.713759	0.145968	0.346145	0.580283	0.881483	0.128434	0.615089	0.128551	0.129441	0.289622	0.146875	0.469993	0.183891	0.168391	0.158516	0.821303	0.154978	0.129835	0.129263	0.319371	0.221414	0.398684	0.134653	0.948658	0.729837	0.512521	0.547258	0.904089
cg02054792	0.640441	0.483346	0.0264518	0.538939	0.564692	0.923745	0.032609	0.861525	0.680772	0.295707	0.0197724	0.921895	0.681727	0.816116	0.770988	0.119762	0.586438	0.0306442	0.691675	0.568547	0.649613	0.838858	0.109468	0.371252	0.498094	0.5973	0.100942	0.272823	0.0365215	0.0681942	0.048305	0.0427634	0.0292074	0.0447324	0.118658	0.72559	0.0879253	0.644352	0.57576	0.0600308	0.0784615	0.580098	0.0846947	0.589368	0.591795	0.660355	0.0504568	0.577551	0.846449
cg10830145	0.373901	0.0421969	0.667845	0.159774	0.0428447	0.705719	0.889583	0.842234	0.0446829	0.827224	0.957438	0.948994	0.714523	0.526038	0.26099	0.761741	0.831929	0.877006	0.972123	0.797193	0.642644	0.0294712	0.755351	0.605551	0.814457	0.809718	0.641631	0.928168	0.0934413	0.705677	0.800433	0.807012	0.25479	0.864849	0.609186	0.0619869	0.817932	0.863733	0.921582	0.932858	0.844183	0.893918	0.547751	0.860358	0.607259	0.476659	0.539257	0.931163	0.821714
cg12378888	0.632387	0.750137	0.548948	0.604664	0.12197	0.121685	0.13054	0.132845	0.120708	0.129128	0.116275	0.623589	0.868654	0.922186	0.129584	0.124735	0.336274	0.116674	0.120621	0.553924	0.583364	0.722529	0.129419	0.175842	0.132402	0.127598	0.128665	0.129276	0.129691	0.143953	0.132325	0.132222	0.545564	0.128686	0.13076	0.172525	0.126568	0.13136	0.123927	0.124753	0.132307	0.123468	0.12496	0.117557	0.116523	0.300016	0.65918	0.119582	0.921561
cg10272601	0.98886	0.547796	-0.0500632	0.688542	0.799349	-0.0475259	-0.0437059	0.612155	0.649232	-0.0466526	0.617848	0.897779	0.759963	0.761698	0.729526	0.843979	0.840758	0.603529	0.894801	0.817728	0.701918	0.892626	0.507393	0.355207	0.453624	0.469567	0.501689	0.798885	0.668577	-0.0423447	0.643778	-0.0284549	0.573058	-0.048553	0.429749	0.597922	0.712413	0.628937	0.738097	0.494918	0.493563	0.159376	0.310325	0.590153	-0.0524169	0.631027	0.624187	0.488127	0.798416
cg27212729	0.0731687	0.295535	0.0476836	0.148548	0.129137	0.305628	0.0575183	0.0736158	0.0755864	0.310594	0.251134	0.935706	0.860524	0.310861	0.828592	0.077058	0.0862988	0.0683079	0.114673	0.1244	0.117117	0.769147	0.604811	0.172651	0.126724	0.0944138	0.079399	0.139468	0.163381	0.271743	0.647061	0.0915481	0.00533051	0.0715882	0.589787	0.507553	0.824661	0.481491	0.0835435	0.17946	0.846576	0.857365	0.0543724	0.0709157	0.866093	0.569815	0.200288	0.0977226	0.0834549
cg22834653	0.587018	0.015501	0.00591843	0.0627069	0.687066	0.0590275	0.872444	0.750978	0.0609068	0.755575	0.276242	0.915799	0.152631	0.00411548	0.188715	0.25561	0.269816	0.868013	0.894729	0.037919	0.0582654	0.0733341	0.218674	0.29227	0.443739	0.421505	0.387972	0.783091	0.558346	0.10812	0.545792	0.646759	0.0558157	0.595907	0.28686	0.431015	0.447944	0.490277	0.802776	0.65852	0.449785	0.707258	0.609047	0.819578	0.830255	0.0097571	0.153271	0.816449	0.00770827
cg19871940	0.357675	0.110171	0.13107	-0.0315156	0.102527	0.366745	0.0967407	0.0883406	0.284668	0.0923215	0.0899964	0.090804	0.811697	0.63615	0.484864	0.472169	0.0898196	0.0904048	0.408419	0.747567	0.209832	0.33523	0.0986407	0.301992	0.0963804	0.0962331	0.0973608	0.112486	0.0984655	0.0871231	0.122006	0.162778	0.0273607	0.12319	0.104571	0.0985162	0.472112	0.117982	0.113707	0.0941337	0.0919439	0.0959925	0.0864817	0.0862079	0.141512	0.408175	0.119525	0.443929	0.168692
cg09721739	0.0887942	0.655523	0.476991	0.0962488	0.0816257	-0.00879989	-0.0176603	-0.023201	-0.0227613	0.807879	-0.0342526	0.57094	0.429351	0.657209	0.754268	0.207599	-0.0294902	-0.0187049	-0.0176399	-0.0132029	0.133372	0.462627	0.465032	-0.000590939	-0.017464	-0.0120534	0.361038	0.86553	-0.0173773	-0.0133707	0.809119	-0.0102872	0.0986135	-0.014546	0.308211	0.0196056	0.014528	0.802468	0.715213	0.559979	-0.0191664	-0.0187977	-0.027004	-0.0348917	-0.0298228	0.584437	0.339619	-0.0212941	0.389365
cg16940012	0.917555	0.623159	0.616526	0.667519	0.839761	0.910116	0.0892427	0.0930123	0.186595	0.543254	0.0603266	0.919621	0.497521	0.840527	0.755517	0.906547	0.915838	0.0664768	0.0748671	0.824601	0.590528	0.770904	0.157791	0.152954	0.131748	0.09929	0.221437	0.243364	0.770901	0.205746	0.152743	0.771217	0.637642	0.0829457	0.0971027	0.261972	0.164345	0.413112	0.901238	0.119517	0.123613	0.776717	0.0795249	0.068835	0.0724041	0.566835	0.377643	0.44718	0.783249
cg18924324	0.789155	0.841308	0.8778	0.614365	0.140548	0.948822	0.0957643	0.088003	0.0904002	0.127629	0.0741666	0.685045	0.190044	0.924891	0.389544	0.568322	0.481849	0.0891706	0.084872	0.846575	0.454309	0.837817	0.122841	0.153853	0.126098	0.124218	0.14371	0.121439	0.594203	0.105093	0.132199	0.339628	0.740115	0.225231	0.133943	0.11542	0.116138	0.118287	0.27514	0.112673	0.101784	0.108097	0.0742296	0.201564	0.120205	0.579001	0.676612	0.929602	0.617214
cg09064304	0.836122	0.495832	0.0226865	0.0534389	0.0292131	0.138215	0.0430692	0.778266	0.0281519	0.0320311	0.941461	0.707854	0.429711	0.0614468	0.0396569	0.0733711	0.028655	0.0291198	0.0220551	0.075312	0.37277	0.337053	0.767687	0.0531355	0.645923	0.757603	0.634489	0.81741	0.0320469	0.302884	0.784011	0.0296819	0.0496003	0.602787	0.270908	0.16503	0.768435	0.837081	0.163206	0.868237	0.791848	0.618612	0.379862	0.0240987	0.0331686	0.0217517	0.0181818	0.0281024	0.520611
cg26388816	0.915145	0.760546	0.0710447	-0.0024108	0.305197	0.090737	0.0825419	0.21676	0.192521	0.452108	0.0688196	0.0802533	0.134468	0.934624	0.557173	0.139478	0.609498	0.206359	0.334923	0.657145	0.61439	0.584049	0.0867207	0.520782	0.27052	0.178807	0.0907229	0.107621	0.0782919	0.0867439	0.118994	0.0810918	0.797654	0.0728417	0.191087	0.447507	0.11757	0.0997047	0.33365	0.0841663	0.131528	0.0743113	0.079474	0.122383	0.880746	0.552917	0.77428	0.111261	0.0710007
cg10329345	1.0355	0.368676	0.165552	0.327726	0.903721	0.0447458	0.912527	0.908282	0.910479	0.22331	0.918249	0.907621	0.387341	0.277786	0.434482	0.164837	0.652475	0.912963	0.908393	0.266935	0.449072	0.196645	0.882444	0.851207	0.900745	0.902052	0.882813	0.902774	0.288683	0.895291	0.867503	0.0855906	0.375938	0.37074	0.905502	0.90385	0.910169	0.84384	0.235683	0.85472	0.89866	0.912377	0.866307	0.910825	0.913377	0.471688	0.434282	0.0753011	0.196683
cg22489321	0.906315	0.738853	0.0802787	0.116794	0.812849	0.910016	0.0997066	0.1397	0.0952941	0.858341	0.100328	0.888514	0.857393	0.888069	0.116825	0.0809159	0.889964	0.0790972	0.0964235	0.118301	0.191939	0.611446	0.205977	0.120455	0.0815694	0.111658	0.21718	0.0956775	0.173823	0.228488	0.181737	0.665192	0.298388	0.0809113	0.142535	0.16903	0.113262	0.0758377	0.866171	0.0669983	0.103123	0.118298	0.17197	0.0729669	0.119004	0.27387	0.671553	0.0764769	0.852486
cg05690644	0.584076	0.579583	0.169838	0.356264	0.0858187	0.0996101	0.991279	0.571926	0.0841067	0.0912415	0.0791874	0.0825421	0.584462	0.882592	0.200676	0.106502	0.550869	0.654295	0.99707	0.68999	0.0603682	0.619459	0.807756	0.374337	0.7878	0.553761	0.811337	0.971854	0.225338	0.882827	0.821885	0.0955303	0.265651	0.309604	0.361818	0.794023	0.824481	0.890328	0.917365	0.959696	0.886464	0.942191	0.336664	0.0793071	0.936438	0.483392	0.480899	0.933351	0.0929284
cg00591844	0.713176	0.675054	0.139866	0.181137	0.143004	0.55025	0.616563	0.946091	0.132457	0.312115	0.128598	1.01475	0.387845	0.635176	0.143177	0.263598	0.721478	0.132481	0.136993	0.599395	-0.0163458	0.299257	0.136321	0.217928	0.495524	0.139082	0.139757	0.140205	0.141209	0.133349	0.133426	0.144926	0.571493	0.132337	0.150515	0.142286	0.449733	0.133914	0.972137	0.137233	0.134663	0.133604	0.137969	0.127229	0.127541	0.427902	0.133017	0.956395	0.891236
cg17189020	0.885623	0.800057	0.786184	0.87018	0.7758	0.781696	0.761129	0.77973	0.788205	0.768604	0.788651	0.808485	0.77826	0.824891	0.812688	0.78262	0.428371	0.797531	0.759624	0.805504	0.922069	0.917256	0.63304	0.802837	0.752716	0.613206	0.749462	0.779398	0.770856	0.751388	0.674696	0.796731	0.796208	0.763251	0.758373	0.725623	0.756694	0.616618	0.618424	0.784118	0.751702	0.669232	0.748296	0.763799	0.794769	0.791287	0.805674	0.767512	0.775889
cg19716433	0.806452	0.231663	0.205477	0.466241	0.296621	-0.0303209	-0.0655656	0.740008	-0.0044291	0.720781	0.502642	0.837549	-0.0239586	-0.0758706	0.63847	0.548207	0.814333	0.811284	0.841938	0.153713	0.113816	0.112164	0.600555	0.525241	0.562357	0.604982	0.502059	0.72809	-0.0665886	0.647542	0.629979	-0.0600547	0.216269	0.635886	0.544991	0.256931	0.650914	0.597743	0.19744	0.626009	-0.0663483	0.484719	0.69512	-0.00959887	0.177134	-0.0744926	0.529493	0.158084	-0.0695916
cg24683222	1.02364	0.122274	0.0391686	0.14083	0.0527375	0.0547582	0.613307	0.846436	0.105448	0.862689	0.00535524	0.921678	0.11941	0.488828	0.0439914	-0.0071014	0.0394337	0.655306	0.538407	0.0715105	0.204377	0.117798	0.765315	0.137956	0.249732	0.86716	0.820305	0.872612	0.111776	0.838928	0.784901	0.0687186	0.103637	0.0142469	0.00426339	0.0579996	0.81094	0.466568	0.0593817	0.901988	0.48684	0.87252	0.12737	0.0341843	0.577507	0.694306	0.690651	0.854939	-0.00311467
cg03910652	0.806336	0.567827	0.0630197	0.580859	0.354923	0.0957035	0.133923	0.118558	0.572207	0.22585	0.0744363	0.559958	0.727637	0.793616	0.133728	0.232472	0.640669	0.071235	0.712388	0.889255	0.56966	0.708187	0.111989	0.244183	0.123734	0.0978567	0.120671	0.619834	0.100104	0.0780956	0.122295	0.132202	0.613678	0.0675222	0.441258	0.266767	0.117561	0.200029	0.0674436	0.0734319	0.0636941	0.0642757	0.0587188	0.0638357	0.0596331	0.643616	0.567316	0.52055	0.818298
cg00049047	0.00132569	0.66979	0.0726969	0.658563	0.67729	0.0744798	0.0798069	0.697157	0.076092	0.345321	0.0652694	0.944485	0.80498	0.859953	0.0903981	0.178198	0.0649935	0.0982385	0.0907155	0.85676	0.569654	0.201897	0.0802789	0.339916	0.136873	0.0741903	0.0768175	0.0770781	0.0834319	0.0782802	0.0776691	0.0924668	0.69212	0.0754611	0.0993467	0.131479	0.0884403	0.360311	0.172091	0.0797797	0.0722725	0.075349	0.0706461	0.0632716	0.0702952	0.612271	0.0868664	0.0662549	0.878609
cg06145336	0.922638	0.731232	0.379846	0.775949	0.516652	0.184295	0.936558	0.348494	0.0920728	0.598855	0.947644	0.973582	0.779565	0.916224	0.123296	0.32947	0.956344	0.109709	0.276668	0.89444	0.697891	0.859847	0.302336	0.790189	0.532803	0.644048	0.230412	0.566911	0.886904	0.830538	0.641442	0.142017	0.736546	0.299783	0.217591	0.1725	0.553134	0.836471	0.0653239	0.888861	0.080223	0.226603	0.398637	0.323752	0.341511	0.58936	0.65354	0.507023	0.87981
cg19167683	0.840834	0.426038	0.460084	0.0243685	0.934746	0.171025	0.183031	0.20544	0.838116	0.712806	0.135893	0.513911	0.696735	0.210304	0.533912	0.515749	0.176722	0.53355	0.154075	0.962372	0.507713	0.26781	0.177674	0.417645	0.245647	0.172183	0.168606	0.177051	0.184631	0.158078	0.183101	0.176286	0.0528944	0.208364	0.22576	0.728057	0.202666	0.220769	0.533901	0.177788	0.213731	0.190551	0.214678	0.21117	0.180576	0.175629	0.649088	0.155931	0.200225
cg26777456	0.931454	0.55807	0.664232	0.754788	0.0496597	0.851859	0.0384755	0.363131	0.0433366	0.0622997	0.872414	0.877366	0.729633	0.794019	0.262951	0.808276	0.829852	0.866401	0.119104	0.794548	0.699211	0.893698	0.0614163	0.543084	0.686057	0.0420365	0.395897	0.415805	0.727084	0.690869	0.731175	0.77874	0.78047	0.874269	0.387525	0.0691215	0.402076	0.556546	0.0473975	0.0504427	0.355963	0.406407	0.728046	0.84822	0.322966	0.549895	0.570692	0.866429	0.79298
cg26005578	0.836759	0.502499	0.0527752	-0.00935284	0.507211	0.0584885	0.0686845	0.905817	0.0794338	0.765509	0.942824	0.509056	0.79104	0.81041	0.0703729	0.0603297	0.914039	0.0559899	0.453546	0.884998	0.444051	0.617155	0.0640231	0.492887	0.097249	0.0891496	0.081667	0.311663	0.0671048	0.063881	0.570217	0.0740502	0.614254	0.906449	0.427206	0.202808	0.0725591	0.54585	0.0607999	0.0614737	0.0577901	0.0563381	0.104999	0.0565717	0.842319	0.466234	0.639143	0.811895	0.573296
cg08409113	0.921698	0.563098	0.81723	0.559097	0.52352	0.0635767	0.960729	0.913149	0.861308	0.533582	0.94922	0.957212	0.0569611	0.129518	0.0683809	0.377239	0.954422	0.951064	0.113158	0.234674	0.381111	0.64652	0.746937	0.559525	0.477757	0.603098	0.748427	0.915826	0.0667363	0.752048	0.826677	0.112135	0.607097	0.470984	0.575157	0.100377	0.816853	0.793737	0.0572699	0.919241	0.877596	0.898543	0.676787	0.0458589	0.9435	0.0646966	0.0639297	0.0493916	0.0590463
cg26818625	0.894774	0.0833205	0.062522	0.0874044	0.276224	0.636416	0.930993	0.913322	0.06944	0.809715	0.658723	0.935291	0.298262	0.172052	0.703937	0.0603054	0.192434	0.0514346	0.918844	0.379877	0.149753	0.161834	0.757832	0.111654	0.381605	0.706733	0.570762	0.427838	0.133463	0.780944	0.758991	0.129425	0.0326463	0.110683	0.238029	0.162738	0.729232	0.769424	0.478348	0.742409	0.796302	0.835054	0.0731388	0.280764	0.889931	0.108081	0.403843	0.18216	0.190529
cg21545862	0.895553	0.639621	0.639383	0.685874	0.781091	0.845494	0.072535	0.0773017	0.0737726	0.583453	0.0489992	0.951161	0.647642	0.79833	0.753582	0.886534	0.8521	0.052522	0.0658397	0.817264	0.55841	0.698474	0.15651	0.101987	0.0879242	0.10691	0.322129	0.174057	0.779782	0.130927	0.162615	0.74731	0.625282	0.0528806	0.0992953	0.159691	0.126534	0.516841	0.862597	0.175763	0.0736112	0.762715	0.0629461	0.0687471	0.0549816	0.601453	0.434329	0.527386	0.856101
cg20092531	0.945151	0.23815	0.236306	0.302403	0.37604	0.442649	0.042358	0.890397	0.0454845	0.575646	0.98072	0.952426	0.862871	0.861429	0.644593	0.119866	0.96079	0.20497	0.276405	0.824417	0.660309	0.812706	0.767724	0.556857	0.477105	0.447367	0.609584	0.776366	0.0514013	0.0712516	0.879637	0.135378	0.247962	0.0519395	0.118394	0.112562	0.894815	0.708247	0.857001	0.955998	0.892953	0.400663	0.189332	0.0550921	0.467084	0.614944	0.469434	0.105703	0.86203
cg22371492	0.00429803	0.838644	0.557534	0.731142	0.620084	0.403172	0.193476	0.279351	0.970455	0.254354	0.249353	0.20886	0.277081	0.946098	0.272725	0.402582	0.227968	0.197141	0.673614	0.212616	0.713453	0.0479609	0.278738	0.569956	0.633112	0.259386	0.264828	0.240634	0.30503	0.342882	0.224595	0.174187	0.721933	0.301306	0.342636	0.298813	0.180301	0.175192	1.01354	0.137705	0.162793	0.133592	0.235785	1.03049	1.02583	0.752974	0.237759	0.532781	0.520936
cg10828660	0.0953948	0.818541	0.0157239	0.228233	0.852861	0.0741332	0.404519	0.0298978	0.89314	0.0283709	0.911022	0.0107227	0.0573117	0.0232766	0.87317	0.769822	0.76765	0.568664	0.116856	0.600824	0.704794	0.112998	0.0635962	0.387795	0.872343	0.910822	0.531708	0.648051	0.0619182	0.0664106	0.0706523	0.513234	0.0776889	0.0701664	0.642293	0.184592	0.0380218	0.0530131	0.135703	0.0495063	0.0929592	0.083902	0.493079	0.554418	0.900625	0.143166	0.411021	0.0228318	0.0375877
cg03074188	0.359157	0.648323	0.308723	0.543299	0.351236	0.37471	0.302692	0.370275	0.382278	0.389983	0.322098	0.333877	0.563154	0.597244	0.47004	0.273003	0.393252	0.268789	0.249785	0.484615	0.538237	0.358836	0.411071	0.609625	0.518914	0.359686	0.303581	0.32738	0.346905	0.349029	0.371274	0.335064	0.535992	0.277785	0.545243	0.402083	0.268621	0.240656	0.251793	0.235421	0.968752	0.234179	0.341704	0.258372	0.499423	0.559688	0.484249	0.308085	0.277505
cg00714725	0.717789	0.151628	0.0941223	0.0405507	0.095269	0.0936471	0.205278	0.494208	0.163131	0.205452	0.109219	0.700366	0.466801	0.659708	0.121293	0.155117	0.790309	0.108035	0.10214	0.943454	0.598716	0.454802	0.120721	0.163372	0.121709	0.147309	0.111397	0.272149	0.120938	0.137739	0.118357	0.109302	0.253189	0.130792	0.138007	0.107079	0.123097	0.139313	0.230617	0.102419	0.689268	0.738957	0.104278	0.0889812	0.0971617	0.754989	0.764866	0.126765	0.931617
cg26083180	0.0397762	0.0943737	0.0792268	0.42605	0.552478	0.651861	0.959005	0.929673	0.0943064	0.0822529	0.883244	0.0707819	0.0969246	0.0834209	0.502658	0.932189	0.512009	0.112535	0.975704	0.125288	0.617822	0.115525	0.128603	0.568709	0.710785	0.830846	0.123417	0.466051	0.911209	0.140781	0.124939	0.496931	0.817434	0.873406	0.503886	0.517104	0.139471	0.117807	0.943355	0.839789	0.880606	0.350901	0.309358	0.34959	0.490179	0.585807	0.349344	0.93601	0.0807789
cg14602530	0.81389	0.712899	0.777927	0.613557	0.196477	0.24617	0.221325	0.226362	0.230921	0.607628	0.165542	0.782999	0.824968	0.873933	0.250366	0.234543	0.98144	0.204943	0.20729	0.985035	0.427692	0.677882	0.268241	0.313729	0.259117	0.206561	0.241255	0.436534	0.223524	0.22913	0.192848	0.27299	0.551946	0.190121	0.189218	0.205142	0.168845	0.402623	0.217933	0.165475	0.197049	0.177588	0.310829	0.161842	0.176173	0.413002	0.667495	0.178056	0.972913
cg22108469	0.871562	0.580804	0.597987	0.521196	0.80476	0.844351	0.0953176	0.106383	0.157604	0.531549	0.0744084	0.992474	0.789362	0.833014	0.735389	0.843304	0.930975	0.0897992	0.126905	0.776086	0.555925	0.7095	0.144512	0.123829	0.108297	0.120772	0.208742	0.225912	0.704654	0.134271	0.15421	0.44245	0.60789	0.0991412	0.108273	0.110013	0.14669	0.394437	0.853884	0.122492	0.097253	0.841017	0.155444	0.0713	0.0985095	0.528063	0.523573	0.407561	0.797271
cg16768018	0.765148	0.713485	0.737606	0.455312	0.25187	0.963631	0.150299	0.202001	0.17125	0.872157	0.158833	1.04091	0.831008	0.800491	0.438254	0.162783	0.201125	0.119388	0.139944	0.263512	-0.0318663	0.645514	0.259327	0.155058	0.13201	0.145313	0.226669	0.32976	0.314325	0.351383	0.26516	0.136875	0.568725	0.157399	0.148851	0.3177	0.2113	0.120402	0.19689	0.118326	0.15844	0.121797	0.173825	0.183015	0.360794	0.713701	0.704233	0.979068	0.888437
cg05987823	0.9641	0.579817	0.408315	0.698694	0.0308098	0.889947	0.000185156	0.00384665	0.0303583	0.0108443	0.835847	0.894161	0.736941	0.789357	0.0524664	0.265864	0.752099	0.213852	-0.0096647	0.800909	0.699437	0.385409	0.0609518	0.699544	0.685679	0.0824896	0.3487	0.650486	0.345858	0.364873	0.703499	0.683259	0.724668	0.73144	0.116098	0.0882113	0.466318	0.691152	0.0148226	0.149784	0.496096	-0.00161613	0.5184	0.612185	0.04013	0.194766	0.58994	0.853331	0.792253
cg01793449	0.91783	0.696738	0.035114	0.328658	0.714644	0.0401249	0.0480177	0.0451335	0.549939	0.0485703	0.047402	0.909449	0.883409	0.930961	0.717575	0.101076	0.0368049	0.0534663	0.046828	0.678883	0.595576	0.868834	0.0502083	0.0800563	0.0577397	0.282623	0.0569253	0.0646255	0.0525793	0.0405443	0.0624819	0.0587561	0.0400466	0.0381142	0.0469931	0.773217	0.0509788	0.0357696	0.581044	0.0389951	0.041139	0.0371927	0.03712	0.0340793	0.154529	0.727825	0.696982	0.0410992	0.589026
cg12436377	0.649248	0.0681591	0.832539	0.368097	0.0788333	0.855285	0.955961	0.932801	0.0873317	0.936594	0.973302	0.989304	0.853509	0.742364	0.277353	0.883554	0.948148	0.972787	0.981071	0.934459	0.776976	0.0639624	0.883198	0.889798	0.918001	0.932281	0.871857	0.961566	0.245653	0.913348	0.929268	0.808726	0.566462	0.94869	0.822953	0.129537	0.950273	0.928793	0.952716	0.954687	0.939447	0.910363	0.755092	0.943335	0.726073	0.716263	0.759793	0.975115	0.942062
cg20432211	0.907855	0.486809	0.0820658	0.204427	0.585617	0.0437967	0.419116	0.587526	0.128398	0.0663371	0.886465	0.981876	0.560941	0.404003	0.141216	0.653833	0.552661	0.464586	0.742509	0.589473	0.79264	0.0612667	0.842447	0.191496	0.148093	0.506075	0.13742	0.881355	0.0533568	0.284497	0.793188	0.0899852	0.632948	0.0601767	0.688618	0.0692141	0.823892	0.858975	0.613475	0.388233	0.912106	0.919637	0.748053	0.0523245	0.171713	0.198191	0.131268	0.0458697	0.937545
cg05353869	0.395689	0.555035	0.0839894	0.159604	0.0720129	0.0794355	0.0849862	0.591208	0.536781	0.923592	0.11109	0.655011	0.65923	0.285622	0.0707997	0.974701	0.628977	0.0736538	0.0750417	0.862069	0.150099	0.383227	0.657548	0.637193	0.162447	0.850565	0.838	0.0762188	0.0825712	0.147033	0.12373	0.0759719	0.00119692	0.915287	0.101373	0.545367	0.588094	0.0703841	0.0731661	0.0683028	0.0742686	0.0834619	0.473703	0.569129	0.0716816	0.753051	0.184652	0.0711129	0.568291
cg12993715	0.392076	0.709248	0.0147247	0.783751	0.386471	0.926143	0.0511783	0.0208432	0.0931315	0.053303	0.0402046	0.951352	0.692166	0.372483	0.216133	0.301826	0.476086	0.0783174	0.0376139	0.797711	0.482742	0.868099	0.065046	0.102589	0.083458	0.055398	0.0957948	0.241657	0.263379	0.0359145	0.141017	0.10196	0.0533622	0.0638706	0.0642349	0.0647216	0.0342806	0.0961668	0.261099	0.0729681	0.056452	0.0619886	0.0153958	0.0913905	0.021106	0.524649	0.586994	0.280333	0.855669
cg11560280	0.822457	0.581539	0.158583	-0.079645	0.221807	0.161565	0.622976	0.440714	0.161258	0.237753	0.159012	0.161307	0.196339	0.168178	0.169146	0.22447	0.156952	0.153408	0.180454	0.568184	-0.0270804	0.048989	0.174806	0.555571	0.596295	0.598877	0.211073	0.249202	0.169572	0.273115	0.943983	0.179323	0.318478	0.178595	0.597673	0.188649	0.634753	0.537238	0.478135	1.04347	0.626065	0.207503	0.15797	0.151505	0.159528	0.15896	0.351949	0.156167	0.159585
cg10259748	0.897265	0.21822	-0.000286868	0.319904	0.169012	0.62232	0.153208	0.645618	0.00153308	-0.00148562	0.92893	-0.0062449	-0.0023241	0.757004	0.610761	0.444036	0.92049	-0.000139136	0.452969	0.908367	0.651586	0.139196	0.657148	0.0378662	0.586984	0.186914	0.016043	0.583588	0.00597585	0.00921052	0.533944	0.0263073	0.0838123	0.0160438	0.149702	0.638192	0.780769	0.653883	0.681286	0.504935	-0.00123266	0.00221447	0.796874	0.722296	-0.0140794	0.464099	0.30662	-0.00453644	0.784822
cg27561954	0.481309	0.617602	0.0995079	0.0414098	0.477615	0.112065	0.116402	0.151023	0.111472	0.605419	0.946677	0.958479	0.80608	0.872558	0.282035	0.11468	0.86804	0.267577	0.106416	0.915294	0.419315	0.500325	0.108998	0.272326	0.186812	0.13607	0.118019	0.113844	0.171557	0.106954	0.110721	0.107797	0.338308	0.1028	0.112434	0.180088	0.113372	0.126105	0.265632	0.103035	0.10574	0.104463	0.113721	0.590542	0.935121	0.527862	0.636918	0.180978	0.640295
cg17569743	0.781943	0.697398	0.674109	0.369652	0.181678	0.911917	0.204499	0.183027	0.233021	0.861874	0.123078	0.954366	0.771294	0.856726	0.218413	0.197308	0.522535	0.153906	0.18439	0.305001	0.0494307	0.69699	0.195134	0.215365	0.179555	0.191296	0.234656	0.293175	0.158429	0.184622	0.187381	0.181777	0.622948	0.182937	0.418594	0.198048	0.183786	0.179176	0.180589	0.231261	0.204254	0.188948	0.227125	0.164458	0.203186	0.624026	0.629184	0.946239	0.867285
cg22251148	0.0635939	0.925239	0.146755	0.422354	0.221246	0.917589	0.0722333	0.168174	0.13981	0.384224	0.606095	0.969802	0.969798	0.956748	0.253426	0.0971012	0.0834407	0.187001	0.361194	0.728392	0.935813	0.108177	0.191457	0.514945	0.381929	0.202126	0.905219	0.247562	0.136973	0.175413	0.399113	0.191379	0.522639	0.327352	0.176404	0.106784	0.37277	0.104347	0.0581176	0.199367	0.194524	0.0952495	0.143143	0.140753	0.146578	0.899657	0.916413	0.154115	0.948587
cg20216139	0.158711	0.624965	0.0844926	0.164339	0.0971457	0.821217	0.0600562	0.0675816	0.0796837	0.115178	0.0582011	0.853283	0.871168	0.895706	0.130983	0.0793257	0.0833185	0.0553431	0.0974767	0.766181	0.71068	0.0800866	0.0995688	0.28875	0.108478	0.12477	0.749229	0.0739196	0.0625035	0.115583	0.469463	0.115918	0.398708	0.0639201	0.119086	0.120039	0.154257	0.0748429	0.069469	0.0653155	0.0769055	0.0712077	0.0807079	0.0788583	0.0510985	0.674902	0.693916	0.0720053	0.869359
cg22986569	0.0710432	0.834228	0.145817	0.0874142	0.667555	0.120923	0.162254	0.186074	0.476039	0.131618	0.253367	0.0937178	0.248562	1.0148	0.339629	0.177752	0.0911821	0.0982208	0.122459	0.383719	0.896617	0.09448	0.286259	0.437714	0.264319	0.199051	0.228884	0.324367	0.285022	0.194376	0.212279	0.202987	0.0339989	0.132799	0.168214	0.136689	0.541162	0.140893	0.68721	0.144027	0.134686	0.128536	0.103018	0.0808921	0.791773	0.94689	0.976515	0.0987101	0.342048
cg05730365	-0.0238943	0.596875	0.0811785	0.69045	0.535007	0.0787094	0.0780845	0.612197	0.0851305	0.16883	0.0777009	0.902432	0.794025	0.792998	0.0956332	0.0985242	0.0757712	0.0799246	0.0815835	0.918734	0.591657	0.212132	0.0788595	0.198367	0.082676	0.0833231	0.0857876	0.0855161	0.0831455	0.082634	0.0762727	0.0896486	0.640671	0.0890027	0.0829053	0.0977846	0.082771	0.124428	0.0842141	0.0891911	0.0812517	0.0835806	0.072718	0.0703412	0.0712383	0.488615	0.0766852	0.0732667	0.909691
cg04407470	0.797868	0.173188	0.0963477	-0.0591216	0.0950073	0.117982	0.106351	0.097952	0.101034	0.108154	0.0939014	0.856021	0.618954	0.333359	0.0989505	0.0968914	0.093649	0.12879	0.0956354	0.814214	0.0468899	0.43313	0.10535	0.108023	0.101268	0.102934	0.100942	0.10456	0.0992867	0.103772	0.101498	0.119356	-0.0364672	0.0990831	0.0994817	0.100586	0.0997321	0.0970511	0.0973648	0.0961965	0.0966886	0.0973709	0.0916273	0.0941616	0.100356	0.391989	0.109774	0.0969224	0.144818
cg27369096	0.885767	1.03814	0.293689	0.202495	0.697229	0.372302	0.18318	0.885197	1.04477	0.356304	1.00922	0.88179	0.457909	1.04764	0.737504	0.658303	0.138007	0.55583	0.424895	0.752891	0.884463	-0.019446	0.32063	0.826764	0.208116	0.794091	0.320662	0.209793	0.341402	0.903158	0.274253	0.309399	0.206325	0.262732	1.00887	0.360311	0.243057	0.382889	0.30185	0.12433	1.00282	0.219482	0.194083	0.601667	0.716101	0.936639	1.04784	0.606943	0.22168
cg14763548	0.694956	0.206697	0.100007	0.50843	0.103221	0.10194	0.108878	0.239067	0.110788	0.154086	0.102425	1.01987	0.811787	0.840078	0.121827	0.109991	0.0989197	0.101486	0.359642	0.0995227	0.12279	0.660308	0.121981	0.142504	0.107274	0.139524	0.121131	0.923346	0.111224	0.109238	0.623208	0.112331	0.0406562	0.104302	0.104831	0.110313	0.736513	0.637878	0.102317	0.584174	0.106439	0.643772	0.101842	0.10582	0.102263	0.574504	0.626682	0.863393	0.935811
cg25903779	0.852899	0.666527	0.467393	0.558762	0.243779	0.108264	0.106525	0.257055	0.112209	0.371646	0.10057	1.02404	0.833593	0.935479	0.593259	0.142451	0.115302	0.0986416	0.309144	0.875419	0.329854	0.684801	0.133057	0.406635	0.335175	0.255204	0.134062	0.958778	0.111847	0.114238	0.487827	0.122516	0.5676	0.103705	0.235218	0.242109	0.825932	0.757537	0.673476	0.909552	0.926022	0.945905	0.109363	0.0989291	0.534908	0.617349	0.589072	0.527429	0.878937
cg12311057	0.737591	0.62764	0.101043	0.092691	0.100339	0.556365	0.571955	0.885428	0.112745	0.204038	0.10011	0.997844	0.33691	0.766185	0.103368	0.133785	0.698702	0.0944482	0.0987175	0.516263	-0.0155485	0.262369	0.106762	0.161077	0.415268	0.115543	0.113073	0.111714	0.113375	0.109361	0.109946	0.125997	0.608361	0.10515	0.10403	0.101796	0.364449	0.0973795	0.952915	0.104737	0.0995838	0.1033	0.0948132	0.0952264	0.093724	0.381832	0.103972	0.969116	0.873803
cg24025550	0.736689	0.248791	0.425598	0.240276	0.733031	0.381928	-0.0222255	0.542283	0.404817	0.235841	0.466322	0.801642	0.0161189	0.00020125	0.167969	0.758785	0.0212666	0.876295	0.0791768	-0.0235949	0.1768	0.909903	0.771592	0.385634	0.719036	0.8041	0.686211	0.85163	0.422766	0.754521	0.762071	0.00256475	0.606213	0.845882	0.726828	0.650106	0.838212	0.834507	0.843161	0.850592	0.806188	0.871956	0.779881	0.83273	0.464948	0.431898	0.41543	-0.0290463	-0.0222041
cg18235050	0.924354	0.260197	0.014465	0.0506983	0.457391	0.309656	0.520857	0.299066	0.0234367	0.0714124	0.848528	0.599187	0.793641	0.529588	0.443705	0.413354	0.88438	0.0335436	0.826256	0.898107	0.481439	0.817656	0.484335	0.416427	0.220304	0.774905	0.211494	0.155627	0.0214503	0.0267803	0.760229	0.0279668	0.665568	0.0251323	0.0689933	0.0856017	0.797344	0.792293	0.436232	0.879164	0.0721095	0.444295	0.653	0.0377054	0.0200154	0.652214	0.179273	0.0310804	0.797365
cg00699392	0.897162	0.744751	0.833162	0.783618	0.922166	0.941834	0.196098	0.218081	0.587387	0.932098	0.128312	0.987786	0.850063	0.931215	0.826429	0.971331	0.975628	0.161839	0.247044	0.917808	0.752373	0.846608	0.199505	0.301419	0.159737	0.156488	0.256397	0.673127	0.891936	0.204301	0.196772	0.925996	0.755507	0.891902	0.329903	0.173902	0.17633	0.433837	0.945934	0.222698	0.179799	0.168743	0.181196	0.986714	0.24703	0.683239	0.660078	0.970422	0.913609
cg00073837	0.818697	0.658457	0.607575	0.611422	0.833684	0.876396	0.117738	0.0918782	0.133816	0.861201	0.0585061	0.919261	0.791533	0.81803	0.742061	0.890665	0.860198	0.0899182	0.141165	0.837705	0.602279	0.729605	0.118492	0.149358	0.114642	0.11511	0.193253	0.221519	0.787251	0.147688	0.138873	0.795283	0.65403	0.109249	0.137431	0.12865	0.134357	0.136768	0.867933	0.137885	0.107517	0.0931166	0.0724134	0.629963	0.140379	0.605098	0.617781	0.81067	0.821566
cg21323441	0.660703	0.503181	0.0885213	0.557361	0.266605	0.093673	0.0942867	0.605958	0.0965145	0.323715	0.457525	1.02762	0.871934	0.267323	0.11063	0.0937613	0.954607	0.440741	0.0887528	0.968201	0.572211	0.69622	0.101941	0.104821	0.258695	0.108695	0.107707	0.612058	0.100378	0.0957428	0.413486	0.10266	0.633274	0.101398	0.106667	0.417103	0.843293	0.255423	0.0958097	0.578687	0.0849116	0.0931445	0.0887447	0.090688	0.674855	0.668246	0.504426	0.145902	0.938188
cg10271408	0.374421	0.654288	0.59232	0.64902	0.881492	0.629	0.653263	0.905105	0.0716035	0.694054	0.950465	0.60811	0.139082	0.757283	0.63198	0.575176	0.934366	0.0516852	0.162312	0.580735	0.656931	0.738206	0.758795	0.578899	0.710167	0.794078	0.485813	0.529899	0.842554	0.640594	0.795812	0.0665816	0.696679	0.587335	0.592856	0.650488	0.199804	0.832771	0.064993	0.936582	0.0737784	0.0551096	0.866632	0.0540812	0.0455376	0.146853	0.62365	0.0946244	0.659327
cg20960405	0.897818	0.429201	0.592016	0.000774603	0.668843	0.131201	0.0667824	0.873407	0.728702	0.463233	0.230481	0.951236	0.743741	0.817412	0.711836	0.198129	0.13155	0.275676	0.479351	0.887991	0.652748	0.833748	0.0810466	0.241503	0.496222	0.784161	0.0735389	0.73273	0.130343	0.0665482	0.353237	0.0827415	0.000329217	0.057222	0.6764	0.449641	0.51042	0.46172	0.157598	0.0982408	0.0736606	0.0548276	0.0972589	0.0516023	0.931656	0.633856	0.6859	0.811469	0.862698
cg20098471	0.866562	0.580593	0.408025	0.0044915	0.0950996	0.0709559	0.0990784	0.730839	0.128378	0.271904	0.215723	0.971583	0.514189	0.535119	0.177332	0.0680606	0.0842697	0.0636987	0.0993357	0.493984	0.396842	0.36756	0.132682	0.42856	0.303339	0.0978191	0.0910777	0.132583	0.087727	0.101917	0.515503	0.117024	0.65195	0.076126	0.370201	0.180611	0.115261	0.505032	0.076566	0.0704628	0.0605095	0.0647431	0.0957529	0.0648411	0.87147	0.150186	0.652862	0.199224	0.915682
cg11566394	0.761107	0.83575	0.450347	0.708476	0.223913	0.375096	0.710529	0.206087	0.593954	0.362608	0.152589	0.743015	0.917519	0.978332	0.293983	0.134149	0.341027	0.597456	0.179063	0.943538	0.709718	0.779358	0.197937	0.198362	0.171957	0.137843	0.269541	0.214342	0.469444	0.153854	0.165426	0.143279	0.641787	0.125677	0.146372	0.170328	0.321948	0.165001	0.638309	0.162116	0.135664	0.135974	0.187076	0.173151	0.16805	0.573637	0.827958	0.176965	0.928451
cg04370314	0.788712	0.700034	0.0698935	0.00119912	0.70051	0.894885	0.0828422	0.089141	0.28265	0.833824	0.0895636	0.208446	0.637807	0.839024	0.0877282	0.0763667	0.755116	0.0750008	0.0663918	0.116113	0.025509	0.431528	0.111599	0.0788179	0.0733674	0.0788252	0.117189	0.0803971	0.101743	0.0983291	0.0944155	0.617526	0.0683667	0.0806548	0.0838157	0.104214	0.0850512	0.0868924	0.668447	0.0729165	0.0796849	0.0761271	0.0963834	0.0646189	0.0801966	0.355667	0.656386	0.265766	0.755646
cg22635676	0.938447	0.704321	0.122329	0.675474	0.126982	0.0958284	0.694909	0.75001	0.993447	0.578388	0.0912459	0.648787	0.401242	0.955952	0.419296	0.120737	0.0713973	0.125221	0.114279	0.196212	0.503851	0.487718	0.197165	0.43748	0.533454	0.874943	0.24382	0.763713	0.104749	0.590745	0.618216	0.132518	0.01183	0.0941076	0.254474	0.13559	0.986352	0.528644	0.207107	0.38992	0.466006	0.183528	0.115654	0.122229	0.235917	0.126519	0.823186	0.0777091	0.200897
cg24884703	0.788941	0.136285	0.12523	-0.0499734	0.133317	0.154646	0.127295	0.132414	0.27312	0.12788	0.131922	0.794306	0.37132	0.583544	0.438387	0.128682	0.191688	0.130087	0.485477	0.124776	-0.03836	0.0532357	0.145102	0.151695	0.139035	0.136583	0.145637	0.149578	0.154273	0.133848	0.14212	0.156391	0.294521	0.134024	0.14907	0.132201	0.132138	0.175436	0.140207	0.136427	0.128323	0.143469	0.125081	0.2028	0.128613	0.448553	0.144822	0.13916	0.20003
cg22295787	0.244762	0.173966	0.0774762	-0.00961915	0.0765821	0.0803623	0.124938	0.715841	0.198837	0.0879053	0.140332	0.604654	0.719449	0.832152	0.585446	0.0783195	0.692924	0.0737857	0.0773257	0.603822	0.156246	0.621319	0.0865482	0.126136	0.361053	0.314916	0.0875592	0.160498	0.126019	0.0847039	0.084612	0.0802219	0.521541	0.0828744	0.0808132	0.10002	0.325741	0.0820956	0.755636	0.0847367	0.755317	0.161696	0.103253	0.131968	0.864291	0.168248	0.119771	0.0771706	0.864885
cg25849196	0.679948	0.645066	-0.00492365	0.360377	0.786566	0.509514	0.646294	0.544319	0.852636	0.0326174	0.905971	-0.0100625	0.119244	0.182407	0.750863	0.87907	0.604026	0.812357	0.845308	-0.00313705	0.715265	0.28228	0.0521108	0.508811	0.768411	0.85827	0.69787	0.73479	0.673637	0.115946	0.539337	0.416639	0.105142	0.164575	0.57738	0.125941	0.0515669	0.0781282	0.0338681	0.0105576	0.44166	0.00969088	0.721887	0.595707	0.878777	0.0964347	0.415559	0.00423973	0.638067
cg18161327	0.921406	0.845348	0.200187	0.537003	0.983596	1.03025	0.150471	0.276028	1.0014	1.00564	0.15159	0.956214	0.942921	0.985194	0.611066	0.461608	1.0185	0.331143	0.204069	0.930867	0.437581	0.872389	0.244978	0.318196	0.253211	0.167005	0.803799	0.631678	0.212469	0.275947	0.607619	0.901905	0.0617248	0.169666	0.198828	0.31941	0.301999	0.201201	1.02316	0.371629	0.424143	0.289684	0.321331	0.17552	0.249994	0.832334	0.849286	0.649449	0.998962
cg18780257	0.764908	0.0633485	-0.0401319	0.211213	0.371847	0.205924	0.788157	0.702316	-0.0090146	0.444686	0.827379	0.46029	-0.0370313	-0.0390914	0.308923	0.266229	0.0375376	0.754191	0.817274	0.0889416	0.101913	0.19485	0.568459	0.504754	0.569869	0.602186	0.570885	0.739156	0.448427	0.628993	0.658463	0.697611	0.0791212	0.692344	0.475498	0.505071	0.6232	0.655037	0.722307	0.742872	0.633011	0.448167	0.0185618	0.607237	0.763974	0.0397622	-0.0307562	-0.0352516	-0.0295807
cg25702335	0.458642	0.00527258	-0.0398814	0.135494	0.0822297	0.10387	-0.044276	0.753359	-0.0322378	0.719928	0.854966	0.423798	0.531619	-0.0409257	0.0972755	0.477765	-0.0423899	0.165209	0.858422	0.0870554	0.75108	0.593141	0.357469	0.440878	0.579697	0.660866	0.591398	0.843254	0.716426	0.645844	0.664209	0.1101	0.111714	0.683036	0.160851	0.512322	0.714801	0.735954	0.792117	0.835552	0.37544	0.748486	0.391068	0.11242	-0.0475416	0.406078	0.292217	0.366846	-0.040358
cg02174092	0.286668	0.159026	0.0281256	0.313632	0.437478	0.38174	0.924585	0.896771	0.0198188	0.0417003	0.932267	0.953694	0.567175	0.843561	0.553678	0.0309344	0.951248	0.259622	0.0206396	0.0490758	0.183479	0.829755	0.459039	0.838273	0.620011	0.845863	0.442657	0.67916	0.552307	0.0464315	0.463287	0.3828	0.871426	0.92377	0.14052	0.403083	0.757975	0.816943	0.896287	0.905388	0.740482	0.428973	0.101546	0.369114	0.327172	0.831325	0.687641	0.312794	0.338138
cg09173768	0.0091938	0.868437	0.157238	0.801417	0.257069	0.170422	0.155769	0.192247	0.172054	0.204418	0.176364	0.172654	0.437472	0.853266	0.36129	0.144798	0.698284	0.168969	0.231602	0.600758	0.695515	0.808941	0.616049	0.468043	0.442933	0.721979	0.588799	0.793907	0.196103	0.877411	0.904156	0.18238	0.734543	0.1373	0.161035	0.272784	0.277849	0.919256	0.120385	0.695401	0.274057	0.141929	0.118393	0.55756	0.728279	0.476669	0.347387	0.221978	0.593007
cg12906381	0.0811776	0.819897	0.522038	0.103925	0.934103	0.0398586	0.567988	0.54457	0.578728	0.891716	0.583932	0.937648	0.52888	0.916846	0.09726	0.0298726	0.00619506	0.917061	0.0603698	0.566606	0.138454	0.136306	0.135297	0.547532	0.0885947	0.647378	0.208727	0.0444094	0.55199	0.892977	0.120102	0.0455276	0.100438	0.0517559	0.892958	0.29618	0.918814	0.0410102	0.0689732	0.0501823	0.0399849	0.594952	0.915758	0.93994	0.0200755	0.882004	0.460254	0.498663	0.541624
cg13092806	0.576043	0.47202	0.477784	0.192778	0.249407	-0.0791967	0.836301	0.803294	-0.0717263	0.410252	0.847947	0.85164	0.721616	0.442739	0.49468	0.394009	0.844365	-0.0335644	0.510935	-0.0685731	0.33265	0.67431	0.734899	0.542286	0.609833	0.644792	0.237748	0.83378	0.557481	0.440548	0.746088	-0.0684297	0.819716	-0.0781487	0.569013	0.373672	0.569661	0.477535	-0.0169045	0.70727	0.245249	0.637232	0.570046	0.0956462	0.234924	0.359597	-0.0835413	0.492913	0.752082
cg01636650	0.70233	0.60799	0.0934026	0.541217	0.493075	0.123269	0.150507	0.143966	0.18747	0.29364	0.209679	0.200755	0.145659	0.933013	0.256933	0.132648	0.0931152	0.131432	0.18588	0.670416	0.198687	0.361221	0.172026	0.24709	0.154295	0.237988	0.465304	1.00602	0.180695	0.173912	0.26586	0.146613	0.533511	0.0922337	0.622616	0.132179	0.89133	0.735787	0.092093	0.141829	0.101874	0.132335	0.0800655	0.195445	0.0867904	0.577175	0.496042	0.128701	0.613895
cg02873525	0.852441	0.864306	0.225348	0.158715	0.947866	0.970475	0.225831	0.897523	0.292246	0.671044	0.966453	0.303712	0.245784	0.923805	0.981823	0.877241	0.881766	0.953239	0.965842	0.963795	0.891889	0.778349	0.190595	0.343272	0.216293	0.529617	0.282312	0.0992577	0.280916	0.837301	0.114219	0.641765	0.691566	0.222099	0.936981	0.956792	0.133614	0.0925274	0.296441	0.0704995	0.0904548	0.0762913	0.206154	0.762694	0.966339	0.926553	0.956558	0.387564	0.973415
cg15292765	0.894393	0.867951	0.600112	0.842983	0.493096	0.463056	0.387817	0.675379	0.350676	0.832155	0.117748	0.1868	0.999466	0.920842	0.28858	0.145797	0.502793	0.494306	0.904348	0.859812	0.391604	0.818069	0.129099	0.494113	0.235597	0.211383	0.161472	0.642325	0.634844	0.141693	0.183245	0.323661	0.7143	0.103502	0.256359	0.45789	0.260595	0.192258	0.123367	0.111028	0.131446	0.566175	0.0846026	0.125689	0.178182	0.968459	0.899055	0.932277	0.951777
cg02384857	0.511464	0.705112	0.501446	0.235393	0.0943621	0.0999202	0.0948679	0.0902025	0.294391	0.105095	0.0874257	0.0842399	0.104881	0.845516	0.100089	0.339235	0.501821	0.0943458	0.0924072	0.977711	0.660373	0.85568	0.0956033	0.102088	0.110712	0.0970494	0.365142	0.116545	0.095584	0.228616	0.0944015	0.0960816	0.439052	0.0988023	0.0914684	0.0940069	0.100718	0.103166	0.0932706	0.0946293	0.0929779	0.0921034	0.0883902	0.0913222	0.0888021	0.316918	0.0905749	0.0860329	0.93445
cg06463958	0.927198	0.0793171	0.0546368	0.398676	0.397089	0.0636586	0.578602	0.82728	0.102631	0.0754311	0.0697325	0.997554	0.835343	0.674294	0.508416	0.065466	0.103705	0.220405	0.0727061	0.944074	0.632104	0.0258211	0.4413	0.131853	0.0787015	0.428988	0.319906	0.970744	0.0740391	0.0930761	0.908409	0.715668	0.0291281	0.499745	0.0804972	0.0748853	0.903801	0.935281	0.0707955	0.888558	0.782505	0.97528	0.0997422	0.0717238	0.456021	0.693649	0.0912609	0.635264	0.498959
cg21762523	0.793368	0.147392	0.106832	0.00056402	0.113763	0.111324	0.119089	0.141967	0.114474	0.192633	0.0996239	0.988954	0.613768	0.41057	0.303219	0.177703	0.107775	0.145716	0.16117	0.612909	-0.0203153	0.482521	0.113584	0.116551	0.113086	0.110042	0.129107	0.258421	0.104975	0.111463	0.114163	0.114986	0.00506712	0.110994	0.11776	0.114009	0.105045	0.263805	0.106201	0.119475	0.246989	0.102453	0.108956	0.100252	0.233503	0.16213	0.122691	0.11156	0.145981
cg25051341	0.838551	0.595109	0.702565	0.642252	0.0739951	0.905037	0.0596177	0.0594876	0.0490815	0.0670678	0.0344184	0.926122	0.738078	0.808837	0.524031	0.255476	0.751487	0.038793	0.0454286	0.763994	0.503297	0.621449	0.16158	0.0992127	0.0716441	0.058787	0.172042	0.061559	0.472406	0.179851	0.0500358	0.701742	0.609431	0.0688788	0.0527613	0.128225	0.102105	0.284167	0.626699	0.0401566	0.126836	0.0399215	0.0370187	0.0663268	0.0370387	0.563047	0.680674	0.672789	0.81961
cg01323148	0.876003	0.561317	0.109937	-0.0160302	0.120613	0.105699	0.393816	0.11424	0.155039	0.130321	0.106995	0.655004	0.130343	0.124621	0.264058	0.113255	0.115363	0.106798	0.112956	0.102265	-0.0130456	0.470448	0.580514	0.195933	0.111689	0.157608	0.13578	0.895917	0.103896	0.126797	0.506273	0.129756	0.257923	0.119431	0.132891	0.415209	0.144321	0.189701	0.0974769	0.190796	0.175528	0.498145	0.116405	0.138581	0.272255	0.112563	0.698029	0.103028	0.106548
cg06911354	0.663328	0.769365	0.514576	0.593079	0.107325	0.457932	0.208811	0.139935	0.118689	0.168335	0.0810221	0.0858173	0.139942	0.88857	0.185465	0.129906	0.583702	0.101265	0.273376	0.927821	0.686611	0.837873	0.0996949	0.541932	0.35051	0.203099	0.707527	0.347568	0.180919	0.495385	0.178575	0.509896	0.727433	0.096548	0.240611	0.758287	0.30193	0.144507	0.626906	0.252935	0.138558	0.174451	0.0913951	0.0996069	0.137889	0.18741	0.378733	0.298118	0.920854
cg06833110	0.929741	0.650348	0.092117	0.0296274	0.856242	0.154017	1.00164	0.971495	0.0666091	0.939293	0.650388	1.00246	0.315012	0.538038	0.403035	0.960008	0.588332	0.999326	1.00146	0.872311	0.58168	0.745428	0.75274	0.708659	0.889573	0.922937	0.0742969	0.920667	0.929179	0.880496	0.309203	0.930761	0.752189	0.973799	0.816171	0.0803622	0.0654113	0.492909	0.971704	0.848815	0.957017	0.29887	0.868915	0.983243	0.972164	0.655488	0.69102	0.972186	0.937379
cg16647921	0.985117	0.0208794	0.122645	0.713212	0.074997	0.0893467	0.932206	0.913618	0.586206	0.902779	0.820632	0.931545	0.742691	0.863902	0.466146	0.0277759	0.907497	0.931345	0.932309	0.72569	0.216196	0.949859	0.853806	0.461456	0.624989	0.901661	0.890856	0.911903	0.0325332	0.907766	0.906765	0.543665	0.198401	0.251664	0.0637699	0.578157	0.906183	0.605531	0.64042	0.916926	0.556973	0.900918	0.559936	0.672301	0.935663	0.721976	0.739161	0.925507	0.734919
cg18523979	0.912201	0.62236	0.0665385	0.521472	0.544639	0.432898	0.0963166	0.126942	0.0803453	0.262933	0.418297	0.661005	0.803075	0.838433	0.100811	0.2522	0.0701296	0.0708858	0.449321	0.920791	0.614002	0.456015	0.159659	0.395164	0.446239	0.109772	0.0839845	0.729447	0.17008	0.0742305	0.696016	0.0986203	0.432437	0.301696	0.160361	0.403079	0.750702	0.322452	0.0753871	0.0679848	0.0629944	0.0555315	0.06724	0.0617153	0.0574716	0.724547	0.63864	0.343571	0.904292
cg12161959	0.382381	0.514386	0.206694	0.163067	0.919461	0.357365	0.0445204	0.61049	0.0824328	0.935864	0.303906	0.0307483	0.287239	0.95436	0.0883	0.0819265	0.0724241	0.732112	0.063136	0.956271	0.192465	0.0645784	0.136068	0.205905	0.355033	0.281268	0.105596	0.563689	0.483362	0.326691	0.108804	0.186677	0.676108	0.158564	0.215621	0.340076	0.141042	0.0487246	0.721779	0.0560104	0.0767534	0.0525583	0.156821	0.0270707	0.356497	0.923021	0.929208	0.0357164	0.377653
cg22620090	0.676951	0.667787	0.0518261	0.645073	0.120479	0.566007	0.602671	0.0443677	0.0934511	0.809378	0.676661	0.0815392	0.876466	0.930748	0.0694841	0.207804	0.193358	0.034477	0.0387059	0.959083	0.53761	0.638089	0.0732748	0.0809634	0.0796225	0.816372	0.0804664	0.593168	0.176062	0.0559769	0.0624985	0.0970018	0.473899	0.0761288	0.0881024	0.798971	0.114466	0.0856428	0.448714	0.0947547	0.0563761	0.141499	0.0337629	0.0326362	0.150694	0.748267	0.814742	0.0526421	0.922043
cg03061682	0.0383535	0.320044	0.0243309	0.017571	0.165405	0.0210214	0.771664	0.616813	0.024659	0.0266632	0.740229	0.969422	0.790914	0.0350075	0.0266861	0.02883	0.0263064	0.0217251	0.0739362	0.908383	0.513727	0.300876	0.090412	0.0364235	0.491763	0.605534	0.0247766	0.886149	0.0283265	0.0269964	0.481751	0.0278234	0.599556	0.0276248	0.0641821	0.0261598	0.797173	0.583987	0.292609	0.187134	0.661104	0.0228273	0.0243106	0.022005	0.0200169	0.369682	0.0198931	0.494906	0.622623
cg18008019	0.887715	0.663458	0.0775399	0.0323875	0.747305	0.904399	0.323967	0.150954	0.115942	0.864197	0.162728	0.798936	0.711168	0.765619	0.141835	0.0993914	0.864675	0.16246	0.0695175	0.513487	0.150943	0.320873	0.195314	0.206946	0.107733	0.151901	0.218519	0.13964	0.151337	0.143879	0.166207	0.595254	0.0441244	0.085532	0.134657	0.110862	0.09807	0.0996816	0.793356	0.258712	0.121843	0.0820162	0.0692967	0.0597635	0.0900243	0.247613	0.560227	0.074271	0.807479
cg04935434	0.832387	0.617776	0.487104	0.569164	0.0763468	0.0561581	0.865389	0.372997	0.0391649	0.40212	0.805425	0.883082	0.674715	0.702886	0.0377959	0.253191	0.522119	0.0400817	0.296737	0.748677	0.500196	0.637528	0.118026	0.574562	0.491478	0.500589	0.17464	0.458272	0.748654	0.64542	0.602039	0.0620302	0.613087	0.0532387	0.206642	0.0735592	0.044193	0.639054	0.0391813	0.742531	0.0365633	0.0338232	0.130705	0.240627	0.176334	0.551976	0.569765	0.275435	0.743147
cg25792518	0.0248664	0.224951	0.34802	0.412508	0.859272	0.715561	0.889322	0.681186	0.146477	0.275918	0.591866	0.251571	0.181748	0.167454	0.916314	0.924673	0.901452	0.172549	0.641172	0.258009	0.163224	0.241511	0.424874	0.698804	0.601517	0.855441	0.142624	0.0555681	0.82035	0.854605	0.108608	0.888895	0.882086	0.555308	0.786449	0.768341	0.279577	0.2725	0.906522	0.0306341	0.928044	0.945968	0.464208	0.203424	0.639895	0.269154	0.20747	0.182697	0.106181
cg13495205	0.810396	0.715304	0.0474156	0.453164	0.368582	0.0629513	0.0653994	0.565758	0.0973355	0.400224	0.106232	0.122	0.213726	0.892825	0.113171	0.452223	0.806775	0.0832374	0.106709	0.951603	0.731305	0.725895	0.0999202	0.558492	0.552367	0.385171	0.31047	0.580422	0.0621073	0.0922848	0.132239	0.0518321	0.430349	0.484667	0.367226	0.634305	0.339247	0.20235	0.706421	0.153846	0.0799982	0.0700249	0.256897	0.0804997	0.364109	0.576484	0.694044	0.0550655	0.938837
cg24902339	0.0754264	0.265531	0.21046	0.0107995	0.290234	0.194478	0.151906	0.297066	0.174349	0.267684	0.221413	0.107005	0.333378	0.266607	0.335799	0.215156	0.137589	0.173164	0.154693	0.205528	0.238434	0.00929042	0.506311	0.377296	0.316188	0.672189	0.676724	0.901075	0.290921	0.232954	0.452349	0.198592	0.285496	0.150041	0.318562	0.215168	0.736367	0.361111	0.342788	0.339242	0.233763	0.303606	0.175306	0.211177	0.140616	0.383765	0.368444	0.165141	0.159178
cg24704177	0.859601	0.589385	0.395709	0.63759	0.4226	0.101235	0.922213	0.298115	0.0944569	0.507869	0.754502	0.914514	0.744573	0.794457	0.097009	0.213158	0.862377	0.0857132	0.229609	0.826768	0.617384	0.751522	0.230948	0.662016	0.479706	0.576276	0.188524	0.447229	0.673362	0.747859	0.492831	0.124471	0.662193	0.237059	0.129222	0.0983878	0.244074	0.716329	0.0735297	0.844482	0.0946868	0.118832	0.313824	0.256895	0.232144	0.569114	0.591733	0.510959	0.833079
cg21140898	0.00683699	0.562801	0.490875	0.436491	0.805757	0.797914	0.508017	0.825858	0.584663	0.81347	0.523037	0.770204	0.84603	0.802119	0.107369	0.816601	0.0469662	0.880042	0.935682	0.769191	0.711683	0.0231686	0.0598675	0.786091	0.772988	0.529337	0.0582349	0.0601661	0.836646	0.241221	0.0532323	0.743136	0.513762	0.903827	0.819177	0.822725	0.0536173	0.093935	0.110341	0.0594246	0.385583	0.0452881	0.287449	0.742263	0.0443316	0.736888	0.709391	0.930069	0.86876
cg05528899	0.896411	0.899328	0.830754	0.83897	0.938375	0.0643784	0.910085	0.940111	0.937906	0.367	0.915864	0.400364	0.927176	0.942652	0.93829	0.941984	0.10267	0.909257	0.931461	0.765225	0.920588	0.827463	0.412539	0.778221	0.285697	0.903522	0.308745	0.322467	0.149645	0.362492	0.338257	0.0454214	0.09639	0.272235	0.278965	0.313649	0.924331	0.86457	0.0686757	0.874775	0.926076	0.284709	0.930886	0.928953	0.315847	0.917533	0.931166	0.932427	0.930183
cg08041408	0.0591432	0.500226	0.238553	0.233091	0.181484	0.47331	0.163297	0.982454	0.978434	0.231101	0.558514	0.100141	0.305838	0.238731	0.306525	0.479073	0.136357	0.981509	0.983577	0.61078	0.364534	0.17528	0.940638	0.759908	0.587092	0.832396	0.428255	0.123713	0.290282	0.557524	0.37235	0.17125	0.262456	0.157808	0.958839	0.958572	0.232821	0.129753	0.492153	0.150494	0.946425	0.977574	0.985485	0.461442	0.98001	0.376833	0.533781	0.118684	0.170893
cg12976081	0.767128	0.779381	0.473771	0.381675	0.198052	0.917047	0.20019	0.210845	0.200796	0.828074	0.156566	0.951998	0.843303	0.873107	0.213652	0.238203	0.242928	0.209722	0.339166	0.460144	0.414622	0.777758	0.194198	0.295618	0.24744	0.205824	0.24852	0.361773	0.218417	0.224507	0.239807	0.159081	0.644068	0.162576	0.148531	0.234457	0.174933	0.161805	0.490155	0.135777	0.152188	0.119816	0.249632	0.141036	0.417895	0.684429	0.705949	0.890142	0.899245
cg10888790	0.164412	0.209174	0.122433	0.167423	0.861889	0.1032	0.0770818	0.137948	0.872345	0.102886	0.0586229	0.0717387	0.0887257	0.502192	0.786103	0.916536	0.920086	0.0608115	0.0927842	0.0978382	0.170395	0.168114	0.576554	0.292634	0.134407	0.837729	0.120529	0.699342	0.811984	0.490646	0.213068	0.149115	0.137481	-0.000418216	0.717388	0.614868	0.600355	0.763123	0.0385793	0.326928	0.162282	0.814257	0.034477	0.00674682	0.90549	0.0491861	0.0718534	0.042633	0.207236
cg02391713	0.653073	0.671769	0.0831195	0.6695	0.390864	0.535849	0.627725	0.0736015	0.278557	0.89011	0.745205	0.155647	0.949266	0.965898	0.100177	0.286698	0.577425	0.0706052	0.0569822	0.939668	0.541636	0.161752	0.0997049	0.123237	0.10759	0.82672	0.0936528	0.614115	0.269559	0.0903236	0.0842593	0.100811	0.1024	0.0986622	0.105606	0.568693	0.116566	0.106936	0.538365	0.108908	0.0936181	0.255898	0.0621995	0.0509562	0.398636	0.825485	0.816666	0.138383	0.961274
cg11195797	0.871361	0.797501	0.482715	0.680901	0.916766	0.642506	0.10556	0.12119	0.430865	0.74894	0.0981959	0.698375	0.868105	0.910532	0.872261	0.586536	0.959363	0.105111	0.143906	0.952286	0.663396	0.507628	0.17203	0.244034	0.181182	0.127108	0.401926	0.30266	0.29655	0.184675	0.172814	0.851353	0.711805	0.151203	0.477054	0.324883	0.119406	0.125745	0.949701	0.120747	0.669274	0.62594	0.374996	0.395401	0.11039	0.522336	0.7469	0.179236	0.893968
cg24121069	0.910324	0.322012	0.122191	0.221248	0.364628	0.121585	1.01786	1.03067	0.294691	0.379151	1.03464	0.11718	0.452991	0.277549	0.982898	0.677787	0.146745	0.374398	0.511026	0.247289	0.27429	0.261604	0.756532	0.453727	0.671594	1.00132	0.985865	1.01896	0.57152	0.631479	0.865694	0.179926	0.22479	0.444771	0.832761	0.442719	1.01687	0.61837	0.331079	1.01166	0.628484	1.02153	0.181158	0.521562	1.02183	0.599216	0.297484	0.375845	0.127759
cg02235249	0.132068	0.289293	0.246119	0.150779	0.140346	0.387976	0.12035	0.109997	0.169349	0.526002	0.712716	0.984095	0.817097	0.850306	0.81781	0.170468	0.134622	0.129154	0.233956	0.259964	0.358062	0.742845	0.533287	0.22561	0.164132	0.198491	0.215559	0.249431	0.809843	0.597787	0.778405	0.0892905	0.0132968	0.124881	0.581683	0.654486	0.874328	0.452407	0.243206	0.241605	0.82128	0.874918	0.108358	0.112714	0.923998	0.421948	0.468857	0.116098	0.595658
cg19099850	0.824551	0.0353746	0.0324438	0.307805	0.0565604	0.0283472	0.0252445	0.139019	0.0309708	0.0299045	0.759799	0.0422191	0.795321	0.810659	0.0810725	0.0480513	0.86645	0.0276326	0.172168	0.691084	0.551435	0.135958	0.519551	0.0383294	0.0385473	0.701496	0.0256243	0.0504252	0.0289627	0.0293606	0.0256541	0.0395096	0.608674	0.0327606	0.0282604	0.147729	0.0317224	0.0292406	0.584371	0.549345	0.0265336	0.478214	0.0277846	0.0228872	0.0257233	0.631016	0.658024	0.0253044	0.790766
cg27323784	0.914555	0.682335	0.0760758	0.00502525	0.463782	0.0574361	0.0704032	0.78607	0.0713098	0.0570791	0.083305	0.789186	0.110403	0.896642	0.0727296	0.244754	0.0602795	0.0630219	0.0653727	0.651436	0.602899	-0.000585795	0.0634749	0.084678	0.294305	0.0902378	0.0660603	0.0640169	0.0753543	0.0694563	0.0704046	0.0707019	-0.00706395	0.0621624	0.0660792	0.158139	0.0695573	0.0578366	0.809774	0.0615621	0.0579091	0.0567974	0.461422	0.0704503	0.0570496	0.429453	0.364444	0.055308	0.0956109
cg07345999	0.107103	0.638601	0.10435	0.253558	0.128377	0.854236	0.080196	0.107751	0.105427	0.145028	0.0549992	0.926337	0.778095	0.853235	0.128062	0.104772	0.107666	0.0634072	0.118864	0.684337	0.610256	0.102665	0.175532	0.31565	0.173288	0.127692	0.788703	0.117578	0.0696855	0.150536	0.377239	0.141384	0.552093	0.0750407	0.170761	0.137287	0.167577	0.103068	0.0767112	0.11029	0.11876	0.087725	0.0975691	0.0934102	0.0949863	0.597404	0.612079	0.0865529	0.861758
cg21615583	0.719834	0.259165	0.0858362	0.652677	-0.0117012	-0.0135048	0.521111	0.774421	0.464316	0.296018	0.861125	0.882932	0.0203549	0.0860349	0.371275	0.752125	0.48851	0.467011	0.551757	0.775668	0.0590765	0.684325	0.680939	0.347006	0.411107	0.64354	0.573847	0.801992	0.029527	0.737125	0.727656	0.0421994	0.237212	0.265886	0.436422	0.511317	0.692208	0.706919	0.417503	0.771895	0.731646	0.761948	0.473303	0.54099	0.849829	-0.0162878	0.0493455	0.765668	0.0905684
cg19532212	0.00889209	0.870835	0.122224	0.0897503	0.852578	0.697993	0.0562455	0.0981979	0.0815895	0.941931	0.698084	0.0846704	0.714694	0.214166	0.475092	0.112295	0.044506	0.688683	0.80998	0.09681	0.916799	0.0491878	0.280217	0.236943	0.875991	0.077214	0.398366	0.924236	0.182653	0.908925	0.22626	0.528784	0.139574	0.344893	0.570872	0.93385	0.255005	0.14934	0.291012	0.884893	0.0740954	0.6694	0.0467834	0.0559077	0.0393159	0.907215	0.897447	0.0450018	0.0934554
cg08775137	1.03594	0.202434	0.062985	0.29767	0.261504	0.102019	0.590485	0.829024	0.276383	0.809134	0.229526	0.920726	0.749162	0.41748	0.0465139	0.254767	-0.000345197	0.843266	0.511062	0.16659	0.271217	0.18129	0.732921	0.24587	0.276882	0.825581	0.781557	0.884118	0.100627	0.844276	0.813151	0.115051	0.117307	0.159275	0.102778	0.245671	0.797137	0.584722	0.423831	0.875642	0.491036	0.872402	0.441851	0.0233796	0.783143	0.607501	0.640096	0.840417	0.00302098
cg11878331	1.01402	0.359556	-0.0649299	0.145188	0.768257	0.809208	0.843147	0.795842	-0.0193816	0.772838	0.861178	0.851773	0.429527	0.306997	0.568319	0.555708	0.840212	0.0482986	0.86646	0.573676	0.520745	0.218147	0.74019	0.193073	0.579664	0.777686	0.493886	0.472269	0.626604	0.785437	0.765753	-0.0219184	0.146254	-0.018495	0.5631	0.631573	0.755596	0.740856	0.785015	0.812101	0.819452	0.802858	0.433018	0.48216	0.81018	0.240485	0.602389	0.454588	0.0302522
cg23676151	0.834843	0.229539	0.168558	0.0271031	0.602672	0.57882	0.125348	0.152941	0.603525	0.724472	0.11086	0.813543	0.607248	0.76397	0.432684	0.393195	0.261527	0.27102	0.142149	0.84554	0.355517	0.558571	0.155091	0.198228	0.224659	0.145579	0.21081	0.237916	0.119458	0.151017	0.315652	0.177489	0.343109	0.309594	0.184881	0.282641	0.216039	0.226113	0.163579	0.177829	0.159517	0.156179	0.168501	0.130373	0.63155	0.395064	0.682267	0.425658	0.563
cg00839579	0.884203	0.307004	0.124803	0.378859	0.439339	0.75589	0.317168	0.116419	0.341401	0.694668	0.0996708	0.0932906	0.715009	0.829523	0.586276	0.456053	0.957934	0.207943	0.573141	0.926741	0.628249	0.822547	0.13143	0.190801	0.169732	0.153792	0.198005	0.627769	0.517186	0.125964	0.198844	0.521028	0.710624	0.142504	0.203613	0.211923	0.53356	0.230096	0.885568	0.187298	0.127906	0.159946	0.106809	0.528431	0.532711	0.734998	0.634879	0.558005	0.966676
cg20698924	0.594152	0.690514	0.12112	0.378469	0.281476	0.112116	0.109717	0.196994	0.136053	0.290617	0.126643	0.609388	0.794059	0.378801	0.141708	0.129143	0.121967	0.119297	0.142444	0.352748	0.406466	0.63807	0.126	0.285329	0.199006	0.150108	0.138328	0.878663	0.122393	0.121298	0.26664	0.139994	0.0849147	0.13164	0.168464	0.687594	0.609513	0.303018	0.119732	0.166658	0.139578	0.132063	0.105836	0.115379	0.135641	0.668244	0.697371	0.118728	0.931717
cg25834419	-0.000202646	0.88431	0.0844947	0.0269572	0.546803	0.0968309	0.660148	0.101102	0.881974	0.118009	0.746457	0.0846822	0.15728	0.908445	0.093125	0.110533	0.0755037	0.0810938	0.680898	0.393592	0.691151	0.848975	0.140866	0.410697	0.416033	0.776652	0.256579	0.736662	0.118652	0.121182	0.280236	0.169217	0.461683	0.123325	0.16578	0.496269	0.242998	0.513879	0.636555	0.180772	0.125008	0.0960256	0.287151	0.254738	0.275905	0.0788538	0.0912204	0.147729	0.0922874
cg08718050	0.897329	0.494098	0.1804	0.0278356	0.384297	0.161863	0.0930276	0.76794	0.181335	0.91563	0.166687	0.0879423	0.942091	0.939456	0.441016	0.123155	0.103801	0.0875675	0.0952706	1.01897	0.877934	0.882644	0.207164	0.544962	0.618202	0.896207	0.132705	0.214753	0.0917074	0.148488	0.290913	0.158245	0.0325408	0.106456	0.357572	0.560504	0.402738	0.210301	0.97033	0.10607	0.137443	0.711175	0.143916	0.232279	0.291077	0.58497	0.977257	0.264759	0.111876
cg07808087	-0.0248279	0.16603	0.14177	0.0149066	0.129791	0.144824	0.152184	0.139391	0.140952	0.140535	0.143756	0.147461	0.159364	0.145467	0.141465	0.137398	0.145893	0.148648	0.13307	0.133732	-0.00293683	0.0300437	0.139492	0.157573	0.141515	0.149102	0.14729	0.138626	0.148588	0.132645	0.142564	0.213291	-0.0433072	0.188132	0.137659	0.143055	0.144726	0.144749	0.139777	0.157269	0.153445	0.142985	0.123763	0.125476	0.135586	0.125183	0.126684	0.129763	0.137928
cg14457782	0.873273	0.586498	0.764157	0.530522	0.387667	0.0636196	0.933451	0.84149	0.817087	0.441272	0.958153	0.933393	0.0586098	0.111157	0.0625498	0.272945	0.919969	0.877992	0.0829088	0.216673	0.308877	0.576411	0.592258	0.501911	0.353143	0.54789	0.717061	0.876391	0.0641814	0.690133	0.788533	0.0801018	0.543826	0.399256	0.509631	0.0863126	0.766122	0.72622	0.058138	0.865998	0.799672	0.886245	0.636288	0.0466221	0.865542	0.053174	0.0670868	0.0515245	0.0446138
cg25286482	0.896694	0.367153	0.141521	0.255202	0.226183	0.222038	0.126492	0.241448	0.13236	0.311654	0.0957937	0.167232	0.156603	0.983173	0.262139	0.490496	0.0948139	0.205489	0.131054	0.516154	0.727649	0.0161562	0.165348	0.387545	0.267739	0.201172	0.232854	0.555235	0.121719	0.146874	0.339827	0.164897	0.0119456	0.168908	0.285489	0.231931	0.827227	0.322233	0.11664	0.228246	0.146782	0.117417	0.227888	0.10951	0.305203	0.381808	0.809639	0.127917	0.958801
cg05210668	0.871595	0.325278	0.0196754	0.0456858	0.0253876	0.0329935	0.0187912	0.19957	0.0346277	0.322111	0.299402	0.949107	0.835549	0.854552	0.0380718	0.130356	0.767636	0.0213833	0.0201502	0.873597	0.620692	0.723703	0.0279459	0.463404	0.254544	0.316457	0.0383056	0.0358134	0.0249144	0.0281484	0.0434202	0.0627723	0.132173	0.0219794	0.025517	0.0355474	0.111004	0.0200581	0.0195861	0.0165509	0.0191555	0.0137163	0.0220068	0.0175585	0.078502	0.677164	0.663043	0.0317208	0.858535
cg27433451	0.0252237	0.499041	0.0165052	0.375935	0.456655	0.0675074	0.035206	0.191317	0.0288366	0.56774	0.0275052	0.0290555	0.818016	0.828523	0.0196842	0.06346	0.017623	0.0258353	0.53113	0.817229	0.641201	0.0302279	0.0303311	0.247079	0.358818	0.0355895	0.0281023	0.0336242	0.589802	0.0298679	0.0236684	0.0463791	0.65372	0.0351417	0.122633	0.0530499	0.030682	0.0424393	0.0526021	0.0283399	0.0264574	0.0250778	0.0242058	0.0167213	0.0171102	0.706437	0.729777	0.802046	0.876532
cg19999682	0.90027	0.820673	0.19787	0.37943	0.540976	0.157622	0.0772143	0.624277	0.20963	0.504987	0.548543	0.999956	0.988519	0.974338	0.612868	0.199309	0.497342	0.126295	0.483348	0.970659	0.878825	0.262069	0.252104	0.465608	0.466676	0.375003	0.316559	0.361505	0.19039	0.385012	0.232548	0.16082	0.134052	0.159698	0.558445	0.235243	0.734845	0.204905	0.466302	0.191667	0.195133	0.979752	0.0956368	0.210846	0.195598	0.931065	0.711374	0.1408	0.939134
cg13886334	0.329218	0.357615	0.0165344	0.414439	0.804646	0.053552	0.555229	0.0143314	0.852274	0.0468905	0.858294	0.0539283	0.410315	0.492149	0.748393	0.870316	0.589265	0.566145	0.78061	0.390526	0.726703	0.167503	0.022017	0.249887	0.776571	0.845614	0.562689	0.665899	0.748955	0.025515	0.529176	0.15706	0.144166	0.0160255	0.340323	0.0427786	0.0331502	0.0361273	0.0120925	0.0260734	0.728528	0.0147623	0.500168	0.559018	0.889825	0.0421075	0.0372693	-0.000368662	0.519325
cg07258300	0.890054	0.910797	0.299536	0.539456	0.658162	0.576794	0.147238	0.642807	0.619756	0.545529	0.591285	0.146211	0.371188	1.01587	0.999573	0.573762	0.356179	0.645334	0.642877	0.18308	0.613824	0.836012	0.293454	0.956956	0.808604	0.23814	0.438607	0.101184	0.573136	0.351945	0.186932	0.562775	0.859816	0.16918	0.423732	0.774214	0.370875	0.131871	0.871703	0.130417	0.220753	0.222107	0.605074	0.805476	0.126819	0.70778	1.01234	0.578445	0.99535
cg06807993	-0.00218329	0.361635	0.27165	0.125853	0.282223	0.192519	0.178992	0.29654	0.235423	0.54126	0.244672	0.26052	0.4125	0.498948	0.466953	0.20228	0.151489	0.166977	0.256817	0.323933	0.301346	0.017723	0.394983	0.523938	0.553662	0.260347	0.392921	0.301862	0.297877	0.367704	0.330741	0.28071	0.150045	0.445832	0.352737	0.375624	0.31747	0.345597	0.25631	0.287767	0.638669	0.190329	0.187674	0.14188	0.877085	0.501666	0.426116	0.151533	0.197851
cg09799983	0.890959	0.697359	0.192721	0.303989	0.128249	0.0917273	0.0902567	0.196953	0.0997678	0.0885361	0.624395	1.02656	0.435649	0.77832	0.138494	0.331296	0.643608	0.390549	0.116327	0.201094	0.158269	0.759636	0.541931	0.105797	0.117306	0.147562	0.405101	0.461933	0.0958181	0.0956139	0.300594	0.100661	0.220032	0.192235	0.27593	0.0871837	0.564934	0.406359	0.0933669	0.678363	0.594722	0.0904077	0.0862481	0.484194	0.0845308	0.29297	0.458583	0.543551	0.6867
cg22991512	0.970757	0.606359	0.00686843	0.324649	0.49403	0.513715	0.0638508	0.0742127	0.039602	0.58115	0.700489	0.956405	0.81363	0.855537	0.743041	0.360267	0.684854	0.597626	0.77755	0.927276	0.778761	0.692252	0.0703437	0.47018	0.505852	0.572702	0.36696	0.799559	0.0201293	0.0198517	0.813492	0.323602	0.450337	0.0692556	0.507286	0.511432	0.720727	0.414044	0.761761	0.649096	0.0144615	0.0421823	0.570119	0.0234631	0.498617	0.729446	0.766799	0.467672	0.877853
cg10069155	0.108165	0.930317	0.23906	0.565115	0.616567	0.853097	0.0600546	0.531922	0.893829	0.437572	0.919741	0.0179657	0.78719	0.923754	0.206707	0.199305	0.733493	0.0592082	0.18929	0.383005	0.936444	0.88156	0.12929	0.430079	0.838547	0.848218	0.816651	0.640234	0.0729048	0.066307	0.717934	0.0235369	0.838225	0.681	0.101194	0.091996	0.925053	0.493138	0.153956	0.342555	0.156978	0.930447	0.461158	0.0826211	0.768901	0.568363	0.93712	0.0917985	0.0563875
cg22848598	0.885111	0.0644582	0.0557577	0.0272071	0.0834871	0.0577682	0.0608908	0.576552	0.728058	0.0651036	0.0574354	0.05614	0.490671	0.852193	0.0741589	0.0567875	0.0581898	0.0542597	0.889719	0.072476	0.638787	0.0615273	0.525984	0.0852573	0.0680284	0.114651	0.0826572	0.613537	0.0704512	0.0711505	0.894868	0.432285	0.0147109	0.070342	0.167867	0.0670094	0.858605	0.690975	0.0678948	0.607906	0.0632705	0.0692829	0.0587706	0.0497187	0.0540988	0.221881	0.158685	0.0572451	0.205177
cg11549953	-0.0345394	0.304396	0.0645817	-0.0242423	0.0634051	0.0629485	0.0695814	0.0644446	0.556585	0.234618	0.0630087	0.661728	0.0604744	0.601161	0.0643625	0.0628519	0.938213	0.0624544	0.649992	0.892683	0.614377	0.744997	0.0657237	0.352405	0.128816	0.0791721	0.0714908	0.0707877	0.799172	0.0686803	0.0686875	0.0666121	-0.0282349	0.0659389	0.0724161	0.639865	0.0933067	0.063553	0.0646646	0.0657376	0.102556	0.0637869	0.570345	0.0586527	0.0617813	0.681827	0.486868	0.633544	0.0648924
cg07813142	0.0115771	0.129179	0.0751324	0.00598247	0.0895057	0.0702277	0.0821398	0.0751158	0.090907	0.0738264	0.0988073	0.988558	0.914653	0.110761	0.568106	0.0723031	0.0680677	0.0756663	0.0740294	0.833946	0.0239054	0.0705085	0.480816	0.0903022	0.0851714	0.0921197	0.0862419	0.104972	0.0873249	0.0870216	0.798093	0.0874816	-0.000487409	0.0860815	0.4493	0.078755	0.0789537	0.0808822	0.0788776	0.0814289	0.0859268	0.704368	0.0738658	0.0733318	0.683601	0.681938	0.0674351	0.0755073	0.343712
cg17431280	0.927672	0.269137	0.0537625	0.0266547	0.844658	0.505699	0.0608133	0.878562	0.551202	0.506393	0.943902	0.930451	0.533237	0.0642631	0.313572	0.155682	0.953822	0.46576	0.632333	0.897133	0.368547	0.414701	0.468334	0.6263	0.867632	0.895092	0.384407	0.484323	0.847422	0.121704	0.604821	0.389384	0.127107	0.0630477	0.480201	0.387867	0.829275	0.282084	0.251953	0.479397	0.329062	0.0593877	0.878321	0.0451641	0.532442	0.641324	0.554096	0.0492709	0.331451
cg11954332	0.0385807	0.830872	0.688534	0.705916	0.618398	0.58831	0.825792	0.159536	0.912805	0.183581	0.383639	0.117955	0.151793	0.954461	0.256802	0.840119	0.319312	0.178932	0.605553	0.137497	0.722769	0.673801	0.201149	0.644408	0.557325	0.155203	0.199811	0.127941	0.435909	0.541123	0.170275	0.324226	0.710852	0.501336	0.23556	0.365563	0.13769	0.193173	0.904437	0.163314	0.237562	0.287743	0.190721	0.952854	0.96912	0.650149	0.472448	0.757285	0.537415
cg25020286	0.954924	0.672609	0.536701	0.313974	0.784771	0.744799	0.0383291	0.0827517	0.0631382	0.830056	0.0188877	0.071495	0.832654	0.85847	0.766708	0.756096	0.850159	0.174503	0.105184	0.899243	0.680222	0.8143	0.0740873	0.251776	0.116884	0.0625986	0.192298	0.32121	0.394115	0.0828239	0.248617	0.679903	0.559176	0.208062	0.164534	0.298728	0.0678096	0.296384	0.688091	0.0741374	0.14863	0.0392756	0.0391613	0.119766	0.36424	0.669742	0.680086	0.572526	0.530856
cg17176016	0.799894	0.412838	0.202337	0.0224473	0.180872	0.150752	0.162998	0.226501	0.278178	0.194757	0.149253	0.65776	0.207221	0.982549	0.327356	0.173227	0.16663	0.186836	0.160686	0.574666	0.0379465	0.649899	0.234557	0.273787	0.184129	0.210609	0.244426	0.3473	0.212337	0.718483	0.246497	0.16905	0.393824	0.165599	0.281622	0.248472	0.258705	0.235586	0.246167	0.222304	0.563751	0.425493	0.223137	0.173951	0.171132	0.235718	0.247007	0.165461	0.244405
cg21781979	0.754236	0.735383	0.432691	0.530907	0.886089	0.615038	0.115659	0.125001	0.115349	0.572594	0.121559	0.689236	0.836098	0.894342	0.643096	0.279509	0.945699	0.134399	0.124144	0.715327	0.580247	0.240316	0.141756	0.178371	0.164153	0.137208	0.155255	0.152327	0.179813	0.268607	0.257151	0.44906	0.632177	0.124687	0.162914	0.304902	0.11544	0.124672	0.793938	0.119688	0.589608	0.517399	0.333473	0.53558	0.138223	0.460037	0.670444	0.111454	0.715421
cg19669385	0.838029	1.01613	0.316445	0.102757	0.812707	0.181395	0.963912	0.399886	1.03292	0.477695	1.01811	0.117384	0.315265	0.657245	0.502889	0.314876	0.275313	0.452361	1.03358	1.03872	0.868274	0.580904	0.248032	0.421929	0.381301	0.251837	0.27251	0.598316	0.919915	0.272992	0.193102	0.261183	0.835992	0.310511	0.428595	0.174348	0.343924	0.300055	0.553987	0.348816	0.231828	0.275067	0.7276	1.00251	0.713475	1.0019	0.995401	1.02062	0.930357
cg18322569	0.739535	0.386169	0.429446	0.0159143	0.219152	0.651225	0.138206	0.087428	0.256563	0.141675	0.0819447	1.00407	0.47282	0.940152	0.516199	0.114321	0.382055	0.489694	0.295791	0.966637	0.245106	0.608916	0.174065	0.113003	0.309932	0.248798	0.102133	0.311827	0.25371	0.0876722	0.131698	0.111631	0.306859	0.136175	0.107808	0.116752	0.255571	0.107114	0.633462	0.116148	0.0884977	0.103115	0.0721378	0.222366	0.504443	0.495247	0.700432	0.0971234	1.00151
cg27309098	0.84263	0.436879	0.233106	0.186143	0.459843	0.193387	0.112654	0.617411	1.01814	0.620088	0.113184	0.468105	0.456961	1.03183	0.850988	0.360909	0.131019	0.234671	0.791496	0.763873	0.874926	0.0929985	0.216022	0.656411	0.483793	0.376522	0.178196	0.139053	0.164116	0.439438	0.166903	0.924815	0.180782	0.137612	0.556919	0.40102	0.174842	0.15346	0.377403	0.118306	0.17745	0.491194	0.2187	0.449506	0.195192	0.875321	1.02639	0.97577	0.177061
cg09684233	0.376811	0.644124	0.00530382	0.488063	0.0208644	0.0333413	0.57143	0.849483	0.798914	0.111955	0.579919	0.00441037	0.495309	0.753433	0.514707	0.0161021	0.581815	0.912208	0.0100063	0.772527	0.678352	0.0763561	0.0421916	0.274205	0.699679	0.659812	0.0593398	0.124905	0.0123719	0.10864	0.0541262	0.818782	0.0607559	0.0130275	0.356509	0.0278264	0.0794589	0.0413353	0.0310961	0.0266096	0.0217905	0.0121866	0.838212	0.00630939	-0.00296763	0.566213	0.565131	0.0152068	0.542948
cg25048344	0.447057	0.463397	0.0506785	0.638855	0.194082	0.0492968	0.142987	0.884298	0.0748045	0.368125	0.0795491	0.984849	0.0651139	0.0482611	0.671415	0.853841	0.0545243	0.0795296	0.0591006	0.476428	0.0142431	0.776865	0.183536	0.49057	0.593544	0.785935	0.179501	0.918316	0.0627991	0.606498	0.813813	0.0602379	0.0217639	0.420621	0.453726	0.519788	0.792368	0.764033	0.576854	0.891327	0.801235	0.841006	0.0650407	0.226596	0.708227	0.0760859	0.0476749	0.0874598	0.0499126
cg16827475	0.3855	0.0229647	-0.0139313	0.0928626	0.745521	-0.0205795	-0.0203743	-0.0163122	0.776935	-0.0163527	-0.0147587	0.545231	0.344885	-0.000939006	0.710007	0.831189	0.828857	0.00131433	-0.0153553	0.553198	0.0975454	0.323373	0.482739	-0.0165972	0.00086316	0.756383	-0.018193	0.523559	0.688827	-0.0202904	-0.0202835	0.08401	0.0633388	-0.0172469	0.609764	0.546693	0.518476	0.598895	-0.0254147	-0.00109708	-0.0219176	0.529022	0.0837455	-0.0116626	0.818934	0.492452	0.309523	0.110673	0.648162
cg10286969	0.97258	0.551515	0.156794	0.0845556	0.291327	0.746624	0.939429	0.306278	0.0574883	0.18418	0.921982	0.608703	0.638592	0.932551	0.0479772	0.177054	0.532188	0.0392168	0.130928	0.710594	0.658082	0.838359	0.508971	0.514432	0.586601	0.849536	0.56039	0.606306	0.648211	0.837478	0.707017	0.349088	0.668096	0.0437999	0.721056	0.3476	0.868795	0.654555	0.213615	0.818585	0.79397	0.928139	0.028499	0.649231	0.156557	0.557427	0.591912	0.655864	0.918234
cg15006175	0.908212	0.768883	0.390505	0.740018	0.500627	0.0965895	0.173635	0.970163	0.189061	0.535316	0.0963901	1.04552	0.86182	1.00367	0.838167	0.380244	0.100834	0.292258	0.153701	1.03283	0.650561	0.793797	0.809654	0.614389	0.405576	0.86973	0.556757	1.0011	0.120072	0.906962	0.941769	0.314418	0.725707	0.142035	0.786946	0.169576	0.973603	0.948076	0.457122	1.02209	0.978865	0.932885	0.279458	0.111266	0.762217	0.835825	0.793596	0.746825	0.975799
cg20129210	0.854923	0.82321	0.425036	0.705238	0.831504	0.471509	0.0888643	0.0794182	0.124196	0.526832	0.0867873	0.695814	0.819518	0.91083	0.683277	0.0945814	0.854043	0.0860092	0.114976	0.927656	0.684154	0.510724	0.11253	0.156396	0.120821	0.104449	0.220734	0.189496	0.156011	0.115256	0.112054	0.715361	0.749087	0.126653	0.165739	0.161973	0.180125	0.132714	0.864954	0.0957068	0.577289	0.600198	0.0765374	0.0826916	0.0982263	0.579567	0.741409	0.0848259	0.86298
cg15690342	0.93169	0.217241	0.0678112	0.0904759	0.119917	0.33745	0.174012	0.0704566	0.070959	0.143648	0.321399	0.856639	0.792556	0.78434	0.379342	0.0760217	0.593349	0.187447	0.468349	0.937899	0.532616	0.830518	0.111153	0.149058	0.116102	0.382778	0.265933	0.194442	0.101984	0.100114	0.586759	0.126468	0.713566	0.396717	0.12953	0.110773	0.0771427	0.112841	0.531919	0.0748608	0.0633465	0.43502	0.0701017	0.0813272	0.758352	0.724282	0.569086	0.103272	0.94787
cg24217894	0.801261	0.427667	0.763367	0.609289	0.543582	0.971796	0.672239	0.25204	0.392056	0.438786	0.139955	0.221422	0.982903	0.559926	0.93229	0.419116	1.00104	0.186611	0.831839	0.989201	0.465144	0.0112842	0.197958	0.463629	0.263066	0.118133	0.194418	0.104483	0.591549	0.405038	0.231492	0.150817	0.691964	0.14124	0.294697	0.284849	0.255969	0.128589	0.165469	0.106135	0.192424	0.513236	0.1352	0.0949923	0.134629	0.634499	0.954253	0.164396	0.642289
cg11608646	0.961789	0.595368	0.953594	0.883111	0.819986	0.932405	0.0963588	0.12812	0.430524	0.287212	0.326517	0.0367937	0.953944	0.990646	0.892506	0.570459	0.471762	0.983338	0.379871	0.880477	0.933431	0.3936	0.915816	0.435364	0.448315	0.237193	0.973813	0.414994	0.418281	0.959556	0.914391	0.180029	0.948214	0.0909655	0.33163	0.359998	0.456251	0.926105	0.983987	0.97948	0.391701	0.391292	0.682507	0.306773	0.054049	0.98604	0.982703	0.402054	0.456168
cg04117801	0.526867	0.445279	0.784401	0.451503	0.234611	0.173785	0.118203	0.783638	0.229726	0.128688	0.876927	0.138224	0.682144	1.00976	0.494566	0.754328	0.87041	0.519818	0.190105	0.607307	0.842863	0.869303	0.201785	0.592294	0.391617	0.1168	0.151909	0.121726	0.148563	0.127751	0.553801	0.513762	0.684426	0.282961	0.137985	0.118802	0.216928	0.157813	0.154226	0.11998	0.143301	0.143475	0.434049	0.120967	0.120898	0.429988	0.723811	1.02551	0.644536
cg01425021	0.925275	0.896483	0.274227	0.380088	0.457232	0.273095	0.130805	0.439628	0.161981	0.207815	0.0929981	0.0907081	0.412177	0.826319	0.481247	0.166111	0.189798	0.26569	1.03021	0.94258	0.909373	0.0651648	0.420374	0.319452	0.380684	0.296499	0.37261	0.160132	0.382147	1.03054	0.360423	0.200846	0.445711	0.192071	0.333227	0.207852	0.470859	0.143031	0.312837	0.127956	0.345781	0.303256	0.685897	0.10794	0.113611	1.0165	1.0216	0.113561	0.151558
cg25146017	0.860954	0.391867	-0.0391583	0.548488	0.42697	0.744959	0.155681	0.592381	-0.0348319	-0.0409218	0.877055	-0.0393717	-0.0353355	0.584831	0.52901	0.455291	0.800912	-0.0399567	0.591709	0.617937	0.434562	0.0768759	0.613037	-0.0162802	0.546941	0.287364	-0.0236276	0.502637	-0.0383708	-0.0346042	0.330266	-0.0100319	0.072533	-0.031261	0.206257	0.467492	0.665015	0.339281	0.448976	0.551762	-0.0384271	-0.0372668	0.72935	0.523849	-0.0449577	0.0495086	0.549489	-0.04008	0.78563
cg11568368	0.00465576	0.112093	0.387676	-0.00854453	0.180083	0.657649	0.940784	0.552361	0.0953382	0.558687	0.558827	0.10017	0.492039	0.564158	0.505249	0.32221	0.101513	0.117035	0.15058	0.840845	0.343313	-0.000240131	0.132267	0.357989	0.1066	0.144978	0.0885283	0.936445	0.119362	0.104287	0.575873	0.53677	0.27098	0.111834	0.5306	0.609531	0.508698	0.11355	0.938641	0.599886	0.10177	0.117262	0.113691	0.551372	0.0980792	0.629506	0.18014	0.124763	0.876601
cg19092981	0.0730444	0.349128	0.584459	0.460554	0.0668247	0.0308909	0.422892	0.914574	0.0522665	0.0930002	0.0382172	0.97231	0.167857	0.210662	0.44847	0.0562845	0.70176	0.249914	0.0362157	0.0381066	0.229652	0.885186	0.579838	0.416014	0.0740893	0.771328	0.720976	0.95386	0.0649059	0.203405	0.837976	0.0802707	0.13604	0.566231	0.285445	0.163072	0.920369	0.896197	0.160133	0.964724	0.857382	0.94645	0.0888319	0.257684	0.901506	0.0884192	0.0865089	0.176144	0.0615001
cg19714279	0.824906	0.635523	0.109895	0.211638	0.605943	0.721731	0.951684	0.856313	0.118621	0.627403	0.103332	0.954884	0.477914	0.785593	0.701616	0.304114	0.908085	0.440796	0.587735	0.865372	0.553275	0.187082	0.113569	0.287685	0.11872	0.533897	0.12735	0.259784	0.30774	0.106792	0.110241	0.791271	0.579352	0.481029	0.652399	0.244701	0.162836	0.149962	0.89603	0.111679	0.178334	0.0919598	0.140623	0.11361	0.286569	0.637477	0.659185	0.936382	0.888429
cg06973595	0.242669	0.583132	-0.0231692	0.231944	0.37612	0.320971	0.0328682	0.780371	-0.0166437	0.129989	0.529187	0.45386	0.737469	0.457119	0.0244211	0.522031	-0.0184984	0.26108	0.735138	0.436841	0.68465	0.483984	0.439928	0.512688	0.639756	0.687968	0.0366739	0.814794	0.59314	0.571334	0.774971	-0.00540854	0.283095	0.443611	0.516395	0.568801	0.674169	0.696743	0.656106	0.812854	0.447289	0.3026	0.0898216	0.0979117	0.241505	0.597445	0.372112	0.478928	-0.0231315
cg27588605	0.26433	0.222788	0.0907946	0.576795	0.690735	0.738376	0.94809	0.910466	0.156342	0.138717	0.834063	0.0833407	0.129089	0.11206	0.645979	0.932099	0.694187	0.358849	0.960415	0.393935	0.734283	0.0702222	0.225494	0.733083	0.811833	0.893334	0.10765	0.672826	0.897731	0.377745	0.22129	0.65089	0.774298	0.931154	0.788372	0.7886	0.246458	0.107798	0.913688	0.87707	0.929621	0.72829	0.451615	0.488568	0.590794	0.69907	0.529256	0.915874	0.0820083
cg07119829	0.850803	0.604641	0.670398	0.635805	0.846154	0.91699	0.182122	0.115372	0.576586	0.814944	0.523669	0.961227	0.73779	0.786368	0.724287	0.894173	0.901994	0.0891583	0.328865	0.809007	0.53931	0.770991	0.141186	0.237066	0.14026	0.119191	0.248937	0.201504	0.802608	0.181878	0.162199	0.839112	0.64917	0.894407	0.339599	0.149794	0.200442	0.195739	0.84136	0.12849	0.123435	0.215116	0.0978768	0.868419	0.10408	0.59613	0.569786	0.888955	0.813888
cg11795276	0.913682	0.668874	0.670681	0.838312	0.0998373	0.833316	0.0490208	0.294277	0.0981638	0.0900355	0.878485	0.920663	0.771505	0.830826	0.524491	0.758916	0.853712	0.885717	0.34328	0.797941	0.736707	0.885992	0.107302	0.695542	0.711526	0.0731521	0.563419	0.608994	0.757014	0.618353	0.761173	0.761274	0.823455	0.823922	0.262217	0.114047	0.48958	0.710336	0.0909313	0.0661929	0.46197	0.462129	0.73674	0.874749	0.405325	0.620822	0.676408	0.875372	0.855065
cg17231999	0.888483	0.0156045	-0.0136896	0.453323	0.120335	-0.000754644	0.616287	0.648892	-0.00770938	0.868386	-0.000752092	0.936199	0.101184	0.457248	0.180906	0.00793959	0.0350938	0.433581	0.352894	0.525667	0.183763	0.473191	0.766545	0.016385	0.28306	0.856283	0.808109	0.908208	0.101067	0.811631	0.852149	0.00435269	0.436621	-0.00894224	-0.0060167	-0.00803003	0.841534	0.495554	0.213414	0.917957	0.515708	0.902904	0.278733	0.209813	0.218562	0.671054	0.653865	0.898579	0.629082
cg10762626	0.63062	0.671494	0.138542	0.31576	0.190348	0.126444	0.143896	0.182079	0.145324	0.191187	0.132021	0.57882	0.905508	0.220315	0.14531	0.139485	0.143497	0.128644	0.128879	0.151395	0.36943	0.519273	0.150549	0.219104	0.209623	0.167393	0.171895	0.819296	0.151826	0.155817	0.211958	0.14807	-0.0138952	0.143138	0.158582	0.511803	0.430438	0.169325	0.137731	0.157069	0.142536	0.144626	0.12278	0.12563	0.127137	0.735249	0.557759	0.136418	0.879062
cg14534144	-0.0292487	0.51833	0.199092	0.100412	1.00555	0.106285	0.485583	0.545695	0.987404	0.401732	0.764076	0.988029	0.476168	1.04391	0.905509	0.235176	0.456607	0.437341	0.147321	1.04311	0.727835	0.782553	0.46889	0.48428	0.403949	0.696623	0.530156	0.395533	0.222075	0.402935	0.204954	0.31133	0.548982	0.804155	0.22692	0.700304	1.01828	0.12727	0.146434	0.133816	0.210447	0.248868	0.179966	0.723643	1.02783	0.997694	1.03611	0.113261	0.565396
cg01124132	0.0651908	0.775222	0.517348	0.138775	0.902679	0.0208548	0.565705	0.549382	0.600673	0.878222	0.547052	0.926309	0.588207	0.880537	0.172198	0.0572224	0.00952119	0.931716	0.0978411	0.576354	0.165764	0.102888	0.185508	0.593477	0.102706	0.627467	0.237405	0.0237266	0.571661	0.825158	0.175897	0.0460059	0.108836	0.0608222	0.86772	0.309381	0.874712	0.0385723	0.135711	0.0599231	0.0324059	0.588374	0.879943	0.907703	0.0269164	0.767656	0.395346	0.507098	0.50892
cg15504461	0.629181	0.731666	0.0448719	0.778337	0.189723	0.913783	0.297992	0.0817998	0.271505	0.130013	0.575429	0.924685	0.671379	0.248711	0.606919	0.193455	0.585186	0.28615	0.136143	0.916082	0.616078	0.880035	0.0771768	0.0958282	0.134421	0.0922696	0.155526	0.54367	0.366234	0.0539444	0.191778	0.268252	0.0496612	0.099243	0.103871	0.470961	0.0691757	0.0913599	0.649506	0.14154	0.0723285	0.114876	0.0824976	0.0735808	0.351435	0.608944	0.462273	0.418685	0.900776
cg11916729	0.0196087	0.46694	0.557953	0.523674	0.0304643	0.0321011	0.855254	0.787463	0.0239266	0.422569	0.371928	0.861575	0.0230675	0.0195412	0.0266243	0.101385	0.0250334	0.859304	0.40645	0.0816762	0.014958	0.261039	0.596013	0.0692689	0.475354	0.617542	0.475188	0.768523	0.0292179	0.337458	0.663524	0.0312759	0.533815	0.0439288	0.289106	0.397001	0.678855	0.671391	0.725819	0.761887	0.641608	0.653396	0.0198867	0.67257	0.504646	0.0221226	0.0201589	0.766383	0.0241565
cg12934884	0.621913	0.470102	0.0285341	0.154921	0.188828	0.0467283	0.360321	0.929635	0.158316	0.407952	0.959703	0.659493	0.478537	0.167349	0.0587316	0.293102	0.634391	0.0324717	0.100543	0.184847	0.0718089	0.292747	0.621048	0.565406	0.652131	0.910398	0.511511	0.919437	0.18803	0.359937	0.901041	0.160936	0.311505	0.51174	0.831398	0.439188	0.896456	0.868426	0.885868	0.904158	0.783467	0.908664	0.0454294	0.0250368	0.0401655	0.0488244	0.375205	0.453071	0.0489535
cg01152019	0.517558	0.562503	0.568625	0.717833	0.345654	0.683941	0.801536	0.739849	0.00625829	0.324691	0.790139	0.833254	0.710428	0.720325	0.0674234	0.815212	0.80345	0.704083	0.792901	0.750707	0.655824	0.882595	0.24472	0.521525	0.673859	0.405501	0.658095	0.456903	0.639428	0.47307	0.586941	0.681407	0.777689	0.701908	0.0166026	0.030837	0.0401715	0.609841	0.00290801	0.65823	0.0288649	0.00800852	0.615186	0.786371	0.760306	0.44801	0.484001	0.670692	0.68551
cg08522426	0.829924	0.198608	0.139939	0.0512768	0.257061	0.195328	0.131977	0.333663	0.13073	0.895434	0.418128	0.602005	0.691278	0.755254	0.472755	0.416845	0.890458	0.130066	0.131317	0.121342	0.0290227	0.546547	0.157863	0.181109	0.151487	0.168844	0.160485	0.184469	0.268446	0.140689	0.157608	0.23497	0.640167	0.305642	0.154377	0.15286	0.145119	0.170015	0.16765	0.168529	0.157093	0.173034	0.116412	0.11914	0.14799	0.203655	0.621931	0.174823	0.4989
cg16094412	0.0395049	0.290864	0.00572412	0.633669	0.000601977	0.0057498	0.00488613	0.842471	0.00072922	-0.00160297	0.907949	0.884172	-0.0029662	-0.00245425	-9.75e-06	0.115597	-0.00566145	0.662921	0.0685529	0.183496	0.0477711	0.213646	0.339575	0.226414	0.543569	0.681252	0.188478	0.83166	0.00112306	0.654421	0.571096	0.0248558	0.0497987	0.173071	0.569632	0.00242667	0.743341	0.705029	0.0194847	0.795255	0.748582	0.00927147	-0.00640461	0.560656	0.476392	0.280174	-0.00698449	-0.00057303	0.000156343
cg01053463	-0.0667841	0.108613	0.105086	-0.060605	0.107249	0.106486	0.10836	0.106567	0.10497	0.104509	0.103513	0.1034	0.102598	0.100852	0.105886	0.10769	0.105327	0.104909	0.104841	0.103386	-0.04597	-0.0178045	0.109294	0.114947	0.106038	0.113178	0.106857	0.10442	0.104777	0.106778	0.108422	0.111972	-0.0747344	0.107305	0.109293	0.104176	0.106632	0.106758	0.104573	0.104034	0.10448	0.105129	0.100793	0.101076	0.103198	0.110818	0.104009	0.105091	0.103881
cg12298745	0.887275	0.260488	0.126165	0.020503	0.546278	0.113184	0.11446	0.713595	0.240504	0.224206	0.0986998	0.899513	0.85619	0.895235	0.575911	0.498096	0.163301	0.143559	0.221257	0.157586	0.526659	0.0109004	0.189697	0.310616	0.258592	0.395652	0.373559	0.83414	0.0887711	0.172943	0.213224	0.142871	0.017946	0.125943	0.408505	0.374218	0.242465	0.261917	0.111071	0.39541	0.199582	0.11615	0.112954	0.124527	0.127321	0.731227	0.439424	0.823928	0.123715
cg14934253	0.795658	0.238976	0.158468	-0.0470279	0.156387	0.157728	0.173887	0.154633	0.156209	0.195108	0.133329	0.91912	0.198912	0.717775	0.249761	0.159383	0.159278	0.149371	0.148369	0.198241	-0.0443489	0.720867	0.170858	0.169837	0.14523	0.168199	0.164397	0.174066	0.145743	0.174737	0.159757	0.441614	0.179665	0.167491	0.171754	0.153788	0.160865	0.149735	0.161326	0.156182	0.162778	0.175362	0.159603	0.132901	0.471342	0.274614	0.156828	0.137624	0.163525
cg11482794	0.886995	0.306557	0.0284139	0.0583353	0.407915	0.386897	0.0373413	0.850524	0.20933	0.198302	0.0445	0.046761	0.127698	0.53572	0.142323	0.885059	0.0391487	0.249881	0.77596	0.72039	0.449965	0.0426074	0.260003	0.292241	0.56958	0.745892	0.251657	0.821155	0.0581595	0.0773082	0.77584	0.0950874	0.0242512	0.109884	0.633526	0.300669	0.78465	0.375907	0.509032	0.333744	0.106599	0.179274	0.0410211	0.0899833	0.259733	0.27462	0.686476	0.136251	0.0309902
cg19247654	0.954607	0.911845	0.755603	0.149855	0.754472	0.0625939	0.0905906	0.436033	0.953244	0.14682	0.243455	0.0575417	0.946321	0.974438	0.296393	0.176272	0.925757	0.0940463	0.136115	0.516414	0.519273	0.857106	0.278086	0.394692	0.255639	0.354359	0.250147	0.588139	0.755132	0.491384	0.356945	0.262586	0.158702	0.108689	0.238445	0.837245	0.796429	0.397256	0.905674	0.149874	0.122045	0.913081	0.245638	0.101165	0.347655	0.929149	0.931094	0.364384	0.946445
cg10881242	0.543752	0.102043	0.0720387	0.216068	0.102706	0.0750824	0.0801085	0.100502	0.0798743	0.100769	0.940727	0.0679114	0.68087	0.760551	0.112227	0.0884576	0.749558	0.0685897	0.0732963	0.964799	0.524864	0.430603	0.083679	0.131553	0.228543	0.0976333	0.088679	0.0856702	0.0831159	0.0756868	0.111918	0.0900828	-0.0177152	0.0974919	0.0856478	0.0817472	0.511557	0.103075	0.0839201	0.0753337	0.0754914	0.0830038	0.073786	0.0710648	0.084446	0.370403	0.363655	0.0794595	0.857834
cg10575376	0.954928	0.0921163	0.0415686	0.0288991	0.75769	0.0292428	0.679807	0.579356	0.0250508	0.242017	0.0558655	0.684034	0.825032	0.706965	0.710881	0.469291	0.0762301	0.0272299	0.0342065	0.874886	0.129416	0.34277	0.553528	0.529165	0.315459	0.597351	0.176004	0.062954	0.0355289	0.836093	0.362535	0.0619725	0.602137	0.0497444	0.582865	0.163777	0.799289	0.175483	0.304447	0.408749	0.88008	0.801914	0.263802	0.0252088	0.0287945	0.648983	0.39119	0.0335423	0.546513
cg21033440	0.866395	0.767491	0.877869	0.623374	0.374137	0.291514	0.19554	0.228878	0.614116	0.258446	1.06668	1.06324	1.06877	1.06123	0.552272	0.197812	0.484572	0.218686	0.2718	1.06567	0.849765	0.830128	0.445535	0.545625	0.350068	0.29977	0.313466	0.905655	0.312028	0.751275	0.301958	0.232179	0.724901	0.188118	0.226044	0.16702	0.965629	0.644857	0.503702	0.771483	0.19564	0.168632	0.29571	0.133734	0.159307	1.02547	0.991317	0.15914	1.01209
cg06070263	0.759571	0.633999	0.665454	0.441741	0.174037	0.884366	0.165184	0.290397	0.215549	0.802708	0.109945	0.9239	0.725682	0.810136	0.170832	0.512497	0.164659	0.139505	0.166339	0.446505	0.31277	0.671544	0.185536	0.206649	0.198578	0.143726	0.252767	0.346054	0.166635	0.192833	0.237832	0.169718	0.569547	0.165666	0.203558	0.317094	0.196132	0.192473	0.185569	0.161879	0.231208	0.200757	0.137021	0.134571	0.138458	0.557274	0.616892	0.891087	0.799721
cg02099572	0.746942	0.970365	0.88039	0.274817	0.625006	0.347884	0.0809313	0.542315	0.968991	0.96165	0.291836	0.0564125	0.153856	0.993311	0.487146	0.523041	0.095184	0.196408	0.0804759	0.882225	0.892342	0.532367	0.513135	0.946344	0.394772	0.854485	0.855141	0.492758	0.685432	0.544811	0.533138	0.240273	0.794405	0.17352	0.509331	0.830906	0.15846	0.85598	0.251988	0.747211	0.192523	0.450139	0.0857491	0.980185	0.906592	0.887753	0.904713	0.0996726	0.253322
cg18771357	0.0913448	0.502382	-0.0543066	0.113658	0.0199294	0.157662	-0.0503528	0.440147	-0.0572331	-0.0500806	-0.0585503	0.860411	0.667079	0.706755	0.630981	-0.0545801	0.704088	-0.0571936	0.268899	0.784671	0.114352	0.626917	-0.0460898	0.0757198	0.240836	-0.0364397	-0.0431152	-0.031094	0.357501	-0.0536984	-0.048895	0.0845484	0.100121	-0.0575826	-0.0209273	-0.00493396	-0.0544573	0.352739	0.205091	-0.0512365	-0.0559677	-0.0529893	0.54738	-0.00885613	-0.0598784	0.507236	0.232652	0.587236	0.748445
cg21158431	0.158947	0.188787	0.133261	0.752055	0.728904	0.0842264	0.699497	0.748088	0.0714876	0.721198	0.719561	0.0751487	0.65002	0.703018	0.133678	0.130272	0.0862389	0.74847	0.0852732	0.097239	0.126214	0.237646	0.683639	0.765453	0.749657	0.175034	0.116348	0.840436	0.754192	0.731021	0.108455	0.162416	0.177024	0.838899	0.845864	0.196203	0.786037	0.886538	0.850695	0.238632	0.179447	0.196833	0.814098	0.1137	0.814722	0.686445	0.684083	0.119713	0.116962
cg17855264	0.878112	0.671421	0.232784	0.688728	0.76974	0.91058	0.706783	0.716338	0.608419	0.513063	0.94647	0.682856	0.792155	0.833847	0.146846	0.851913	0.682857	0.436254	0.063444	0.791402	0.670797	0.740278	0.0447533	0.767045	0.723523	0.395639	0.0690037	0.216316	0.813681	0.0468219	0.162211	0.709071	0.722911	0.240969	0.640275	0.455349	0.0985428	0.124442	0.226335	0.0671738	0.816063	0.0473932	0.639345	0.875727	0.0427372	0.626997	0.626261	0.869414	0.646311
cg09161412	0.891888	0.131267	0.0793079	0.00632099	0.138316	0.0742145	0.436303	0.763357	0.0874542	0.560998	0.717349	0.93584	0.307821	0.670573	0.131661	0.23413	0.717465	0.113163	0.36063	0.986835	0.700291	0.877032	0.0963845	0.659798	0.612662	0.921542	0.0938111	0.37463	0.414099	0.293248	0.689354	0.101174	0.194671	0.0874645	0.267499	0.438674	0.615441	0.597045	0.448401	0.318185	0.687097	0.388415	0.0797009	0.638069	0.0695764	0.594823	0.113998	0.241275	0.874525
cg04688351	0.821983	0.378326	0.105787	0.730632	0.123427	0.10728	0.10443	0.104655	0.103759	0.432318	0.113616	0.103245	0.142567	0.872995	0.293721	0.109987	0.298886	0.286251	0.101732	0.778916	0.673384	-0.00692956	0.135095	0.13904	0.144441	0.121328	0.149164	0.434947	0.116834	0.127198	0.155648	0.158067	0.546248	0.141105	0.1324	0.273106	0.171648	0.116936	0.117667	0.13248	0.115111	0.132954	0.163252	0.756241	0.285941	0.691445	0.714129	0.0996087	0.122065
cg04778178	0.181295	0.393966	0.171414	0.494572	0.919031	0.15783	0.920936	0.766284	0.807534	0.880813	0.0860961	0.976324	0.781516	0.931933	0.83124	0.628131	0.741671	0.822172	0.984166	0.266894	0.857441	0.924508	0.435725	0.755366	0.683832	0.879145	0.367671	0.876312	0.133093	0.14908	0.317184	0.600076	0.807533	0.0971316	0.860299	0.852125	0.299872	0.256138	0.843181	0.27248	0.08841	0.875354	0.783159	0.796646	0.115304	0.881028	0.874448	0.76732	0.911764
cg10107958	0.175673	0.781913	0.0897791	0.275343	0.481708	0.396771	0.962237	0.0928036	0.122626	0.981021	0.995442	1.00523	0.687445	0.953087	0.445502	0.0979491	0.51746	0.527923	0.991505	0.943717	0.689242	0.83736	0.121114	0.830094	0.909882	0.488056	0.222968	0.993695	0.551002	0.121314	0.839716	0.455042	0.682497	0.106913	0.693149	0.734936	0.549162	0.880823	0.965136	0.158956	0.100196	0.226429	0.553231	0.440835	0.516261	0.690327	0.630106	0.911558	0.291143
cg22198853	0.969948	0.91415	0.507557	0.095574	0.919362	0.693572	0.0396168	0.602524	0.670479	0.941068	0.886589	0.258619	0.472367	0.976744	0.407118	0.713692	0.0658229	0.58608	0.327168	0.978899	0.856536	0.882829	0.241545	0.850381	0.365895	0.810473	0.300771	0.821263	0.135845	0.681866	0.953462	0.323191	0.388007	0.0632855	0.243903	0.944188	0.480906	0.623298	0.799966	0.411037	0.071614	0.542957	0.191987	0.455096	0.363566	0.940436	0.973424	0.588024	0.826242
cg01420688	0.225762	0.304829	0.0796665	0.664637	0.723986	0.780107	0.955825	0.931932	0.178293	0.156314	0.951223	0.0861889	0.199547	0.151189	0.683392	0.952945	0.717825	0.430102	0.948726	0.435332	0.787601	0.107413	0.217532	0.678002	0.838239	0.87794	0.125287	0.68684	0.926333	0.421804	0.191115	0.542928	0.856942	0.934244	0.806386	0.79192	0.244756	0.102559	0.952689	0.900937	0.935584	0.702562	0.420101	0.49279	0.537236	0.6901	0.529358	0.92237	0.0778003
cg07973095	0.760079	0.454135	0.0648746	0.0392548	0.241563	0.0961238	0.729856	0.526096	0.712549	0.532429	0.785295	0.14804	0.414766	0.987103	0.706969	0.590122	0.0839935	0.892068	0.987528	0.930499	0.802429	0.165083	0.0973645	0.563827	0.147879	0.285885	0.09388	0.0893956	0.264982	0.555665	0.108407	0.586561	0.385554	0.101639	0.183783	0.0734072	0.063501	0.0708483	0.0747657	0.0652397	0.384154	0.133635	0.0843395	0.0729368	0.225033	0.75185	0.718581	0.922482	0.213076
cg27579711	0.925957	0.198837	0.745474	0.457789	0.433678	0.0779808	0.88949	0.878484	0.363971	0.529501	0.828825	0.884197	0.0437713	0.0406566	0.490731	0.5333	0.438161	0.493063	0.227998	0.111436	0.759972	0.451187	0.0791362	0.593165	0.661486	0.828436	0.0622679	0.122509	0.554816	0.0582401	0.0468081	0.833369	0.073384	0.413645	0.674169	0.433062	0.101881	0.0799659	0.506564	0.0735206	0.145628	0.819965	0.709442	0.22622	0.907793	0.028399	0.0221542	0.863916	0.0276787
cg26228266	1.00806	-0.0218382	0.0670999	0.0811082	0.541189	-0.0165938	-0.0136563	0.877866	-0.00564978	-0.00335504	0.917367	0.0500736	-0.01285	0.738034	0.639686	0.33472	-0.0184684	-0.0203907	-0.0153123	0.515537	0.089468	0.0756396	0.75607	0.245213	0.00302476	0.810808	0.00780537	-0.00244312	-0.00884642	0.796575	0.35012	-0.00660633	0.0936841	-0.0125574	0.520888	0.634257	0.787258	0.0446423	0.543687	0.586429	0.841904	0.824242	-0.0207859	-0.0174862	-0.0248027	-0.00177809	0.544711	-0.0241035	0.557718
cg18185958	0.786394	0.605468	0.620502	0.558986	0.788546	0.803015	0.145221	0.113545	0.130617	0.862867	0.0924066	0.954302	0.741439	0.838869	0.692603	0.881928	0.882244	0.125062	0.122478	0.833342	0.528772	0.692794	0.151248	0.146271	0.144765	0.131417	0.218654	0.16257	0.739961	0.163579	0.131211	0.819913	0.567483	0.125709	0.168789	0.150633	0.149265	0.134717	0.791793	0.116191	0.126757	0.11886	0.118444	0.60944	0.123385	0.557505	0.564961	0.844105	0.791167
cg07930539	0.925369	0.803352	0.407194	0.872297	0.604822	0.214738	0.955434	0.397718	0.138453	0.644827	0.905596	0.971877	0.880018	0.91101	0.430792	0.26948	0.547446	0.0726947	0.278679	0.947851	0.772445	0.842631	0.150541	0.601509	0.549892	0.761494	0.210413	0.522753	0.900684	0.911039	0.595268	0.115652	0.832777	0.182417	0.300234	0.283675	0.196126	0.898886	0.0853137	0.91748	0.113489	0.411458	0.322642	0.273803	0.304858	0.672095	0.675354	0.628497	0.897597
cg03388789	0.777319	0.680881	0.722989	0.501485	0.271991	0.932439	0.202527	0.190598	0.177662	0.865439	0.141585	0.94422	0.822242	0.893076	0.259059	0.221819	0.229395	0.140652	0.158115	0.458391	0.297918	0.751537	0.148055	0.221017	0.210852	0.167641	0.268499	0.276509	0.162313	0.261812	0.209272	0.136297	0.595926	0.169929	0.200064	0.207737	0.208721	0.166863	0.149536	0.196351	0.218922	0.172622	0.159688	0.154914	0.210583	0.629198	0.668252	0.934081	0.845399
cg02147681	0.735668	0.377702	0.15417	0.110522	0.88411	0.0489615	0.553584	0.956524	0.524744	0.563349	0.414055	0.929447	0.838238	0.888683	0.779112	0.516396	0.930733	0.620538	0.96262	0.824317	0.466541	0.0414341	0.208174	0.395857	0.508431	0.805441	0.231507	0.480942	0.790386	0.121961	0.528545	0.0417123	0.10275	0.036246	0.597735	0.449993	0.745327	0.101201	0.67212	0.0534988	0.128869	0.0816526	0.13766	0.0478027	0.4987	0.677228	0.717191	0.318049	0.606341
cg18479593	0.0662154	0.153713	0.21356	0.0286737	0.176567	0.159564	0.135856	0.15619	0.141827	0.153008	0.213192	0.242699	0.63912	0.597116	0.185465	0.17584	0.210079	0.163589	0.157147	0.213988	0.0273499	0.0475421	0.156017	0.325627	0.149526	0.152975	0.128939	0.146125	0.142352	0.143785	0.162351	0.200044	-0.00468379	0.180613	0.125408	0.154823	0.145518	0.141755	0.158098	0.14566	0.146748	0.144463	0.130155	0.141442	0.163038	0.152719	0.12619	0.144327	0.806335
cg24441810	0.644351	0.842747	0.249009	0.133733	0.312816	0.325562	0.101494	0.118823	0.619763	0.0945247	0.638184	0.147623	0.172858	0.95958	0.239155	0.129408	0.105702	0.103772	0.15755	0.954273	0.451933	0.507405	0.134296	0.344018	0.265477	0.152463	0.154824	0.0927415	0.169207	0.189016	0.134097	0.190273	0.526791	0.118273	0.128779	0.23093	0.103357	0.0898079	0.129654	0.0926846	0.110271	0.0983391	0.111571	0.126416	0.381604	0.552011	0.929044	0.192275	0.124514
cg18888655	0.935931	0.333632	0.120092	0.428906	0.289279	0.59012	0.0424102	0.357278	0.231857	0.555798	0.0377461	0.679411	0.789593	0.844936	0.382087	0.113622	0.0438127	0.0395235	0.142691	0.914356	0.618578	0.682023	0.131771	0.556762	0.357133	0.22265	0.237968	0.40619	0.067247	0.0927447	0.161558	0.394041	0.289522	0.340404	0.328064	0.408312	0.298189	0.3132	0.0467367	0.216506	0.436165	0.0480355	0.0978422	0.0473163	0.0533938	0.686843	0.719307	0.139072	0.655648
cg20099104	0.982021	0.431437	0.0313699	0.043345	0.838188	0.761747	0.13674	0.666139	0.88286	0.466588	0.872194	0.919727	0.760431	0.818723	0.0317615	0.430333	0.592986	0.0241371	0.269093	0.871175	0.704824	0.0451581	0.766409	0.238539	0.558294	0.603246	0.620847	0.831724	0.0518886	0.104599	0.82918	0.816052	0.041882	0.0398926	0.560852	0.164973	0.836688	0.842773	0.772838	0.926859	0.0290862	0.0372637	0.805216	0.931176	0.987788	0.63438	0.708251	0.0265266	0.885314
cg03232620	0.654049	0.72976	0.625682	0.275311	0.18407	0.184733	0.145029	0.196055	0.221301	0.190983	0.126257	0.168155	0.196204	0.876358	0.183034	0.140996	0.62159	0.151848	0.157522	0.791168	0.635812	0.823486	0.216172	0.218511	0.205262	0.149229	0.4133	0.191613	0.188176	0.452719	0.160384	0.200286	0.520626	0.108214	0.121426	0.119744	0.120647	0.115567	0.108425	0.125452	0.092088	0.137056	0.0890224	0.107801	0.0995146	0.111303	0.111202	0.106737	0.885768
cg12288941	0.8482	0.834623	0.11141	0.0516721	0.841695	0.616692	0.669079	0.956122	0.414433	0.097365	0.81785	0.101792	0.902814	0.120758	0.122187	0.355818	0.119108	0.61959	0.997299	0.917241	0.522322	0.83091	0.121603	0.373189	0.883458	0.875049	0.137187	0.270594	0.476207	0.140775	0.240274	0.686757	0.344163	0.120496	0.430661	0.227463	0.144206	0.267949	0.911991	0.191436	0.550874	0.124441	0.504494	0.984323	0.496465	0.497348	0.738399	0.682884	0.663678
cg12924936	0.841703	1.09503	0.509453	0.816097	0.403576	0.256237	0.365406	0.567318	0.546008	0.405566	0.536973	0.218052	1.1155	1.12344	0.734359	0.415668	0.618707	0.261681	0.288964	1.12516	0.826325	0.835093	0.522693	0.599353	0.61432	0.648306	0.467727	0.609727	0.567886	0.465591	0.494063	0.311169	0.838846	0.357777	0.624202	0.357773	0.423089	0.410157	0.921008	0.270921	0.874465	0.319744	0.402556	0.856561	1.12878	0.813969	0.714383	0.263142	1.08568
cg07777694	0.860836	0.188006	0.421313	0.166879	0.617199	0.592494	0.977023	0.340071	0.573654	0.709086	0.95047	0.646666	0.892902	0.956487	0.802134	0.238062	0.971172	0.437078	0.203521	0.906912	0.604291	0.490468	0.0933293	0.302348	0.108883	0.13825	0.0955789	0.0993524	0.0917342	0.108324	0.126186	0.101398	0.497333	0.0933299	0.299655	0.119267	0.103479	0.10819	0.0842937	0.485268	0.0829731	0.0978014	0.406701	0.0774356	0.547753	0.662991	0.675435	0.932005	0.884034
cg09991306	0.892348	0.71791	0.262877	0.715127	0.138093	0.254106	0.739741	0.362389	0.691242	0.238051	0.383485	0.961553	0.335761	0.581145	0.18395	0.12098	0.114778	0.574524	0.116134	0.947657	0.851345	0.862751	0.433619	0.463367	0.46318	0.746053	0.241974	0.670278	0.11614	0.308399	0.637736	0.102278	0.109261	0.1738	0.164929	0.181681	0.944318	0.790416	0.189011	0.820012	0.465641	0.540628	0.255803	0.384767	0.489683	0.680492	1.0093	0.144343	0.948511
cg15727287	0.927738	0.233177	0.549481	0.0260203	0.237101	0.0615811	0.0811633	0.326517	0.0587565	0.0710813	0.0526903	0.972596	0.715298	0.857312	0.512251	0.057675	0.0848158	0.0665341	0.0894361	0.853557	0.673091	0.251048	0.0815237	0.153165	0.0986129	0.452015	0.079351	0.24241	0.126562	0.0827099	0.185467	0.117466	0.0184727	0.0528151	0.404374	0.153524	0.249876	0.127653	0.0626951	0.0529748	0.065371	0.0567303	0.0457504	0.0581108	0.160403	0.59101	0.674979	0.606191	0.787843
cg12500879	1.00611	0.550815	0.525216	0.875868	0.834654	0.572362	0.91421	0.873431	0.856707	0.19413	0.90947	0.930829	0.820348	0.572125	0.805122	0.663195	-0.00939969	0.590348	-0.0170801	0.882289	0.0818541	0.916622	0.786759	0.550362	0.807825	0.8051	0.159293	0.794899	0.816458	0.546821	0.824102	0.77783	0.814244	0.480556	0.633628	0.473606	0.823644	0.825942	0.889276	0.891289	0.769079	0.0217543	0.77737	0.89012	0.889903	0.6375	0.414762	-0.0210955	0.870291
cg24799921	0.924471	0.619268	0.0379606	0.0917091	0.508961	0.047547	0.340523	0.597155	0.0339193	0.58713	0.96719	0.964696	0.881774	0.850122	0.786869	0.332049	0.933054	0.789572	0.779867	0.929188	0.522461	0.146481	0.0954424	0.405744	0.679894	0.100896	0.0973883	0.924849	0.843084	0.779034	0.126252	0.057077	0.754405	0.0439903	0.166893	0.0375876	0.345709	0.833086	0.707521	0.801755	0.312503	0.0296152	0.488686	0.928412	0.0219701	0.537227	0.621773	0.0538116	0.853543
cg26845390	0.20984	1.04157	0.25164	0.343707	0.765839	0.315631	0.636606	0.481752	0.619134	0.303681	0.645007	0.174474	0.280966	1.00392	0.438919	0.580953	0.173389	0.613186	0.960719	0.171671	0.829552	0.858746	0.691221	0.879374	0.907052	0.286411	0.63288	0.822122	1.04373	0.885958	0.23021	0.165858	0.854795	0.200217	1.02633	0.614169	0.622169	0.285302	0.439385	0.321979	0.215199	0.17044	0.167394	0.543182	0.379249	0.361766	1.03411	0.177089	0.151137
cg16823466	0.62266	0.988798	0.890174	0.312167	0.750201	0.0938006	0.0898365	0.778418	0.223562	0.614854	0.329709	0.240438	0.645697	0.988347	0.936382	0.834561	0.168867	0.265057	0.112155	0.99347	0.940178	0.0847166	0.521737	0.845209	0.947704	0.967461	0.933443	0.924403	0.471286	0.246356	0.863072	0.122913	0.185425	0.131318	0.535612	0.391014	0.937479	0.657366	0.946548	0.458016	0.437413	0.270517	0.28826	0.501455	0.498118	0.835221	0.996647	0.0809261	0.192819
cg00028935	0.792989	0.654789	0.728261	0.476855	0.154713	0.907976	0.103788	0.134333	0.148929	0.817869	0.114826	0.933298	0.718545	0.787313	0.141985	0.109158	0.137172	0.119379	0.138106	0.364373	0.188309	0.633041	0.166569	0.153905	0.1361	0.128473	0.157236	0.126533	0.155337	0.170305	0.125542	0.201641	0.565006	0.123829	0.117748	0.120534	0.13775	0.10865	0.110647	0.122329	0.123721	0.105551	0.085828	0.093453	0.0914736	0.612923	0.634231	0.897906	0.850218
cg23091771	0.179143	0.0936632	0.0676998	0.0749957	0.171002	0.0776083	0.862769	0.80362	0.0734512	0.756533	0.551178	0.941903	0.314501	0.431851	0.17498	0.682242	0.513151	0.835917	0.890622	0.0930955	0.366803	0.0175325	0.0915383	0.488925	0.624749	0.664027	0.101937	0.361634	0.144005	0.590694	0.771346	0.790747	0.359436	0.752497	0.515906	0.0872551	0.60579	0.346217	0.140151	0.780841	0.674331	0.319767	0.250213	0.769717	0.297119	0.305082	0.331444	0.844944	0.0632287
cg09500443	0.133708	0.566079	0.666658	0.613547	0.230132	0.0505137	0.903998	0.827922	0.0249069	0.5702	0.759231	0.906678	0.0425234	0.051084	0.07625	0.305343	0.0215611	0.884728	0.539083	0.52721	0.16063	0.42683	0.707912	0.23157	0.602311	0.707339	0.58816	0.820677	0.0190705	0.539638	0.7313	0.087452	0.634291	0.140554	0.472656	0.508982	0.77908	0.73609	0.794013	0.844811	0.709139	0.766812	0.0406989	0.838665	0.5931	0.0725807	0.0932515	0.70576	0.0989688
cg16911981	0.787621	0.405651	0.00713654	0.0500889	0.735458	0.0150098	0.018451	0.169747	0.0175001	0.0443498	0.0539985	0.0147242	0.648759	0.770029	0.528445	0.170799	0.550852	0.00953116	0.0183451	0.6632	0.540674	0.0463202	0.0210111	0.0374688	0.023122	0.637929	0.0344858	0.104969	0.0192365	0.0250269	0.0280904	0.015251	0.205675	0.0128999	0.11838	0.0273527	0.0522524	0.0382715	0.00951743	0.0413913	0.019716	0.0145439	0.0197695	0.00755369	0.0243161	0.544652	0.641176	0.00554495	0.814904
cg25304107	0.763766	0.696266	0.153821	0.485271	0.522176	0.155753	1.00294	0.151428	0.194441	0.905489	0.133009	0.139	0.141889	0.153994	0.217153	0.153518	0.171652	0.154254	0.98369	0.146457	0.48788	0.700094	0.530165	0.236051	0.351749	0.836499	0.573745	0.65606	0.14731	0.25377	0.811298	0.178442	0.626255	0.138683	0.366548	0.233281	0.312544	0.818116	0.56278	0.551507	0.268315	0.253526	0.156005	0.163895	0.142772	0.188926	0.146754	0.14362	0.142174
cg10627839	0.431381	0.0789064	0.077801	0.716122	0.0771032	0.991891	0.0801127	0.0755131	0.0846564	0.542692	0.496726	0.0520418	0.514171	0.102649	0.105299	0.550321	0.366428	0.511667	0.0655439	0.0664467	0.0419045	0.892636	0.098779	0.625689	0.11238	0.698827	0.61363	0.094291	0.104448	0.524128	0.111087	0.104565	0.0415689	0.0793717	0.519363	0.534664	0.424319	0.619419	0.730484	0.423733	0.967755	0.167374	0.104871	0.0601731	0.978008	0.178862	0.109972	0.492082	0.392158
cg13798970	0.884327	0.658521	0.469737	0.497167	0.0744818	0.187622	0.0415895	0.635057	0.0425091	0.0413292	0.795995	0.976694	0.430771	0.82757	0.121876	0.420841	0.157607	0.431478	0.779373	0.868347	0.654252	0.0220892	0.207795	0.163126	0.488326	0.667434	0.264347	0.800466	0.0541925	0.600085	0.770183	0.0392821	0.598993	0.0321895	0.0385648	0.200529	0.569264	0.781896	0.520914	0.572525	0.035705	0.0464362	0.0515433	0.0272627	0.0309874	0.309959	0.611822	0.0998906	0.38281
cg03505117	0.642599	0.228916	0.102586	0.103368	0.232442	0.364497	0.948404	0.904264	0.785671	0.878795	0.963534	0.104533	0.363164	0.321771	0.233295	0.632906	0.178217	0.949848	0.968072	0.434458	0.112618	0.299897	0.271924	0.777431	0.774746	0.904573	0.294043	0.409393	0.190153	0.175418	0.173845	0.520527	0.17118	0.884608	0.814669	0.70977	0.159712	0.111156	0.500952	0.111646	0.124055	0.45157	0.838293	0.0888479	0.903276	0.134525	0.142279	0.145961	0.296469
cg02639540	0.770589	0.670467	0.593057	0.569407	0.13915	0.112449	0.112392	0.204229	0.112794	0.320132	0.107632	0.691257	0.8395	0.873463	0.298618	0.123948	0.498741	0.109803	0.121234	0.880934	0.531295	0.601949	0.130021	0.414515	0.202315	0.144918	0.158758	0.216625	0.113665	0.146289	0.144844	0.124452	0.569188	0.111833	0.164916	0.193882	0.171461	0.300405	0.251192	0.141086	0.187422	0.110168	0.111212	0.1182	0.108259	0.551329	0.648851	0.110214	0.862978
cg22711676	0.947009	0.679347	0.82283	0.8547	0.158819	0.618125	0.565936	0.0496081	0.0483367	0.0186531	0.0244125	0.286132	0.0986879	0.892141	0.355865	0.493215	0.875804	0.375377	0.153516	0.920653	0.846939	0.899101	0.643183	0.724179	0.731467	0.535635	0.847438	0.114438	0.0349782	0.6389	0.674611	0.112095	0.0716967	0.0868025	0.0912281	0.370743	0.572662	0.882999	0.0673562	0.66053	0.0774316	0.0545743	0.438752	0.0709818	0.613548	0.647901	0.728968	0.430226	0.877558
cg16086130	0.925669	0.159958	0.0658313	0.123906	0.224949	0.596275	0.0922041	0.131988	0.0952512	0.59186	0.0581598	0.0617332	0.401292	0.939306	0.496929	0.100258	0.0487615	0.747835	0.410712	0.532243	0.740988	0.0294837	0.144296	0.323542	0.534285	0.269956	0.184345	0.713582	0.22211	0.0787079	0.473538	0.911541	0.525618	0.402319	0.160963	0.348311	0.241368	0.625134	0.785742	0.349559	0.0992983	0.115978	0.400495	0.356192	0.0705004	0.773953	0.852758	0.0991387	0.241114
cg23592392	0.348388	0.964054	0.282649	0.104348	0.123513	0.195644	0.0784731	0.102271	0.965722	0.116545	0.505648	0.0706096	0.164637	0.981024	0.210404	0.155501	0.0885374	0.234841	0.0774041	0.472411	0.888423	0.0450606	0.189449	0.780535	0.220426	0.161875	0.18981	0.147088	0.147741	0.580435	0.471189	0.114737	0.0537643	0.125024	0.185307	0.11528	0.162791	0.60722	0.0829717	0.154585	0.178847	0.147864	0.11196	0.0677531	0.0886797	0.28938	0.960173	0.0795566	0.0802918
cg08763705	0.890085	0.182339	0.0328261	0.0454733	0.244361	0.0412307	0.0420036	0.351889	0.0379072	0.425285	0.0346731	0.0330984	0.0821617	0.689315	0.077606	0.30755	0.0315546	0.0739055	0.541323	0.737762	0.193435	0.00890191	0.0586611	0.382287	0.455129	0.633147	0.0385983	0.203376	0.0393709	0.0385663	0.79386	0.0418341	0.0913365	0.0376144	0.314128	0.0528942	0.668584	0.0828296	0.639271	0.0645251	0.0314822	0.0324789	0.619649	0.914695	0.0387928	0.574851	0.040107	0.0365503	0.646053
cg18381051	0.8798	0.444169	0.203828	0.534591	0.723686	0.0672619	0.150434	0.0985514	0.187731	0.579064	0.287765	0.959386	0.100339	0.848574	0.593826	0.192684	0.0723519	0.311273	0.958512	0.884546	0.578661	0.20543	0.208221	0.198985	0.0760792	0.0750573	0.642817	0.0717166	0.133969	0.774746	0.320344	0.673051	0.302059	0.219301	0.0678338	0.0618973	0.0715018	0.603442	0.440026	0.716021	0.165436	0.466205	0.341339	0.0578829	0.777505	0.64892	0.677743	0.692983	0.890062
cg01571001	0.954797	0.753403	0.154143	0.179604	0.299061	0.875163	0.0845203	0.548935	0.789861	0.311933	0.25612	1.00848	1.00003	0.960552	0.432899	0.109794	0.975565	0.0886084	1.00254	0.975719	0.711267	0.5068	0.484322	0.716093	0.768441	0.798614	0.494126	0.499779	0.157813	0.674326	0.765969	0.0670662	0.0701583	0.141719	0.629611	0.496752	0.888652	0.595421	0.320212	0.627498	0.470337	0.878302	0.699711	0.067005	0.60085	0.732374	0.980101	0.0835399	0.992522
cg26297005	0.442931	0.263164	0.143831	0.635854	0.897122	0.0813346	0.947113	0.84059	0.650546	0.8049	0.059943	0.975686	0.82191	0.911642	0.898023	0.554923	0.645024	0.661319	0.986642	0.18004	0.746349	0.823522	0.3665	0.665738	0.581871	0.755522	0.305972	0.842726	0.113122	0.130701	0.27591	0.634427	0.75905	0.127505	0.719182	0.850482	0.270714	0.196548	0.870291	0.238043	0.0924353	0.844224	0.745456	0.730354	0.131327	0.884997	0.881257	0.910399	0.910043
cg21334513	0.884285	0.709733	0.0893466	0.607421	0.339031	0.0824743	0.674632	0.870687	0.143542	0.155888	1.00398	1.034	0.999032	0.900507	0.357147	0.284257	0.806265	0.110102	0.642089	0.561995	0.663636	0.832546	0.0940019	0.603921	0.708111	0.812761	0.0985416	0.0890594	0.0868705	0.832059	0.116149	0.976337	0.407421	0.0871227	0.535708	0.713888	0.53959	0.0904657	0.918988	0.0889736	0.815748	0.815616	0.0900633	0.527343	0.975687	0.790117	0.430696	0.568196	0.509135
cg05627029	0.177098	0.366509	0.1467	0.454954	0.795554	0.588915	0.60075	0.870628	0.016877	0.110023	0.896146	0.876308	0.839135	0.553701	0.0465638	0.0680769	0.602988	0.260331	0.841806	0.860787	0.706713	0.787581	0.754034	0.254185	0.701206	0.767046	0.715925	0.872393	0.731843	0.0394533	0.851924	0.27145	0.15064	0.595647	0.265334	0.146876	0.861297	0.763912	0.49831	0.911461	0.0811982	0.837691	0.417296	0.297494	0.0880975	0.396239	0.576143	0.408144	0.846951
cg04560225	0.780493	0.19984	0.177234	0.109382	0.287592	0.285367	0.153043	0.134708	0.171912	0.149658	0.138053	0.136179	0.523741	0.176431	0.417262	0.149443	0.234948	0.150023	0.157339	0.151673	0.402894	0.356313	0.167517	0.207063	0.153948	0.155307	0.166432	0.241526	0.181778	0.154866	0.182312	0.301241	0.0906221	0.147954	0.158608	0.53328	0.175029	0.157746	0.137992	0.149849	0.134262	0.138514	0.137403	0.12783	0.14053	0.294879	0.519147	0.16233	0.164168
cg06212224	0.641179	0.651289	0.0914314	0.240813	0.797155	0.11873	0.784224	0.179746	0.853773	0.176336	0.899731	0.0349579	0.245433	0.134346	0.728376	0.887169	0.522804	0.668867	0.670242	0.567947	0.687372	0.147855	0.0854102	0.406974	0.787184	0.900122	0.542751	0.597504	0.651345	0.0890855	0.326271	0.40456	0.0503246	0.0425648	0.492611	0.116876	0.138331	0.0640792	0.306746	0.106212	0.322297	0.0483406	0.696236	0.470984	0.894561	0.294279	0.376233	0.0316327	0.147711
cg23757899	0.965484	0.591058	-0.00495457	0.0672236	0.610474	0.019028	0.0219031	0.596623	0.0335868	0.264762	0.0231585	0.603801	0.764047	0.780131	0.632833	0.730916	0.074087	0.0241144	0.407114	0.884462	0.687587	0.0751914	0.0873369	0.458038	0.377097	0.727486	0.448639	0.776099	0.0141998	0.0259355	0.434276	0.0117682	0.136967	0.0722017	0.314593	0.27475	0.655422	0.72107	0.668085	0.36642	0.029146	0.0436031	0.131946	0.079821	-0.00100416	0.643726	0.681765	0.484976	0.597059
cg02577267	0.114762	0.471756	0.516838	0.918914	0.591668	0.0722873	0.66769	0.689689	0.475669	0.368065	0.570768	0.627806	0.191112	0.947883	0.417941	0.0586543	0.0644318	0.0744014	0.552466	0.988942	0.500543	0.0329347	0.945283	0.447146	0.123201	0.980979	0.690663	0.989772	0.105079	0.923191	0.962213	0.426424	0.846004	0.968996	0.138486	0.0987581	0.967388	0.635943	0.578735	0.468811	0.0980341	0.966581	0.0831465	0.572459	0.992245	0.73205	0.537513	0.911492	0.94941
cg17129986	-0.00662613	0.354146	0.370927	0.233768	0.491396	0.902963	0.0514244	0.485632	0.0569324	0.625169	0.622541	0.611932	0.814727	0.881346	0.220709	0.262997	0.0613997	0.0538957	0.163683	0.347507	0.663662	0.0195741	0.273547	0.606522	0.609118	0.302989	0.168306	0.373532	0.0638086	0.0812628	0.13324	0.0841854	0.50646	0.127603	0.340241	0.222976	0.329475	0.219925	0.137266	0.192031	0.204372	0.0520714	0.12751	0.0591684	0.62456	0.700764	0.490928	0.0931043	0.873861
cg19053239	0.0929412	0.00767228	0.693298	0.0980955	0.546602	0.427337	0.914091	0.429878	-0.0116428	-0.0066752	0.483097	-0.0177123	0.272981	-0.010703	0.0504113	0.51311	0.42839	-0.0170673	0.145063	-0.0249957	0.0849936	0.0821811	0.772186	0.178318	0.0387754	0.761157	0.18735	0.641454	0.854369	0.508929	0.896278	0.0191664	0.0826925	0.00897604	0.193879	0.0394515	0.891729	0.789796	0.900262	0.903909	0.0100379	0.0262455	-0.0148995	-0.0179466	-0.0161669	0.00108385	-0.0106765	-0.0119642	-0.0169799
cg13776285	0.890726	0.487659	0.154202	0.124406	0.320427	0.676443	0.459285	0.129633	0.191822	0.334297	0.119317	0.857234	0.745547	0.957943	0.546374	0.146825	0.267165	0.125891	0.261402	0.761998	0.494622	0.380226	0.251676	0.430327	0.269487	0.206645	0.390313	0.507179	0.138308	0.260774	0.258505	0.48217	0.173359	0.140328	0.274834	0.365789	0.26391	0.243247	0.193365	0.210878	0.223295	0.197354	0.152277	0.135088	0.189995	0.728173	0.744957	0.196098	0.673002
cg11689813	0.600365	0.281404	0.272609	0.452595	0.121386	0.0762324	0.428669	0.924092	0.0779066	0.087006	0.784237	0.993363	0.80912	0.772251	0.121563	0.0668031	0.1798	0.257553	0.0838578	0.945363	0.439568	0.657995	0.614065	0.370402	0.633523	0.554721	0.160812	0.800846	0.0744785	0.0863439	0.797658	0.0807278	0.503767	0.668685	0.109699	0.49935	0.765432	0.747371	0.721064	0.834536	0.282675	0.290055	0.0774347	0.0773953	0.94515	0.399627	0.163671	0.815016	0.646784
cg04786287	0.731828	0.145406	0.0590458	0.545004	0.459341	0.0346543	0.868832	0.82607	0.0101102	0.767391	0.855666	0.878807	0.707154	0.0124206	0.570414	0.340542	0.00783278	0.458016	0.812921	0.238492	0.146052	0.711817	0.690683	0.492225	0.511918	0.718673	0.638066	0.799782	0.733174	0.0818362	0.70161	0.699348	0.417836	0.776164	0.534587	0.475494	0.72666	0.434557	0.757238	0.851711	0.778941	0.759469	0.212813	0.250607	0.539914	0.458028	6.45e-05	0.258884	0.263464
cg24884543	0.830727	0.306302	0.1376	0.0878228	0.425836	0.665981	0.117754	0.177678	0.270469	0.369312	0.0948145	0.960919	0.878528	0.898065	0.219929	0.206769	0.102341	0.124343	0.260574	0.922228	0.564765	0.0123495	0.145637	0.411693	0.135525	0.189451	0.159442	0.435285	0.121217	0.162318	0.652004	0.14946	-0.0429314	0.0999605	0.501848	0.252458	0.609477	0.190096	0.143787	0.249336	0.256126	0.600314	0.107036	0.092851	0.106977	0.688597	0.739973	0.125796	0.885317
cg25144893	0.907694	0.212663	0.138823	0.0673663	0.325659	0.264632	0.358039	0.129461	0.222798	0.721001	0.360305	0.126916	0.767334	0.766958	0.55464	0.239441	0.696589	0.328769	0.17999	0.984978	0.431468	0.560619	0.149104	0.200772	0.149638	0.131089	0.220469	0.389465	0.147116	0.118967	0.159015	0.173933	0.479395	0.140671	0.170793	0.192391	0.136663	0.206265	0.36961	0.188911	0.128172	0.134093	0.195258	0.441361	0.235613	0.541243	0.234409	0.102475	0.914534
cg21082028	0.87146	0.490172	0.79045	0.484746	0.0659718	0.456719	0.0951722	0.501607	0.0557614	0.0707898	0.874378	0.830628	0.765819	0.899319	0.542785	0.887121	0.987014	0.595169	0.235667	0.930542	0.729413	0.862739	0.085382	0.559582	0.86878	0.0694545	0.289112	0.369807	0.828254	0.724387	0.733953	0.778534	0.741028	0.750494	0.0912221	0.474565	0.759729	0.690053	0.106746	0.2512	0.066508	0.0847289	0.544411	0.961463	0.594358	0.68815	0.76219	0.948388	0.694895
cg12127282	0.817863	0.732425	0.700334	0.801507	0.446523	0.830118	0.810964	0.808992	0.0606127	0.403323	0.844046	0.887711	0.746889	0.819128	0.088574	0.846721	0.839054	0.830789	0.847295	0.820208	0.717437	0.926724	0.421527	0.711701	0.782698	0.536569	0.734509	0.601161	0.761447	0.729994	0.717054	0.837146	0.831892	0.809086	0.120182	0.0507958	0.116597	0.682279	0.049301	0.724028	0.0740018	0.0209381	0.672387	0.853091	0.877634	0.57385	0.630281	0.838283	0.79598
cg22189786	0.545999	0.691488	0.123014	0.385131	0.416963	0.173287	0.128911	0.130897	0.109165	0.126623	0.101558	0.106582	0.128268	0.709901	0.717165	0.306112	0.598995	0.240107	0.669823	0.924062	0.593997	-0.0358364	0.216944	0.220344	0.130184	0.137223	0.285879	0.220799	0.217545	0.659497	0.644526	0.587758	0.753362	0.112443	0.209281	0.739927	0.186244	0.830287	0.185794	0.134986	0.467354	0.10971	0.558274	0.104499	0.103105	0.441306	0.678804	0.983798	0.963513
cg22773555	0.0221919	0.54816	0.0656473	0.413469	0.188128	0.269248	0.0834571	0.891251	0.0983433	0.32075	0.0756014	0.972391	0.0741549	0.0873254	0.469641	0.300765	0.0768801	0.66128	0.191595	0.629351	0.435097	0.0168104	0.766838	0.432151	0.683636	0.70033	0.700487	0.079332	0.0715546	0.631334	0.266485	0.504341	0.000798079	0.0738851	0.238321	0.25856	0.822145	0.527648	0.0790371	0.482134	0.176373	0.0748002	0.0781715	0.0735772	0.0754834	0.0668962	0.0663282	0.107394	0.0630209
cg01815567	0.850011	0.896546	0.695076	0.794571	0.708969	0.992977	0.177565	0.514456	0.170434	0.873133	0.130883	0.607724	0.90931	0.944182	0.436545	0.196708	0.968313	0.395469	0.151175	0.949796	0.766512	0.771624	0.25916	0.229522	0.515714	0.184604	0.563882	0.330129	0.385857	0.169504	0.36867	0.487981	0.689158	0.441231	0.225143	0.677402	0.247497	0.688028	0.808941	0.739638	0.195572	0.483269	0.204361	0.537962	0.152938	0.835652	0.838056	0.646764	0.945883
cg04037038	0.856866	0.551723	0.0482864	0.323241	0.417222	0.252505	0.0538347	0.697415	0.0494294	0.496741	0.685851	0.0522148	0.658379	0.641171	0.0485834	0.147503	0.948336	0.0453722	0.653139	0.683987	0.507625	0.0226866	0.0687	0.471895	0.763596	0.816434	0.0502965	0.35222	0.0623261	0.0484356	0.0861805	0.617572	0.59651	0.0739766	0.723403	0.638999	0.674787	0.610726	0.724283	0.0899358	0.516819	0.0436371	0.0574312	0.0756925	0.0443884	0.55813	0.0554003	0.045679	0.0439674
cg22614239	0.852067	0.727499	0.351787	0.354336	0.693871	0.918612	0.600745	0.151529	0.299964	0.567603	0.416741	0.405947	0.750729	0.813905	0.56739	0.145131	0.875712	0.23871	0.410412	0.774105	0.481781	0.677797	0.152752	0.166983	0.157174	0.15173	0.257422	0.240864	0.134072	0.139274	0.364224	0.706468	0.498329	0.158534	0.184395	0.593722	0.263597	0.156435	0.448706	0.158508	0.151246	0.342869	0.350498	0.449887	0.418323	0.567719	0.577963	0.983231	0.916939
cg23710960	0.851319	0.865713	0.858176	0.814949	0.602003	0.270069	0.498628	0.196413	0.630066	0.634067	0.13213	0.981828	0.960995	0.975402	0.551585	0.13374	0.803689	0.148199	0.372979	0.977133	0.698936	0.83032	0.450933	0.42103	0.218663	0.164703	0.192181	0.582483	0.551014	0.15866	0.23183	0.147356	0.786658	0.433004	0.388299	0.213722	0.187551	0.572832	0.573636	0.216383	0.16164	0.140121	0.143481	0.48683	0.132015	0.643589	0.823087	0.500054	0.917118
cg27359566	0.915119	0.634195	0.390773	0.361875	0.258673	0.428368	0.159304	0.143487	0.430542	0.161919	0.258456	1.01268	0.749251	0.889406	0.297677	0.0802292	0.30097	0.0911228	0.342492	0.937454	0.661155	0.627109	0.118958	0.184195	0.375838	0.0969275	0.116142	0.77172	0.611812	0.106191	0.376862	0.138582	0.165353	0.361488	0.111296	0.119143	0.117774	0.0912394	0.108999	0.126371	0.10723	0.227912	0.179022	0.0813689	0.146234	0.580389	0.540668	0.0839026	0.911711
cg00527440	0.911508	0.086111	0.0344917	0.050171	0.563148	0.0240357	0.0770016	0.0870668	0.0387146	0.0726046	0.560141	0.0591792	0.0470629	0.695251	0.493085	0.125153	0.0219615	0.0287808	0.768244	0.852401	0.173774	0.0528949	0.671961	0.48696	0.0936866	0.553304	0.302857	0.346407	0.0348787	0.76684	0.131537	0.0774483	0.058065	0.183108	0.576079	0.424733	0.0644947	0.190572	0.0304077	0.205581	0.741865	0.0419023	0.203041	0.0168606	0.0322318	0.587283	0.382719	0.638436	0.673552
cg18086187	0.666361	0.696099	0.0807583	0.108155	0.739944	0.0876033	0.134168	0.365754	0.256181	0.776347	0.915147	1.00727	0.844849	0.907841	0.469606	0.374638	0.846917	0.397008	0.117457	0.934484	0.59762	0.689591	0.0893628	0.579038	0.467206	0.304696	0.101266	0.143601	0.368235	0.0925051	0.109372	0.0876209	0.531891	0.0836302	0.194459	0.26488	0.186896	0.299011	0.788581	0.107612	0.109781	0.0894063	0.475248	0.656328	0.968983	0.721947	0.753278	0.303562	0.904142
cg02297063	0.0865461	0.107943	0.0494348	0.0981059	0.49644	-0.047946	0.402505	0.739176	0.414903	0.0510251	0.865366	0.572295	-0.0459645	-0.0385504	0.453503	0.585973	-0.0122549	-0.0506113	0.504558	-0.0430838	0.0983589	0.119182	0.675125	0.50348	0.627745	0.725754	0.631381	0.824998	0.0139165	0.512303	0.594268	0.0499304	0.0838443	0.401033	0.632186	0.600342	0.703098	0.345398	0.639676	0.588287	0.765614	0.572733	0.16087	0.0974009	0.59213	-0.012781	0.422166	-0.0467656	0.481142
cg21228424	0.853847	0.48415	0.31953	0.00297467	0.287576	0.211152	0.230165	0.232626	0.886851	0.357193	0.146536	0.178811	0.520463	1.04851	0.511307	0.176101	0.233875	0.264475	0.233314	0.989463	0.840002	0.860003	0.206936	0.63506	0.383668	0.364578	0.25057	0.386098	0.278991	0.204003	0.256838	0.282749	0.462009	0.181748	0.300755	0.592046	0.434515	0.175294	0.487912	0.149978	0.243254	0.231151	0.235795	0.733908	0.992925	0.877815	0.957496	0.283925	0.274012
cg02721000	0.929921	0.411803	0.645445	0.682164	0.0751354	0.881066	0.104492	0.0935621	0.10857	0.143342	0.845336	0.850185	0.682096	0.693619	0.121135	0.437942	0.790515	0.0801442	0.0788909	0.72307	0.541349	0.2188	0.0919135	0.548283	0.62458	0.0937552	0.0830708	0.074162	0.447186	0.102112	0.261229	0.697037	0.67104	0.730783	0.0948614	0.102788	0.13531	0.110685	0.141082	0.130255	0.195327	0.081865	0.705442	0.853551	0.0849117	0.231222	0.526566	0.845735	0.759041
cg25347419	0.665687	0.440719	0.418312	0.196343	0.394832	0.0862962	0.870711	0.824825	0.260392	0.525445	0.8798	0.88673	0.666819	0.566784	0.171978	0.298457	0.883103	0.049629	0.552107	0.12818	0.466901	0.559425	0.729632	0.557519	0.640818	0.71893	0.171417	0.876539	0.509271	0.397413	0.785286	0.0663147	0.807424	0.0170885	0.599063	0.127807	0.573117	0.33281	0.075691	0.874954	0.203978	0.811154	0.443573	0.20742	0.227665	0.346483	0.144866	0.526093	0.809508
cg15162392	0.387614	0.688664	0.468373	0.520408	0.445031	0.564481	0.918306	0.487127	-0.00356314	0.0861325	0.868637	0.553559	0.0048417	0.57223	0.434507	0.617485	-0.0189836	-0.00927031	0.0750089	0.551835	0.677353	0.659282	0.542126	0.371883	0.261738	0.625246	0.113484	0.447218	0.00304137	-0.00108061	0.717095	0.0146332	0.641964	0.0166568	0.667534	0.0722916	0.0128248	0.661131	0.90001	0.171724	-0.00488021	0.0771285	-0.0133625	0.516171	-0.0172825	0.388703	0.374121	0.555848	0.870622
cg12053155	0.145359	0.406987	0.29976	0.159541	0.231858	0.460956	-0.0370849	0.463929	-0.0165507	0.0357521	0.126028	0.838761	0.72609	0.7438	0.663068	0.0326972	0.781319	0.135697	0.510971	0.765051	0.16701	0.877925	-0.0245519	0.282622	0.338512	0.0244933	-0.000642985	0.272978	0.712235	-0.00234896	-0.0210795	0.193856	0.1319	-0.0467027	0.232015	0.495273	0.0584949	0.745382	0.254292	0.094877	-0.047109	-0.0422043	0.582131	0.421218	-0.00806833	0.555728	0.344141	0.809736	0.755085
cg14898416	0.982812	0.162079	0.00146189	0.13211	0.0800155	0.0337494	0.0869737	0.617421	0.0526097	0.267255	0.538156	0.893389	0.650904	0.781829	0.132641	0.115793	0.106008	0.0794706	0.626111	0.552282	0.734746	0.723882	0.22597	0.249128	0.364262	0.758439	0.559849	0.869523	0.0563036	0.490088	0.684248	0.0803923	0.140522	0.0570323	0.322613	0.234718	0.808835	0.667538	0.227846	0.50443	0.224092	0.0190532	0.177351	0.106157	0.0559996	0.607404	0.615735	0.259206	0.803099
cg26483229	0.0629437	0.767531	0.0946539	0.0638483	0.386716	0.0701784	0.0924571	0.531031	0.0871644	0.237992	0.5378	0.695016	0.645638	0.971897	0.143256	0.15283	0.0637229	0.0952135	0.0543451	0.0870429	0.527879	0.117056	0.0977279	0.347395	0.333771	0.24791	0.0886638	0.65527	0.0567381	0.0726642	0.905978	0.0678044	0.522565	0.126715	0.264496	0.133815	0.57641	0.540913	0.107131	0.128311	0.0667478	0.0881957	0.0706999	0.0525671	0.0665497	0.144702	0.21417	0.0666508	0.831305
cg25728685	0.363527	0.583552	0.775753	0.160882	0.73527	0.294776	0.96522	0.716291	0.843297	0.333017	0.983677	0.499773	0.0784386	0.845307	0.768374	0.250231	0.548334	0.271044	0.0992414	0.446158	0.016243	0.0342009	0.810586	0.365523	0.288406	0.898351	0.493866	0.561285	0.128047	0.422881	0.640339	0.387391	0.29659	0.149402	0.486666	0.122687	0.864191	0.0905447	0.611902	0.122259	0.0740671	0.380234	0.072374	0.775072	0.947211	0.598483	0.487378	0.469142	0.404683
cg23064609	0.957184	0.738499	0.00694999	0.619366	0.88535	0.0388987	0.917405	0.69218	0.895886	0.13053	0.9138	0.107935	0.74768	0.6946	0.844431	0.90964	0.881404	0.913089	0.898935	0.871604	0.823032	0.940892	0.0783403	0.470576	0.861301	0.892193	0.855173	0.915557	0.873917	0.0778355	0.83641	0.826115	0.714883	0.035275	0.60448	0.219613	0.275428	0.293381	0.629241	0.0938832	0.662757	0.0577298	0.708465	0.886567	0.919515	0.63824	0.483464	0.0763543	0.854345
cg18697632	0.862884	0.0371119	0.0276612	0.757944	0.425868	0.0174712	0.875749	0.883833	0.684878	0.450371	0.892542	0.46661	0.429912	0.0766454	0.387891	0.884466	0.873194	0.808601	0.876799	0.876362	0.716204	0.803653	0.85007	0.39135	0.832224	0.879445	0.780428	0.877842	0.727555	0.840126	0.848141	0.762989	0.0893721	0.841564	0.855532	0.698631	0.877513	0.85528	0.0273825	0.867171	0.868678	0.788479	0.838582	0.839875	0.858806	0.406662	0.210253	0.00533885	0.0138988
cg24772753	-0.0137399	0.234544	0.075901	-0.00758922	0.112647	0.0787235	0.0844847	0.081715	0.0830355	0.0797493	0.0710387	1.01263	0.871858	0.188297	0.638631	0.0719488	0.0678943	0.071193	0.103955	0.416119	0.0860502	0.38165	0.613028	0.0817459	0.083045	0.0871808	0.0906576	0.0951015	0.0876909	0.0831989	0.728315	0.109396	-0.0127964	0.070455	0.480056	0.0952127	0.106511	0.262999	0.0740941	0.0668449	0.176669	0.795535	0.0662694	0.0692771	0.729996	0.634379	0.074494	0.0761642	0.0919428
cg09010107	-0.00791084	0.837506	0.779368	0.769599	0.570176	0.525618	0.881325	0.222126	0.922848	0.238721	0.579205	0.148432	0.204472	0.92297	0.43559	0.922992	0.451604	0.228995	0.663373	0.182842	0.662775	0.774879	0.219849	0.600888	0.700698	0.216023	0.166032	0.159183	0.410077	0.587814	0.165164	0.258031	0.731417	0.653444	0.222764	0.407507	0.146148	0.178538	1.00112	0.128015	0.529108	0.270452	0.277765	0.974642	1.00766	0.719839	0.647799	0.800446	0.578154
cg00431187	0.616296	0.346696	0.150625	0.729139	0.936156	0.123913	0.951406	0.823144	0.866985	0.930783	0.0512106	0.970671	0.874144	0.963406	0.96041	0.614174	0.862469	0.866222	0.972973	0.241535	0.869292	0.874737	0.459583	0.804106	0.698074	0.910544	0.444856	0.921613	0.111325	0.147609	0.383094	0.798375	0.896471	0.106097	0.921477	0.907004	0.280898	0.279403	0.936523	0.309536	0.159342	0.962068	0.855856	0.792077	0.191648	0.951588	0.957521	0.889005	0.946975
cg01390574	0.846554	0.380855	0.092657	0.054541	0.124123	0.501369	0.929608	0.529096	0.0996918	0.116203	0.163673	0.0966503	0.547249	0.924172	0.134067	0.379475	0.0965355	0.117355	0.991808	0.879756	0.235572	0.83944	0.152096	0.371275	0.510894	0.301376	0.133975	0.234142	0.10315	0.676164	0.538232	0.249111	0.460315	0.0925856	0.201175	0.437649	0.646865	0.199254	0.529577	0.431898	0.891346	0.924645	0.0833765	0.169688	0.942701	0.598444	0.0994391	0.443493	0.660509
cg27565555	0.00758906	0.383042	0.19143	0.502038	0.802261	0.101669	0.931898	0.808839	0.040537	0.818868	0.039181	0.952928	0.0399542	0.035275	0.208388	0.239709	0.0638184	0.211676	0.919093	0.0377411	0.0287099	0.0181025	0.126378	0.474648	0.631797	0.405484	0.226281	0.6592	0.267908	0.296553	0.0571946	0.528703	0.633952	0.0458264	0.519075	0.329568	0.180122	0.0809995	0.715027	0.435618	0.513337	0.051991	0.295266	0.0345122	0.309339	0.0361216	0.0375725	0.820287	0.724198
cg11312353	0.910373	0.253293	0.0988041	0.103127	0.341815	0.0997405	0.937488	0.976796	0.298047	0.375001	0.950885	0.0770808	0.540707	0.137581	0.946609	0.621273	0.1336	0.324134	0.474331	0.230034	0.287686	0.113284	0.713849	0.394151	0.620873	0.931622	0.931483	0.953808	0.498566	0.572499	0.846354	0.151541	0.22027	0.361944	0.762937	0.341309	0.955923	0.512247	0.237004	0.940611	0.546799	0.940892	0.191197	0.605131	0.972861	0.66494	0.273439	0.470604	0.110167
cg05458079	0.579591	0.651964	0.0576176	0.50696	0.345262	0.0631069	0.458566	0.175604	0.0585036	0.110717	0.0483471	0.951925	0.908754	0.897599	0.790407	0.05996	0.260384	0.0589894	0.20406	0.624714	0.490362	0.556121	0.169136	0.191008	0.109951	0.265491	0.110779	0.879238	0.0659655	0.057762	0.166641	0.177863	0.303289	0.0498176	0.0735321	0.12297	0.815768	0.755809	0.170447	0.820857	0.725348	0.876916	0.0451821	0.0581763	0.62158	0.768331	0.588926	0.678147	0.912178
cg07749442	0.941036	0.99782	0.266711	0.28917	0.1028	0.0874563	0.0710276	0.298166	0.215684	0.403448	0.166219	0.440255	0.907218	0.932422	0.330842	0.139394	0.0906841	0.24299	0.0869269	0.688784	0.842902	0.903427	0.360873	0.699206	0.599983	0.598062	0.868243	0.990077	0.192659	0.287409	0.859036	0.189281	0.143892	0.183589	0.498849	0.701004	0.961063	0.89834	0.377475	0.852317	0.398147	0.621327	0.151853	0.0585763	0.248567	0.573213	0.635184	0.393656	0.229501
cg01914455	0.48237	0.751764	0.562929	0.667305	0.892595	0.773674	0.757115	0.913256	0.101527	0.796852	0.964438	0.21891	0.230459	0.921181	0.661418	0.696692	0.973411	0.237679	0.25912	0.517236	0.619	0.782044	0.826409	0.620105	0.855238	0.80997	0.477182	0.516906	0.887158	0.671977	0.851694	0.123239	0.770784	0.633739	0.689818	0.715865	0.279074	0.850393	0.456446	0.882315	0.118232	0.0880748	0.897989	0.0673573	0.0707154	0.240535	0.611725	0.0981806	0.663097
cg15864834	0.750841	0.649755	0.583005	0.571892	0.498291	0.80686	0.631143	0.0915509	0.829938	0.0817121	0.373054	0.0501348	0.701985	0.807372	0.652603	0.0984252	0.825585	0.0514137	0.800294	0.80616	0.559922	0.704249	0.0514733	0.0673141	0.0471848	0.371009	0.0484687	0.0635115	0.267857	0.0484236	0.0468985	0.0534277	0.318334	0.047989	0.376377	0.454582	0.046983	0.0482704	0.439475	0.0482987	0.046789	0.0477963	0.0430283	0.504061	0.535794	0.603317	0.104955	0.360389	0.817112
cg17161250	0.900273	0.655311	0.0123592	0.560451	0.300088	0.0155549	0.0296631	0.435727	0.0288417	0.0997521	0.723362	0.679207	0.879972	0.856443	0.0885763	0.287717	0.674484	0.0159293	0.531863	0.621145	0.649406	0.119314	0.260871	0.305266	0.327185	0.699468	0.0203304	0.640035	0.020589	0.0191808	0.553323	0.0247071	0.3314	0.0139198	0.624088	0.295686	0.73686	0.604835	0.164973	0.529449	0.0208521	0.0861024	0.0154281	0.268669	0.0113111	0.704669	0.729356	0.0290592	0.884442
cg12554755	0.884569	0.15786	0.0904991	0.307258	0.604463	0.0897698	0.0904758	0.09953	0.102883	0.208789	0.0824814	1.00664	0.827102	0.931081	0.0892391	0.163729	0.547745	0.140987	0.357217	0.969743	0.625027	0.308	0.0961515	0.209221	0.129415	0.101616	0.0942155	0.0969181	0.121702	0.103104	0.0995715	0.288778	0.182733	0.103469	0.128467	0.109081	0.104145	0.102922	0.0975183	0.116939	0.11368	0.103146	0.163655	0.401706	0.367028	0.39305	0.182262	0.0877475	0.481204
cg02315271	0.989899	0.209098	-0.0177329	0.102494	0.73133	0.419329	0.884477	0.806902	0.0462096	0.821717	0.436954	0.904125	0.363277	0.0858217	0.511024	0.46196	0.800623	0.310941	0.873694	0.418265	0.478067	0.424918	0.727749	0.202116	0.548571	0.843262	0.702734	0.599132	0.26539	0.832041	0.823903	0.0220786	0.110656	0.158022	0.537034	0.598257	0.790911	0.852312	0.811622	0.878378	0.848135	0.845127	0.359958	0.725167	0.878741	0.370607	0.483495	0.535059	0.447085
cg13186228	0.803755	0.613603	0.0736668	0.410313	0.0797794	0.06676	0.0670332	0.0773622	0.0864186	0.102338	0.408703	0.9577	0.717188	0.835055	0.0654912	0.0916105	0.073687	0.0579392	0.0644744	0.712841	0.544727	0.663655	0.0883269	0.228041	0.119127	0.0779964	0.0712772	0.0725289	0.0707599	0.0681726	0.073722	0.081836	0.604065	0.0588092	0.0779737	0.14259	0.0661536	0.0683493	0.0604773	0.070119	0.0644949	0.0604665	0.0545628	0.0557418	0.0555488	0.564605	0.430533	0.0566684	0.675168
cg00074145	0.961883	0.744188	0.802178	0.682459	0.825332	0.698596	0.0589544	0.106915	0.298058	0.383074	0.140021	0.0360377	0.269539	0.867474	0.191331	0.331548	0.366176	0.0414059	0.120923	0.91186	0.348317	0.950029	0.610182	0.442923	0.717699	0.162428	0.570796	0.37039	0.0442709	0.548105	0.631731	0.0845837	0.0737492	0.0616717	0.0910531	0.369123	0.235009	0.70129	0.0628131	0.151778	0.0483908	0.0484819	0.289951	0.416098	0.608038	0.477163	0.793159	0.0254979	0.919558
cg22371972	0.944972	0.188047	0.0618861	0.0798322	0.190386	0.223681	0.0898395	0.0734172	0.150364	0.513433	0.0522935	0.0399162	0.726294	0.677134	0.746646	0.0461949	0.414936	0.143873	0.11537	0.354524	0.674825	0.199538	0.504331	0.123177	0.0908321	0.433202	0.479255	0.759777	0.0671259	0.760112	0.65418	0.0740454	0.54514	0.0601172	0.0804267	0.141505	0.558691	0.866877	0.242168	0.906549	0.905495	0.136411	0.0461286	0.189679	0.884252	0.45407	0.372873	0.312339	0.181656
cg01469887	0.129699	0.524726	-0.00867077	0.366521	0.542277	0.0119706	0.550194	0.0361096	0.799178	0.0297343	0.864859	-0.0112051	-0.00250679	0.12615	0.672299	0.821087	0.536009	0.672705	0.642204	0.0981859	0.645162	0.0951325	0.045786	0.357948	0.711961	0.780012	0.421523	0.456037	0.329344	0.0887094	0.0531372	0.391809	0.0743305	0.0333321	0.33148	0.0228822	-0.000309174	0.0346086	0.11796	0.0145605	0.258884	-0.000804909	0.451372	0.488036	0.834823	-0.00506557	0.147199	-0.00568495	0.111213
cg12595281	0.859566	0.65399	0.116288	0.0174971	0.837005	0.0882941	0.425792	0.144856	0.182342	0.120867	0.49102	0.550668	0.125349	0.581886	0.704706	0.278785	0.927809	0.237741	0.948845	0.133759	0.592411	0.810088	0.451759	0.181307	0.129032	0.390167	0.157946	0.937432	0.115351	0.197199	0.129099	0.594128	-0.000884437	0.103207	0.267642	0.746399	0.143776	0.44158	0.800849	0.113543	0.145868	0.130982	0.121751	0.82926	0.497751	0.670486	0.686842	0.136934	0.897101
cg21743907	0.832264	0.577523	0.0713029	0.0465704	0.234369	0.698564	0.91244	0.66993	0.0825583	0.120519	0.335321	0.0669951	0.834139	0.896536	0.0711486	0.0733309	0.0678306	0.0740412	0.95058	0.602089	0.216338	0.797996	0.0869237	0.533793	0.59555	0.173062	0.098515	0.150899	0.0751119	0.650228	0.150117	0.0903341	0.404583	0.0705909	0.264162	0.243186	0.173732	0.100451	0.851696	0.0798484	0.874611	0.512014	0.0665596	0.338746	0.955487	0.575482	0.524969	0.464326	0.841333
cg11078084	0.868896	0.952754	0.611869	0.695836	0.430433	0.758908	0.16312	0.281273	0.177905	0.934711	0.127748	0.769794	0.968939	1.02297	0.277376	0.201259	1.01714	0.153704	0.388535	1.01746	0.746157	0.833202	0.331266	0.536799	0.287754	0.211323	0.369851	0.401096	0.438428	0.299204	0.345646	0.218519	0.821319	0.275104	0.17434	0.662397	0.257597	0.836889	0.584215	0.33606	0.35247	0.327425	0.375327	0.169432	0.133683	0.813248	0.897483	0.290941	0.79982
cg00364016	0.214628	0.0606254	0.0139709	0.384598	0.513599	0.144272	0.828082	0.802145	0.0108873	0.574306	0.876527	0.00393256	0.69962	0.649868	0.675764	0.364327	0.847065	0.0468311	0.0273364	0.760021	0.561125	0.730684	0.369804	0.35179	0.574164	0.664969	0.224203	0.835227	0.0208089	0.0139462	0.715073	0.0298725	0.426407	0.741341	0.23858	0.557058	0.664498	0.70628	0.756332	0.885212	0.696611	0.442471	0.610734	0.0130873	0.799961	0.310376	0.3312	0.286506	0.00822805
cg03729251	0.171671	0.933529	0.167276	0.110513	0.224775	0.0828652	0.126248	0.79096	0.206837	0.221676	0.986956	0.646801	0.953454	0.286967	0.768241	0.0908547	0.119125	0.0772766	0.634462	0.976984	0.268082	0.158132	0.14452	0.203658	0.394704	0.592686	0.140561	0.782965	0.138264	0.316244	0.778082	0.596993	0.715282	0.0908369	0.142834	0.084202	0.785856	0.93231	0.31353	0.89046	0.108835	0.138186	0.0661625	0.0717267	0.0708474	0.817182	0.331358	0.146872	0.615417
cg04248271	0.811627	0.66555	0.109083	0.220831	0.0975739	0.600298	0.100507	0.370552	0.117961	0.302623	0.0957792	0.304611	0.578797	0.566833	0.241971	0.730408	0.201071	0.132295	0.664103	0.474155	0.0417745	0.807823	0.619988	0.126652	0.103545	0.138402	0.479981	0.96275	0.101002	0.69325	0.508839	0.119299	0.260974	0.191614	0.427254	0.330473	0.903501	0.817909	0.345019	1.01116	0.955514	0.928315	0.0969309	0.09551	0.979332	0.247585	0.523844	0.4919	0.536631
cg16053005	0.0675433	0.939062	0.335055	0.256599	0.713103	0.77902	0.0458574	0.559927	0.258247	0.26405	0.247754	0.223578	0.819348	0.961417	0.285343	0.482565	0.135685	0.245691	0.049547	0.836309	0.770364	0.896765	0.480704	0.702751	0.859258	0.183831	0.663658	0.1735	0.289437	0.898509	0.403293	0.091955	0.382017	0.186688	0.890711	0.701835	0.271898	0.381044	0.111623	0.0566703	0.862106	0.298317	0.684034	0.292087	0.734116	0.928795	0.975213	0.930152	0.458156
cg06692785	0.0750348	0.279443	0.0650085	0.251366	0.868465	0.0717388	0.00526123	0.646532	0.251454	0.874764	0.858186	0.059856	0.778428	0.863635	0.832462	0.879369	0.019826	0.024794	0.869561	0.754253	0.865625	0.118411	0.587245	0.715045	0.386435	0.61874	0.506387	0.78204	0.68372	0.548252	0.780801	0.045064	0.884737	0.0128288	0.383857	0.763014	0.698468	0.764339	0.883906	0.53446	0.575989	0.830039	0.485908	0.319106	0.00416295	0.787869	0.771116	0.027623	0.0552234
cg19093890	0.448077	0.936161	0.3481	0.297401	0.93312	0.549944	0.0743573	0.819927	0.112508	0.962494	0.375536	0.0745109	0.415652	0.964426	0.195746	0.206138	0.212786	0.871174	0.147333	0.964446	0.26702	0.0731631	0.203563	0.376851	0.58764	0.612677	0.194934	0.612264	0.511597	0.489874	0.172521	0.362794	0.64726	0.261083	0.266839	0.492005	0.279009	0.136885	0.828997	0.119478	0.14982	0.183008	0.333923	0.0638164	0.374272	0.909191	0.95816	0.0714872	0.437474
cg03738707	0.878579	0.304846	0.140991	0.6826	0.576938	0.0445001	0.0591938	0.381652	0.0986853	0.0932141	0.623064	0.697556	0.459304	0.643729	0.445927	0.0338851	0.170632	0.103618	0.473969	0.621359	0.54692	0.456436	0.571088	0.261377	0.0466211	0.64975	0.0940177	0.349945	0.283583	0.79617	0.652769	0.899729	0.323257	0.0418359	0.0400577	0.97901	0.0386966	0.568117	0.191937	0.702077	0.0350372	0.556121	0.0300128	0.112214	0.4939	0.541576	0.449251	0.447419	0.94952
cg21635858	0.855802	0.958827	0.631714	0.341598	0.903632	0.920737	0.0869475	0.386735	0.871361	0.480897	0.904018	0.69546	0.652731	0.970075	0.668969	0.236635	0.861072	0.478879	0.24074	0.956042	0.972248	0.941328	0.397826	0.848332	0.448584	0.176139	0.627846	0.46985	0.151161	0.20435	0.263044	0.0904725	0.589663	0.105789	0.885552	0.426401	0.643206	0.256025	0.841146	0.0916787	0.146131	0.0772803	0.192736	0.593829	0.95526	0.959532	0.965262	0.652009	0.774114
cg04961582	0.788696	0.550043	0.103978	0.0226588	0.121419	0.334115	0.172968	0.0906298	0.121231	0.139005	0.233761	0.0878614	0.779031	0.599023	0.722183	0.0913961	0.884912	0.114791	0.129658	0.879553	0.279026	0.740375	0.0998345	0.125839	0.122531	0.093189	0.123903	0.237771	0.545633	0.106116	0.148939	0.496821	0.392115	0.0882719	0.0988915	0.102202	0.122197	0.107002	0.0989636	0.126468	0.0884851	0.116408	0.09294	0.0865127	0.167853	0.532029	0.449493	0.587869	0.210098
cg19130610	0.670282	1.03487	0.371058	0.210302	0.339803	0.361636	0.227407	0.390638	0.319151	0.271761	0.621615	0.182687	0.382021	1.10184	0.532801	0.24037	0.573871	0.26864	0.193893	0.584181	0.827618	0.804122	0.405613	0.807951	0.409467	0.266823	0.269211	0.32631	0.852914	0.354006	0.335387	0.600838	0.770508	0.226634	0.31641	0.732087	0.333443	0.256015	0.491872	0.234774	0.917854	0.56279	0.475247	0.389831	1.08864	0.532636	0.752496	0.215289	0.49659
cg14223001	0.806395	0.464567	0.181215	0.165147	0.286883	0.652638	0.475776	0.558887	0.95617	0.698124	1.03949	0.163105	0.925687	1.0105	0.910795	0.229702	0.199115	0.308911	0.51817	1.01402	0.822191	0.785474	0.178304	0.704765	0.72718	0.415511	0.652543	0.834737	0.267046	0.338192	0.448657	0.155398	0.572317	0.237231	0.393236	0.269588	0.42102	0.353245	0.550154	0.36241	0.44082	0.278757	0.801172	0.989611	1.01613	0.991872	1.01899	0.153152	1.0183
cg08018585	0.372955	0.856762	0.129	0.16522	0.69711	0.127144	0.215282	0.444585	0.352305	0.468061	0.173178	0.618674	0.533627	0.679034	0.537513	0.41524	0.124768	0.123703	0.129581	0.683747	0.517855	0.61517	0.160814	0.503482	0.281969	0.953354	0.346894	0.32202	0.152613	0.1531	0.222445	0.347967	0.00447087	0.227192	0.615369	0.240801	0.210705	0.558241	0.596214	0.199031	0.155154	0.147773	0.371243	0.144728	0.233053	0.473117	0.698013	0.145576	0.125368
cg25231225	0.899866	0.56042	0.057847	0.440735	0.0729716	0.591749	0.0483468	0.564084	0.161518	0.692979	0.582702	0.955294	0.814062	0.890004	0.435528	0.15633	0.720083	0.290359	0.0582464	0.881903	0.665723	0.810471	0.0632107	0.563589	0.493674	0.733257	0.295167	0.267442	0.0358198	0.135042	0.41651	0.479686	0.465387	0.0379889	0.22985	0.17712	0.321121	0.258477	0.0513484	0.149704	0.151428	0.0526134	0.47746	0.244427	0.664714	0.679102	0.732284	0.131432	0.843823
cg19029181	0.00221518	0.10086	0.0757134	0.0549806	0.387704	0.0848673	0.181071	0.0802692	0.107275	0.0854861	0.088915	0.759977	0.878147	0.69246	0.255034	0.109404	0.835539	0.38654	0.185546	0.930088	0.552599	0.0223165	0.110684	0.167827	0.114726	0.0997278	0.12885	0.191874	0.215011	0.112183	0.175068	0.13096	-0.0017718	0.129758	0.0958579	0.13528	0.358465	0.0904246	0.419312	0.089325	0.0889452	0.0929497	0.0844965	0.205295	0.270532	0.542454	0.398892	0.0805996	0.882248
cg06437396	0.749517	0.253102	0.16184	-0.042984	0.169526	0.154881	0.146713	0.161987	0.172581	0.180828	0.125064	0.595118	0.273109	0.879206	0.287029	0.164977	0.139301	0.131105	0.144855	0.555537	-0.0348656	0.741008	0.157902	0.2043	0.449625	0.163019	0.17769	0.558994	0.136229	0.160529	0.14	0.160705	0.345233	0.135945	0.501212	0.187372	0.153447	0.37179	0.142737	0.144323	0.164822	0.521735	0.348309	0.126176	0.135564	0.427744	0.479688	0.387779	0.514824
cg18733230	0.106381	0.420038	0.43965	0.323267	0.329618	0.837355	0.113983	0.176548	0.149891	0.136728	0.970901	0.62125	0.697439	0.945313	0.870025	0.50397	0.875676	0.568601	0.702491	0.861794	0.460461	0.894359	0.261744	0.447493	0.434263	0.211917	0.196172	0.0846584	0.833773	0.779088	0.122818	0.917856	0.879109	0.446351	0.180489	0.607836	0.643198	0.112231	0.664829	0.083436	0.140988	0.939198	0.13151	0.887142	0.525291	0.861111	0.515576	0.970185	0.139597
cg05905176	0.911691	0.637833	0.100852	0.327775	0.889173	0.0465456	0.591952	0.860762	0.0637155	0.723445	0.962985	0.969044	0.631351	0.845712	0.702165	0.230195	0.30238	0.380257	0.618122	0.926451	0.686409	0.851959	0.167062	0.459719	0.806206	0.888225	0.107166	0.212457	0.0374594	0.0462059	0.221235	0.0473942	0.709862	0.0444343	0.45216	0.295876	0.177266	0.754632	0.928102	0.0681027	0.116224	0.0706611	0.701486	0.289409	0.960325	0.418162	0.445025	0.711983	0.263631
cg17536603	0.850448	0.493341	0.654028	0.467145	0.749622	0.943015	0.365713	0.809489	0.893182	0.327187	0.947269	0.309402	0.694817	0.816555	0.646192	0.213777	0.928077	0.384196	0.966711	0.860125	0.471811	0.741876	0.0980899	0.11855	0.0986893	0.780423	0.103665	0.948395	0.800586	0.0911634	0.0916989	0.301681	0.32143	0.102609	0.670408	0.684692	0.0848675	0.0927552	0.858361	0.0851618	0.0859098	0.111097	0.0832601	0.318787	0.323112	0.38884	0.370086	0.910035	0.833792
cg25637894	0.848466	0.461855	0.230747	0.306397	0.361859	0.313265	0.131993	0.202514	0.249217	0.953307	0.114292	0.675116	0.821996	0.895966	0.280693	0.415135	0.630823	0.120908	0.170402	0.922937	0.424166	0.538337	0.207008	0.589497	0.265601	0.13913	0.232439	0.391967	0.568126	0.197427	0.235662	0.410651	0.669784	0.263266	0.196031	0.50357	0.201349	0.192895	0.182034	0.153293	0.213064	0.261716	0.35233	0.633012	0.222849	0.472811	0.731406	0.545623	0.474212
cg19068510	0.797363	0.600686	0.0547513	0.102709	0.534124	0.802972	0.0589677	0.072385	0.0612438	0.705932	0.0614499	0.740504	0.733657	0.775956	0.257573	0.0545884	0.85261	0.0529794	0.0535306	0.056399	0.0109606	0.0299452	0.0958321	0.0746555	0.0764184	0.132839	0.161599	0.0585361	0.0737027	0.13611	0.0879549	0.633513	-0.0121388	0.0534998	0.0578841	0.159157	0.0940208	0.058505	0.683805	0.127124	0.0754049	0.0575247	0.0747811	0.0539082	0.0723232	0.500514	0.651696	0.0489464	0.612834
cg02100602	0.86532	0.411459	0.0408138	0.423743	0.5301	0.214191	0.0616536	0.849606	0.0863283	0.361162	0.636948	0.937049	0.0757014	0.772765	0.16262	0.265075	0.0514734	0.261482	0.339637	0.812407	0.699381	0.0781065	0.188365	0.303945	0.678203	0.843073	0.266797	0.862025	0.0386113	0.734387	0.670162	0.614968	0.0551953	0.690382	0.593046	0.23479	0.820546	0.72683	0.118883	0.790354	0.0667828	0.831444	0.244568	0.699388	0.834426	0.154505	0.628522	0.250459	0.0734519
cg18930354	0.584787	0.69908	0.374801	0.329345	0.158841	0.820772	0.407129	0.151182	0.171269	0.883389	0.0945266	0.660737	0.770293	0.853396	0.463482	0.153337	0.486864	0.0975099	0.297267	0.241714	0.0366269	0.662426	0.155542	0.12287	0.109768	0.108104	0.148103	0.17115	0.117563	0.115542	0.127488	0.256203	0.585089	0.115594	0.149239	0.150559	0.132233	0.127211	0.13294	0.123555	0.11386	0.129967	0.311318	0.105061	0.143633	0.619568	0.602738	0.859629	0.746681
cg22445940	0.812746	0.574375	0.45644	0.318678	0.237456	0.270593	0.107122	0.188235	0.14949	0.331398	0.871836	0.835998	0.743014	0.881004	0.105673	0.281875	0.79712	0.0933267	0.128723	0.838243	0.46572	0.660027	0.217834	0.337608	0.241917	0.195844	0.134576	0.159968	0.0901282	0.104212	0.235085	0.108679	0.632612	0.0978822	0.315219	0.326733	0.134139	0.349134	0.120452	0.183227	0.161337	0.0878767	0.100246	0.0852091	0.0928862	0.561984	0.601206	0.0945104	0.837711
cg22698744	0.543644	0.76757	0.0949165	0.0734701	0.230834	0.263254	0.777621	0.159479	0.227035	0.30006	0.0583577	0.0635991	0.713982	0.710188	0.141694	0.192326	0.888987	0.0584691	0.163785	0.89216	0.478446	0.88212	0.14243	0.249255	0.193648	0.102251	0.163257	0.456319	0.125308	0.0533686	0.235566	0.484219	0.0606452	0.131746	0.158882	0.126427	0.831377	0.158083	0.110482	0.189782	0.161791	0.0976731	0.103185	0.0550937	0.53262	0.80723	0.656916	0.146626	0.870629
cg20033239	0.138524	0.617547	0.29736	0.387419	0.931963	0.477806	0.0831805	0.416293	0.935144	0.614696	0.497033	0.0597881	0.695771	0.970404	0.526708	0.352315	0.165885	0.22761	0.965958	0.556353	0.965621	0.860233	0.343987	0.810764	0.602546	0.225885	0.908283	0.666732	0.96222	0.285965	0.528941	0.202469	0.278114	0.0629385	0.555961	0.666872	0.213371	0.345681	0.410498	0.301918	0.212105	0.558853	0.134017	0.958694	0.329488	0.604221	0.96428	0.453792	0.814903
cg00501869	0.182655	0.486855	0.291836	0.230423	0.306939	0.49045	0.268114	0.981274	0.990013	0.305974	0.555482	0.133935	0.211635	0.263828	0.354479	0.514025	0.229225	0.982601	0.983256	0.550775	0.349059	0.174623	0.936956	0.724945	0.610829	0.842414	0.435187	0.237417	0.289755	0.52355	0.407741	0.235649	0.276525	0.263065	0.962075	0.909603	0.306171	0.281047	0.520492	0.283469	0.954288	0.984345	0.984209	0.427061	0.987183	0.38288	0.510875	0.251435	0.277015
cg13997975	0.95402	0.425974	0.321184	0.297803	0.41556	0.110821	0.971568	0.183489	0.943998	0.286095	0.72922	0.0840246	0.351507	0.3676	0.547351	0.284353	0.202941	0.227032	0.221702	0.329802	0.407042	0.174361	0.886668	0.918923	0.957951	0.926821	0.798015	0.653202	0.372402	0.320221	0.922594	0.148226	0.325559	0.266802	0.93407	0.894918	0.5698	0.929095	0.182442	0.952733	0.905951	0.984727	0.152684	0.078843	0.976961	0.928259	0.696546	0.108555	0.223903
cg05214685	0.858761	0.660883	0.508309	0.621232	0.600875	0.730902	0.12073	0.106622	0.168417	0.258782	0.108356	0.68142	0.821303	0.716252	0.621021	0.646255	0.930519	0.101215	0.155077	0.914285	0.565475	0.326258	0.126558	0.212196	0.180805	0.128705	0.142645	0.235889	0.519177	0.140812	0.165996	0.553498	0.610345	0.123616	0.186892	0.219993	0.145269	0.120863	0.877456	0.136047	0.111045	0.16658	0.0975546	0.446137	0.124412	0.587119	0.67115	0.300577	0.814408
cg17233090	0.797025	0.701705	0.147794	0.159462	0.192217	0.842297	0.305747	0.664378	0.509866	0.557108	0.861126	0.109384	0.628954	0.907754	0.260373	0.0840256	0.698244	0.391098	0.138035	0.877975	0.872327	0.988863	0.191087	0.500558	0.0679018	0.821767	0.687854	0.610249	0.198844	0.419725	0.463938	0.080742	0.249549	0.115235	0.329909	0.034795	0.678204	0.360024	0.659889	0.0638596	0.0138992	0.44086	0.0405774	0.537131	0.847442	0.322017	0.85632	-0.0184076	0.172918
cg22507154	0.901066	0.556123	0.606362	0.255422	0.975175	0.810659	0.858693	0.337148	0.608722	0.58476	0.128122	0.252858	1.0173	1.00781	0.856924	0.247706	0.889252	0.182767	0.740293	0.995774	0.790188	0.698809	0.142327	0.345594	0.377887	0.167315	0.237483	0.881762	0.29893	0.132408	0.218109	0.645786	0.333402	0.753168	0.327907	0.353286	0.226644	0.173326	0.92298	0.220511	0.2913	0.185236	0.485711	0.482485	0.289289	0.917365	0.727152	0.564867	0.925763
cg26669793	-0.00638787	0.754234	0.387992	0.388335	0.538603	0.223144	0.11306	0.135473	0.916449	0.134305	0.113732	0.10502	0.153809	0.856998	0.181563	0.315343	0.117763	0.0902994	0.561841	0.119776	0.570379	-0.01193	0.132916	0.472281	0.568584	0.154999	0.125911	0.106862	0.107587	0.254138	0.126842	0.120772	0.579151	0.192719	0.217862	0.228259	0.110406	0.112619	0.958462	0.0966209	0.125454	0.0975109	0.184376	0.977019	0.92468	0.566733	0.136504	0.387922	0.439893
cg04030615	0.57798	0.214208	0.453276	0.496384	0.0896458	0.0869695	0.475656	0.911088	0.0817323	0.098857	0.928643	0.952422	0.794579	0.865404	0.114242	0.0683621	0.393733	0.148971	0.0974362	0.927067	0.412644	0.743748	0.510265	0.207034	0.55153	0.499603	0.133922	0.825831	0.356225	0.0761999	0.673252	0.0914601	0.38734	0.690885	0.13467	0.336241	0.785122	0.825392	0.591257	0.853341	0.216526	0.294437	0.0913101	0.297287	0.919741	0.473301	0.0854229	0.535096	0.74428
cg12115991	0.832973	0.358051	0.287228	0.0686609	0.270472	0.305709	0.205726	0.393937	0.242641	0.288787	0.164926	0.616973	0.768672	0.756698	0.235203	0.223797	0.369393	0.286141	0.286223	0.899543	0.117186	0.668396	0.247609	0.298972	0.221276	0.246681	0.307646	0.327236	0.213298	0.257494	0.239226	0.16142	0.225019	0.207588	0.29614	0.258731	0.295927	0.249415	0.246173	0.212591	0.266622	0.225783	0.233227	0.357961	0.239291	0.668327	0.321545	0.179793	0.356687
cg02631468	0.787463	0.583759	0.0903754	0.540543	0.131455	0.0912706	0.325967	0.531494	0.165354	0.243699	0.167869	1.00799	0.77591	0.863701	0.105228	0.11737	0.617139	0.46038	0.250244	0.774999	0.441319	0.655592	0.105872	0.191957	0.11355	0.499788	0.530597	0.715078	0.0935381	0.119054	0.623275	0.118025	0.526156	0.0863217	0.0994511	0.138172	0.724819	0.680688	0.0845119	0.60206	0.0837799	0.599164	0.0985958	0.0801855	0.0798646	0.503057	0.594686	0.925563	0.877287
cg02466815	0.873099	0.837561	0.515315	0.778174	0.150763	0.128151	0.101101	0.233491	0.114882	0.599339	0.204242	0.135824	0.32673	0.370562	0.213261	0.312957	0.898936	0.113286	0.147419	0.241216	0.182263	0.665973	0.577034	0.619957	0.507055	0.523221	0.491918	0.955728	0.104661	0.88417	0.330977	0.166032	0.516944	0.356259	0.390304	0.148648	0.847131	0.915937	0.478563	0.908277	0.883052	0.953883	0.277974	0.0858511	0.1402	0.154666	0.109561	0.473696	0.0960249
cg17298239	0.0370641	-0.00403049	0.0459977	0.0689694	0.457256	0.137503	0.451756	0.726538	0.0376556	0.440943	0.891524	0.881115	-0.00282956	-0.00414632	0.623706	0.380837	-0.00431049	0.824714	0.826826	0.273065	0.0486031	0.054572	0.556161	0.531699	0.525701	0.655415	0.016645	0.455267	0.310164	0.682279	0.00843815	0.015347	0.316833	0.718238	0.519018	0.342235	0.0801255	0.0558895	0.742624	0.168552	0.726311	0.476604	0.624806	0.19969	0.315307	0.126237	-0.00953043	0.406131	-0.00828787
cg23001415	0.895913	0.713141	0.0733269	0.621922	0.333044	0.0853047	0.646338	0.551613	0.904196	0.428432	0.656031	0.400196	0.617937	0.927124	0.425424	0.265875	0.0676758	0.436356	0.675883	0.917954	0.583815	0.0199947	0.112714	0.505915	0.499394	0.785923	0.12995	0.933063	0.102512	0.124212	0.764459	0.193503	0.741652	0.0798834	0.272929	0.269418	0.841702	0.46256	0.525007	0.202366	0.209432	0.759695	0.107031	0.214351	0.102832	0.70412	0.699495	0.159661	0.0782125
cg08083251	0.960603	0.447233	0.0665311	0.555828	0.300579	0.944073	0.0312286	0.379623	0.506676	0.943711	0.90341	0.280882	0.66401	0.383252	0.83983	0.0386659	0.931141	0.781274	0.937449	0.924563	0.173176	0.0942442	0.432634	0.844359	0.171018	0.87578	0.851852	0.0777063	0.298167	0.858838	0.80011	0.304362	0.0855113	0.716193	0.341415	0.140691	0.899644	0.850353	0.338343	0.305595	0.890365	0.880968	0.824947	0.948611	0.197554	0.453343	0.34247	0.355027	0.60213
cg20858454	0.49201	0.311519	0.463993	0.0908286	0.504981	0.0405376	0.0840628	0.929182	0.163367	0.526083	0.0646506	0.484507	0.577777	0.110161	0.246127	0.0434724	0.0532981	0.475762	0.0593971	0.496398	0.323568	0.0716072	0.196774	0.139799	0.169675	0.260368	0.925423	0.965262	0.130462	0.12444	0.942064	0.267404	0.123139	0.0749172	0.282345	0.883145	0.936937	0.834176	0.055138	0.897102	0.146015	0.0533259	0.969099	0.0817225	0.0358604	0.976615	0.494	0.0510542	0.470612
cg06059056	0.902534	0.543486	0.0159612	0.49592	0.612031	0.616811	0.0132198	0.289037	0.00411539	0.44959	0.81882	0.504203	0.807505	0.795578	0.108121	0.363441	0.00610978	0.0284769	0.567183	0.836035	0.621419	0.672942	0.120237	0.462579	0.457841	0.226465	0.363622	0.770367	0.416377	0.00997669	0.689724	0.305013	0.497418	0.623742	0.169056	0.369274	0.675632	0.292847	0.0192565	0.146454	0.00501671	-0.00238206	0.15073	0.00615671	0.224732	0.643252	0.5495	0.495614	0.841083
cg19112895	0.87003	0.458443	0.37605	0.122959	0.134035	0.120559	0.139144	0.165806	0.146676	0.940601	0.110222	0.651269	0.847629	0.840951	0.143447	0.150539	0.151643	0.110839	0.139756	0.178942	0.0825679	0.268949	0.13649	0.148836	0.129348	0.154855	0.136222	0.145428	0.155601	0.166609	0.145075	0.131581	0.476913	0.144687	0.133731	0.128172	0.150814	0.128171	0.146781	0.147244	0.137442	0.137864	0.177519	0.136358	0.139141	0.14803	0.682869	0.653461	0.60881
cg12146546	0.835492	0.566125	0.0393993	0.0334533	0.0671654	0.0508448	0.781222	0.0549712	0.0400129	0.0437528	0.191121	0.964297	0.881732	0.909995	0.478645	0.0659253	0.90327	0.0627094	0.0436749	0.900555	0.618392	0.338793	0.0826441	0.0587659	0.447254	0.0650104	0.0551982	0.593247	0.0482603	0.0508052	0.816541	0.0524469	0.0245202	0.196709	0.0474197	0.0436028	0.784026	0.363783	0.0450968	0.614356	0.0381083	0.0485213	0.0550501	0.0381189	0.796627	0.563117	0.0809406	0.0421691	0.759795
cg04187185	0.966518	0.208591	0.00629689	0.0919697	0.716427	0.661926	0.0132034	0.671064	0.00941873	0.360338	0.361985	0.00205494	0.461464	0.585804	0.499213	0.746724	0.00750478	0.495611	0.0279879	0.0219979	0.360703	0.183605	0.66161	0.23368	0.0983449	0.265688	0.738378	0.875834	0.0397358	0.620012	0.587577	0.275465	0.140067	0.268341	0.222104	0.145878	0.886771	0.777476	0.520054	0.915277	0.0779167	0.033184	0.133906	0.498477	0.0130511	0.373443	0.419575	0.0696941	0.449252
cg13180315	0.800744	0.654146	0.114684	0.426727	0.194719	0.134975	0.266301	0.149466	0.121953	0.280461	0.133494	0.126324	0.140936	0.648207	0.125038	0.153918	0.119201	0.116024	0.29789	0.159562	0.466374	0.857497	0.125061	0.435711	0.280644	0.16106	0.145777	0.514703	0.138892	0.246505	0.243056	0.126082	0.239129	0.118643	0.165757	0.120029	0.116617	0.35261	0.119523	0.211002	0.118208	0.116403	0.115613	0.114722	0.118137	0.134927	0.484198	0.135301	0.130128
cg14410395	0.409843	0.0897711	0.0390381	0.0520719	0.359123	0.0503758	0.463707	0.861582	0.193145	0.185014	0.918364	0.934819	0.270786	0.116823	0.237663	0.902059	0.151749	0.685101	0.513677	0.564981	0.064492	0.080901	0.586096	0.500623	0.726881	0.784648	0.667038	0.89389	0.0729791	0.468244	0.75301	0.0916115	0.0262925	0.186717	0.6446	0.669624	0.792987	0.768189	0.267132	0.893514	0.67522	0.508043	0.555907	0.919137	0.872577	0.0793168	0.0717056	0.10828	0.134252
cg09798023	0.790731	0.350149	0.128394	0.821959	0.921202	0.106851	0.917142	0.854147	0.88006	0.916413	0.0641717	0.943876	0.728742	0.932187	0.897551	0.665146	0.87628	0.87469	0.937994	0.388064	0.88124	0.869946	0.537648	0.845207	0.794451	0.897367	0.497908	0.90885	0.110387	0.143301	0.42121	0.879036	0.872703	0.103297	0.881656	0.922836	0.315435	0.414903	0.900716	0.334892	0.13569	0.926048	0.90784	0.828061	0.583558	0.920375	0.931915	0.860139	0.930794
cg05589489	0.0533481	0.374096	0.232404	0.454549	0.901274	0.664337	0.102423	0.887813	0.215554	0.912545	0.832211	0.943869	0.902603	0.911533	0.672866	0.681631	0.228945	0.192575	0.55148	0.320468	0.923341	0.634966	0.353417	0.846383	0.919034	0.886376	0.326358	0.90959	0.910862	0.66078	0.411966	0.362443	0.857289	0.476544	0.847386	0.855531	0.643637	0.61723	0.946737	0.759339	0.927594	0.931154	0.55416	0.211449	0.839534	0.636186	0.529188	0.883075	0.161968
cg12817908	0.0886609	0.65904	0.437963	0.113872	0.334614	-0.00155381	-0.00334405	0.066808	0.0894071	0.830424	-0.0144447	0.681255	0.497438	0.828354	0.701335	0.443341	0.0245248	0.0265769	0.166765	0.356608	0.611588	0.540375	0.436355	0.34634	0.14419	0.390771	0.51961	0.868472	0.0591407	0.104449	0.827736	0.00602121	0.132093	-0.00818661	0.595707	0.130478	0.367697	0.845934	0.692589	0.840633	0.108347	-0.00172412	0.0261786	0.0726344	-0.00740218	0.595711	0.489985	0.118006	0.362522
cg09804503	0.817408	0.870561	0.580137	0.740174	0.972018	0.161708	0.587658	1.06901	0.738666	0.696173	1.05021	1.06011	1.06626	1.06026	0.688315	0.395054	1.06812	0.713106	0.993105	1.06272	0.860244	0.864277	0.232412	0.584688	0.832128	0.93711	0.211904	0.18199	0.263899	0.22228	0.708327	0.174535	0.742772	0.183	0.514537	0.522647	0.312613	0.239559	0.545614	0.311998	0.199031	0.196811	0.183971	1.04802	0.454682	1.06634	1.06629	0.511518	0.522188
cg20744163	0.0361418	0.650829	0.331574	0.144833	0.707158	0.37653	0.144595	0.268962	0.20972	0.245032	0.133329	0.082758	0.466794	0.878073	0.600592	0.325297	0.603095	0.302211	0.402562	0.479566	0.890688	0.924611	0.351441	0.472546	0.419183	0.259726	0.196808	0.203068	0.375387	0.251988	0.299302	0.173425	0.2763	0.736821	0.359634	0.768937	0.284646	0.198923	0.279157	0.202096	0.41671	0.150091	0.200404	0.734062	0.905683	0.874925	0.970765	0.844799	0.171072
cg22863209	0.878611	0.483498	0.0436646	0.0207885	0.425541	0.395175	0.0699662	0.510494	0.0692106	0.22567	0.046739	0.0609571	0.767741	0.832981	0.410154	0.133147	0.0504561	0.066065	0.346956	0.878962	0.587249	0.00608752	0.0662664	0.42381	0.239771	0.23025	0.117567	0.0698848	0.104103	0.067095	0.0960101	0.0581685	0.048561	0.0553766	0.175863	0.30822	0.0923892	0.131431	0.562526	0.0737957	0.052093	0.0438791	0.0627986	0.0503467	0.0511833	0.671409	0.728718	0.365729	0.583675
cg26611723	0.359043	0.0956159	0.0854035	-0.0185441	0.0959831	0.10306	0.095668	0.0971453	0.103866	0.0980532	0.103262	0.0930656	0.509984	0.611646	0.0895354	0.09638	0.108271	0.0918121	0.0929378	0.441387	-0.0124257	-0.0207089	0.107014	0.118983	0.104495	0.103259	0.10214	0.116958	0.118875	0.0998636	0.112257	0.107805	-0.0351924	0.0956719	0.0950518	0.100264	0.11772	0.107658	0.102585	0.0963265	0.099085	0.0979032	0.0844075	0.0887589	0.0840695	0.148915	0.295994	0.12656	0.0896693
cg05408649	0.187379	0.793917	0.0320217	0.150637	0.137079	0.09068	0.0711337	0.0717113	0.164691	0.153095	0.923131	0.523203	0.857487	0.899913	0.201968	0.674247	0.691399	0.672542	0.0268288	0.792205	0.973828	0.158568	0.0437805	0.669533	0.704216	0.0416191	0.186013	0.405202	0.463551	0.823708	0.298047	0.759404	0.131799	0.0351911	0.0837509	0.0291459	0.441915	0.522155	0.0174059	0.0145921	0.507172	0.0313408	0.64938	0.509772	0.443634	0.636583	0.820476	0.627757	0.682277
cg05707458	-0.000200735	0.24351	0.0648191	0.0592142	0.076673	0.0847612	0.134965	0.357712	0.0753876	0.308581	0.0611584	1.00165	0.739821	0.789859	0.153904	0.0655619	0.937374	0.0649245	0.109497	0.943283	0.578667	-0.00765103	0.0714464	0.0861157	0.195711	0.757276	0.0688922	0.145899	0.0807776	0.0816676	0.0694374	0.0835391	0.00117724	0.0634075	0.0767726	0.077062	0.0695917	0.0921169	0.0644257	0.0670427	0.0708439	0.0848023	0.0699602	0.112919	0.946643	0.293412	0.303908	0.0737526	0.876027
cg18898125	0.84348	0.646402	0.133242	0.150369	0.51188	0.353887	0.134637	0.356067	0.562235	0.478808	0.115635	0.983065	0.706923	0.632992	0.681895	0.236059	0.490289	0.126293	0.17016	0.837092	0.506012	0.617739	0.141558	0.434597	0.255301	0.244097	0.182127	0.290131	0.112992	0.130593	0.18196	0.142888	0.594555	0.130614	0.208465	0.235534	0.198667	0.159174	0.469111	0.142719	0.140031	0.110464	0.126376	0.342444	0.458122	0.545259	0.582736	0.894996	0.826749
cg07411620	0.917131	0.421839	0.190115	0.118884	0.270382	0.700146	0.631578	0.307994	0.632461	0.457375	0.0772907	0.1787	0.853185	0.917474	0.688837	0.136829	0.265952	0.171017	0.161535	0.975995	0.182677	0.662952	0.0931902	0.429666	0.12385	0.135166	0.122301	0.665979	0.0992699	0.0894423	0.21381	0.444398	0.20659	0.164851	0.165046	0.405037	0.41098	0.216086	0.410541	0.105636	0.104225	0.172086	0.113326	0.0798988	0.633466	0.724246	0.572921	0.13317	0.885217
cg04804877	0.698386	0.497903	0.725501	0.627646	0.639617	0.578355	0.0727965	0.864712	0.565616	0.553596	0.922501	0.938688	0.642137	0.821387	0.730032	0.245492	0.852834	0.593783	0.64584	0.900942	0.573001	0.686982	0.118703	0.309209	0.412156	0.206696	0.0719261	0.109364	0.580909	0.0826128	0.10354	0.0844748	0.489689	0.0624758	0.0692129	0.674636	0.281997	0.662972	0.812057	0.0596867	0.0573399	0.456394	0.790961	0.625869	0.0590703	0.670131	0.642919	0.0725359	0.861547
cg09018861	0.752122	0.0726339	0.0822813	0.0327914	0.147458	0.129298	0.0968898	0.561397	0.0728955	0.648277	0.0724178	0.654099	0.261506	0.591431	0.432794	0.0933614	0.964736	0.102747	0.895049	0.98217	0.663314	0.0380659	0.250594	0.113366	0.184636	0.123225	0.109929	0.102034	0.0881294	0.10492	0.671606	0.119606	0.117915	0.442855	0.107612	0.153802	0.133838	0.756862	0.0812052	0.133029	0.503607	0.100525	0.0749997	0.0655848	0.0690662	0.408926	0.476882	0.107412	0.967377
cg04456219	0.77894	0.124552	0.798379	0.452632	0.53413	0.756255	0.0699281	0.824663	0.12669	0.84566	0.851525	0.061559	0.0563095	0.0291959	0.759209	0.92465	0.853842	0.133826	0.307419	0.264697	0.0947146	0.802625	0.429582	0.773392	0.467606	0.384475	0.783917	0.872063	0.677124	0.233165	0.206945	0.264719	0.393327	0.228747	0.645886	0.704193	0.650186	0.682262	0.823145	0.740544	0.7478	0.781303	0.237208	0.905887	0.902867	0.346575	0.0370209	0.858541	0.493179
cg20080006	0.949239	0.214306	-0.045499	0.118254	0.604623	0.00589603	0.849155	0.749574	-0.0384694	0.665764	0.789904	0.89168	0.680564	0.441687	-0.0438155	0.223626	0.823281	-0.0412953	0.877991	0.7737	0.544739	0.691454	0.647501	0.361596	0.521129	0.579092	0.343005	0.792721	-0.0196146	0.330273	0.739776	-0.0326866	0.458456	0.36114	0.321809	-0.036923	0.630136	0.714998	0.122783	0.735599	0.299367	0.0646567	0.0222374	0.813979	0.794982	0.426425	0.453692	0.812156	0.0142034
cg01553231	0.674475	0.598968	0.281903	0.532881	0.634	0.851889	0.0420442	0.878986	0.416512	0.891923	0.728819	0.728561	0.616275	0.706827	0.873096	0.803455	0.865978	0.0163449	0.245368	0.745805	0.744435	0.946066	0.480192	0.86689	0.874885	0.867662	0.876271	0.87438	0.343814	0.160302	0.252357	0.234668	0.419505	0.400157	0.843596	0.869751	0.688725	0.875736	0.65207	0.830125	0.746231	0.732785	0.311908	0.876584	0.860925	0.684418	0.386196	0.851149	0.695587
cg02287573	0.611644	0.665573	0.0572302	0.00558199	0.282125	0.0633339	0.0691901	0.159043	0.0784348	0.426038	0.0609077	0.0992857	0.430229	0.884211	0.393745	0.247941	0.36659	0.0708086	0.1057	0.926508	0.632958	0.561002	0.0824097	0.359582	0.122923	0.132248	0.0971958	0.388815	0.0890872	0.0767827	0.145045	0.0702756	0.490918	0.080038	0.294061	0.149747	0.123725	0.203714	0.0684968	0.0840813	0.0953383	0.0703558	0.0606183	0.337757	0.0556743	0.517265	0.715675	0.0742066	0.91721
cg02196834	0.774138	0.597418	0.145729	0.33304	0.147095	0.502926	0.153625	0.154206	0.495292	0.158982	0.121624	0.806598	0.232521	0.165944	0.229522	0.143537	0.145875	0.434895	0.169058	0.165913	0.355928	0.454324	0.189878	0.176926	0.819981	0.507968	0.306089	0.22384	0.631959	0.167336	0.175834	0.555755	0.279536	0.153771	0.176852	0.498066	0.184712	0.215042	0.192951	0.184338	0.494586	0.401437	0.197357	0.150866	0.275871	0.245506	0.531915	0.136178	0.575114
cg17398233	0.772026	0.514472	0.31051	0.147027	0.204414	0.967002	0.391479	0.759934	0.13128	0.3991	0.149814	1.00747	0.336347	0.729024	0.304314	0.398604	0.836781	0.128174	0.134794	0.73858	0.147799	0.213529	0.136556	0.208989	0.287232	0.140178	0.142651	0.136431	0.142739	0.133187	0.137246	0.147244	0.406606	0.131707	0.149328	0.129783	0.272563	0.12881	0.791878	0.131169	0.128689	0.130483	0.258056	0.124139	0.122723	0.317361	0.172713	0.743716	0.669342
cg04164058	0.856275	0.493757	0.131185	0.639126	0.274616	0.09738	0.958751	0.235185	0.849937	0.526403	0.780321	0.968909	0.174793	0.855955	0.666417	0.202754	0.640826	0.125381	0.242027	0.831853	0.596894	0.822247	0.714598	0.396634	0.283517	0.797503	0.67161	0.941038	0.809576	0.0866167	0.74515	0.0955964	-0.0213507	0.0866235	0.249871	0.152702	0.820797	0.862733	0.091857	0.949985	0.104583	0.873993	0.0841862	0.910507	0.965588	0.190405	0.60221	0.845006	0.85644
cg00913949	0.901931	0.575479	0.698665	0.60833	0.179466	0.078921	0.950353	0.0696041	0.825988	0.137146	0.965986	0.983722	0.709626	0.508385	0.0782507	0.091955	0.291832	0.816476	0.523615	0.8235	0.0888604	0.86316	0.808765	0.486803	0.816243	0.458236	0.821312	0.946995	0.0677098	0.823273	0.885018	0.0910546	0.00900397	0.0689959	0.782647	0.473057	0.84669	0.849027	0.0934507	0.926035	0.500854	0.889065	0.828033	0.513362	0.941678	0.102225	0.40675	0.0769117	0.477978
cg22157239	0.87704	0.576248	0.63237	0.433323	0.490888	0.676476	0.0622737	0.0545953	0.261908	0.396121	0.0572849	0.0530021	0.431216	0.722623	0.66662	0.563405	0.68759	0.151741	0.0924625	0.738167	0.561795	0.736731	0.089342	0.0976986	0.0776904	0.0709257	0.0917157	0.0677149	0.676344	0.0790037	0.0742654	0.672578	0.700964	0.050322	0.0546969	0.0578812	0.0479874	0.0737728	0.391417	0.0496033	0.0536269	0.0520029	0.0364743	0.0445679	0.25506	0.102806	0.523962	0.410679	0.650263
cg10916702	0.866526	0.045592	-0.0165536	0.0823812	0.594775	-0.0148124	0.89908	0.763952	-0.0152833	0.488826	0.588136	0.90627	0.624564	0.371043	-0.00342822	0.339225	0.587338	0.00356585	0.49759	0.570543	0.456917	0.783598	0.631475	0.449118	0.612409	0.692695	0.0567811	0.838494	-0.000416118	0.509704	0.720642	-0.0115346	0.435784	0.29772	0.56292	0.0181239	0.69905	0.728	0.0431854	0.790752	0.392858	0.175718	0.0225297	0.479335	0.726894	0.464291	0.276871	0.357149	-0.013481
cg25371919	0.852503	0.377088	0.358346	0.275048	0.857279	0.25725	0.948058	0.220162	0.385238	0.211	0.113746	0.825048	0.725811	0.777635	0.509741	0.194027	0.562143	0.193532	0.739355	0.848487	0.620198	0.642756	0.154178	0.221866	0.117519	0.126367	0.223633	0.612893	0.654688	0.133682	0.4558	0.380227	0.503469	0.100409	0.151325	0.244713	0.869048	0.374062	0.608683	0.127941	0.106768	0.211804	0.239824	0.383217	0.258064	0.588706	0.57586	0.43116	0.888424
cg04350307	0.897561	0.787889	0.450774	0.772658	0.557746	0.641851	0.372909	0.0943147	0.454591	0.275746	0.069332	0.59259	0.77961	0.777736	0.689869	0.650092	0.912892	0.0656308	0.516001	0.859156	0.659236	0.423906	0.112208	0.144864	0.0979932	0.10416	0.126931	0.325499	0.636021	0.110702	0.277222	0.511063	0.717387	0.170959	0.127892	0.526455	0.319803	0.103111	0.923938	0.124149	0.127952	0.495501	0.0804171	0.475179	0.107946	0.568225	0.710297	0.289113	0.878408
cg09574499	0.226641	0.793762	0.0911443	0.858002	0.937751	0.0479535	0.926407	0.905694	0.488999	0.889928	0.0867241	0.349707	0.883206	0.913902	0.932073	0.66276	0.196854	0.92546	0.935995	0.188931	0.922417	0.869116	0.86906	0.833687	0.758998	0.877655	0.868297	0.891768	0.386614	0.873404	0.857985	0.139371	0.905922	0.173925	0.881665	0.730673	0.902725	0.861572	0.640614	0.878963	0.0997317	0.921404	0.886506	0.380324	0.908945	0.937817	0.934332	0.913703	0.156737
cg14931854	0.633475	0.357015	0.0417029	0.303523	0.569448	0.0559087	0.536885	0.578013	0.0612988	0.300924	0.908979	0.944952	0.0561212	0.128043	0.184414	0.855531	0.920285	0.351554	0.496763	0.46841	0.0750879	0.685518	0.588955	0.663472	0.629771	0.741333	0.716766	0.90328	0.282458	0.0530997	0.26933	0.0434405	0.305885	0.119585	0.412782	0.655866	0.764974	0.460858	0.901082	0.131397	0.0508695	0.157326	0.0440585	0.659679	0.864908	0.327198	0.0448211	0.168584	0.472977
cg17920646	0.0706747	0.742594	0.68396	0.31083	0.493395	0.135507	0.999274	1.02067	0.967015	0.142139	0.159169	0.782645	0.164669	0.995644	0.24797	0.624634	0.117239	0.760593	0.585644	0.663341	0.558949	0.533269	0.642095	0.285367	0.397048	0.818492	0.584956	0.659587	0.288118	0.341994	0.95903	0.375766	0.635581	0.323755	0.799303	0.425112	0.28339	0.525126	0.584007	0.456721	0.523419	0.7709	0.125492	0.186002	0.166182	0.158251	0.624815	0.293824	0.166733
cg24875854	0.876661	0.306097	0.0733853	0.0369803	0.868916	0.682356	0.135072	0.631304	0.839825	0.437326	0.82227	0.939503	0.756138	0.913085	0.0986775	0.364651	0.608192	0.0988973	0.222931	0.852522	0.716831	0.0573015	0.821182	0.194795	0.588942	0.653814	0.634231	0.877026	0.103823	0.0984855	0.848268	0.8141	0.0328452	0.116749	0.568837	0.118741	0.85198	0.817109	0.75252	0.91171	0.0749949	0.0767959	0.777666	0.926944	0.910432	0.595013	0.595691	0.0574459	0.846616
cg15862215	0.664777	0.346717	0.414695	0.263385	0.0342308	0.444679	0.17377	0.19726	0.0682571	0.858976	0.508884	0.976444	0.85254	0.882402	0.421853	0.105784	0.652586	0.658085	0.532818	0.896824	0.742792	0.711855	0.0817369	0.16432	0.219383	0.129222	0.292797	0.093605	0.35847	0.0559952	0.187448	0.619294	0.520907	0.189946	0.292711	0.109529	0.340259	0.140776	0.62438	0.533736	0.139824	0.0870689	0.0480435	0.384616	0.752754	0.533104	0.637968	0.110059	0.766436
cg07511564	0.827953	0.43409	0.280348	0.615882	0.290336	0.210369	0.142831	0.163841	0.147256	0.152204	0.118887	0.896248	0.488933	0.791541	0.468666	0.195431	0.141617	0.204695	0.923021	0.81456	0.332851	0.093663	0.382536	0.135694	0.124724	0.125985	0.148645	0.945843	0.603517	0.459076	0.136902	0.323165	0.391313	0.200413	0.225432	0.249258	0.328901	0.12869	0.717281	0.318962	0.134562	0.819268	0.131464	0.147187	0.147257	0.574935	0.618617	0.90641	0.812753
cg07694025	0.750522	0.73721	0.0683972	0.192048	0.204002	0.0528135	0.0550603	0.762749	0.157717	0.650964	0.065453	0.962909	0.713775	0.918156	0.145393	0.0762249	0.0555471	0.0544902	0.693012	0.836226	0.691512	0.857617	0.0981232	0.572779	0.251571	0.704397	0.244046	0.82361	0.0516257	0.471876	0.589706	0.102067	0.579335	0.0790586	0.436659	0.503917	0.0702392	0.781124	0.862945	0.590393	0.66654	0.51065	0.377654	0.061182	0.500945	0.681815	0.63806	0.0548172	0.0506735
cg10590442	0.419739	0.101658	0.0384423	0.0200092	0.146255	0.03762	0.0516161	0.040374	0.042742	0.324134	0.0547467	0.602073	0.789643	0.830125	0.078747	0.0591805	0.636768	0.0407706	0.0445913	0.896889	0.555071	0.0203717	0.0425872	0.288941	0.0997557	0.0633359	0.0367072	0.0376671	0.0443964	0.0361026	0.0423009	0.052821	0.0122436	0.0461437	0.0496895	0.0485584	0.0468179	0.049181	0.0482462	0.044073	0.0427813	0.042785	0.0446893	0.0454412	0.0340783	0.589336	0.452831	0.0332676	0.909787
cg02998620	0.806914	0.603386	0.652065	0.543719	0.764013	0.798904	0.115656	0.0491957	0.047857	0.780127	0.0331188	0.879791	0.667887	0.762078	0.654552	0.794528	0.790917	0.212757	0.0412581	0.75566	0.566129	0.76175	0.0779953	0.155061	0.0671783	0.0585583	0.115475	0.0750792	0.778883	0.128222	0.0595267	0.657221	0.633118	0.75177	0.0891874	0.0909465	0.0694543	0.0763208	0.769648	0.0591497	0.0918792	0.0857563	0.0434641	0.794693	0.0367022	0.555188	0.537996	0.769874	0.746292
cg24274117	0.912757	0.617793	0.0679096	0.0133308	0.16076	0.0742675	0.0963026	0.138255	0.108044	0.218003	0.0812528	0.377744	0.314521	0.679919	0.0961	0.0844699	0.0680645	0.0826679	0.194549	0.676179	0.597604	0.717578	0.11995	0.371528	0.134666	0.351666	0.108264	0.288303	0.0910345	0.0820298	0.311338	0.109433	0.0546637	0.0992607	0.162349	0.198529	0.212766	0.191971	0.0848384	0.554691	0.107479	0.0781116	0.0742408	0.0722437	0.0701344	0.0732143	0.515556	0.0892927	0.809748
cg06103642	0.632766	0.12112	0.102874	0.116357	0.120999	0.237024	0.114605	0.101683	0.110993	0.107116	0.101674	0.597498	0.154423	0.312193	0.0989057	0.103736	0.370326	0.100964	0.106385	0.689098	-0.0145963	0.262844	0.107537	0.119173	0.111708	0.128971	0.110377	0.129971	0.106941	0.110593	0.114441	0.123137	-0.0472248	0.107757	0.1092	0.107026	0.118655	0.107483	0.102883	0.124189	0.107343	0.107817	0.109524	0.105006	0.100966	0.102335	0.367824	0.105638	0.431341
cg06167221	0.77289	0.964766	0.166362	0.49438	0.837567	0.458704	0.118118	0.442576	0.360304	0.46834	0.11596	0.539871	0.847232	1.00472	0.428693	0.426021	0.431322	0.213151	1.00005	0.918428	0.923623	0.903351	0.343343	0.635364	0.553626	0.373692	0.400582	0.396171	0.232508	0.261747	0.469902	0.467994	0.165257	0.321337	0.313402	0.800775	0.693638	0.306614	0.258964	0.209601	0.303256	0.18518	0.289634	0.36671	0.515735	1.0006	0.995017	0.998713	0.323641
cg20564913	0.52296	0.573321	0.0431604	0.0210642	0.506096	0.0754361	0.0556367	0.55137	0.177967	0.681318	0.0468552	0.408502	0.191765	0.912051	0.337416	0.31678	0.13648	0.0510461	0.390788	0.92791	0.713561	0.0631022	0.0879738	0.55435	0.525943	0.348834	0.102734	0.166979	0.0706138	0.0627598	0.0883921	0.111115	0.0218492	0.0563046	0.491946	0.406424	0.0650068	0.18411	0.0890271	0.0944457	0.379089	0.049208	0.154365	0.0598138	0.273516	0.106913	0.649415	0.324479	0.48945
cg05188868	0.507341	0.577181	0.0845011	-0.0241229	0.593297	0.562161	0.338658	0.864166	0.0881288	0.108929	0.0848258	0.0889656	0.657142	0.841264	0.102705	0.512589	0.0908618	0.349733	0.206134	0.244074	0.546957	-0.000722306	0.10047	0.12953	0.123529	0.55975	0.0957321	0.491986	0.192907	0.0947824	0.167598	0.104812	0.583823	0.0965294	0.424792	0.536041	0.129235	0.188474	0.5069	0.426065	0.0919637	0.0895736	0.082624	0.215043	0.0809093	0.398778	0.581315	0.446946	0.447406
cg21629500	0.895669	0.612356	0.0618566	0.353332	0.928961	0.0762	0.922152	0.776943	0.0746321	0.415228	0.767939	0.995661	0.537306	0.835582	0.386763	0.324355	0.0555661	0.0672956	0.743123	0.978926	0.690468	0.87348	0.0867587	0.764964	0.755071	0.298111	0.0828977	0.314128	0.0908399	0.852278	0.746714	0.167036	0.685699	0.0757464	0.728987	0.697485	0.0857071	0.230733	0.102319	0.157529	0.373128	0.16841	0.587072	0.3711	0.37055	0.713501	0.746093	0.860549	0.800722
cg01313904	0.650817	0.58134	0.0836877	0.0187032	0.546548	0.469408	0.0905987	0.567693	0.542682	0.0998314	0.108217	0.105375	0.325614	0.603886	0.111462	0.314677	0.0846914	0.106559	0.245244	0.519877	0.238018	0.00079421	0.474687	0.122195	0.0963887	0.463716	0.322253	0.957632	0.553463	0.0874103	0.868808	0.0994632	0.679268	0.109135	0.361297	0.153996	0.203064	0.54036	0.115751	0.612955	0.0912197	0.109103	0.0783929	0.0796347	0.124754	0.126183	0.362473	0.346686	0.113345
cg01963134	0.085355	0.611384	-0.0388372	0.232767	0.642564	0.00929361	0.235702	0.830228	-0.00450582	0.396894	0.897837	-0.0393321	0.0310938	-0.0392012	0.666359	0.414956	0.46696	0.00905025	0.80137	-0.0405312	0.535876	0.836511	0.146003	0.541453	0.128022	0.771625	0.300081	0.852756	-0.0226767	-0.0158936	0.415108	-0.0265692	0.683208	0.848839	0.253932	0.369701	0.628514	0.792537	0.455697	0.624915	0.364276	0.480179	0.568104	-0.0382633	0.371221	0.357905	0.310791	0.702217	-0.0382691
cg24436715	0.831127	0.201579	0.117533	0.568204	0.39704	0.125411	1.00287	0.579422	0.122802	0.498669	1.01129	1.02018	0.807519	0.848229	0.547308	0.495789	0.491888	0.113829	0.45216	0.896406	0.473663	0.663964	0.473969	0.504633	0.338325	0.621985	0.153016	0.480886	0.508491	0.206327	0.130722	0.775698	0.157919	0.121326	0.259012	0.693859	0.454698	0.116136	0.387538	0.474073	0.156865	0.514301	0.112157	0.101779	0.978153	0.5278	0.441129	0.253247	0.858229
cg22621867	0.517079	0.553781	0.0605381	0.316372	0.617036	0.0459608	0.818063	0.80234	0.0649644	0.0773525	0.849035	0.924724	0.0202479	0.00807729	0.539641	0.414999	0.879027	0.318126	0.246365	0.0272982	0.361649	0.527115	0.692542	0.498086	0.619979	0.491334	0.0420463	0.861295	0.78562	0.778247	0.779839	0.723856	0.63473	0.803021	0.500908	0.39133	0.802995	0.720399	0.833772	0.742405	0.639255	0.81823	0.747776	0.166674	0.34083	0.176879	0.540424	0.0653746	0.03131
cg24504954	-0.0603837	0.10551	0.107221	-0.0514655	0.1092	0.112506	0.111706	0.11086	0.111865	0.108034	0.108659	0.114888	0.114357	0.109224	0.115889	0.107256	0.110866	0.115245	0.107785	0.106075	-0.0494105	-0.0408427	0.10987	0.11482	0.112757	0.118963	0.121209	0.112696	0.112517	0.113474	0.118995	0.121679	-0.0646112	0.114301	0.120385	0.113545	0.1182	0.10966	0.112434	0.111877	0.114056	0.107351	0.104119	0.106767	0.112212	0.106982	0.104839	0.105058	0.111376
cg20801007	-0.00466655	0.564402	0.038648	0.487175	0.0530348	0.0482493	0.0553302	0.870663	0.0634449	0.362204	0.0508562	0.96311	0.0436404	0.0395804	0.533096	0.17953	0.041759	0.619322	0.160928	0.667356	0.431008	0.0117981	0.680121	0.44065	0.659571	0.626727	0.683977	0.0489772	0.0478559	0.621008	0.17904	0.573943	0.00435057	0.043965	0.190604	0.295419	0.772346	0.495769	0.0529599	0.501381	0.0688773	0.0425392	0.0471999	0.0474891	0.0406114	0.04573	0.0417787	0.0618901	0.0412131
cg00852705	0.817188	0.874388	0.592935	0.251531	0.861753	0.787973	0.054045	0.341015	0.845071	0.533542	0.792901	0.584559	0.596015	0.869885	0.636998	0.170852	0.853379	0.482605	0.279361	0.930583	0.936041	0.838322	0.208162	0.770189	0.324803	0.159952	0.393248	0.48435	0.0895386	0.110174	0.134994	0.0642007	0.542109	0.074985	0.726602	0.251779	0.550954	0.158216	0.851202	0.0838877	0.0780338	0.0354454	0.162718	0.635328	0.91208	0.884363	0.918705	0.669637	0.683765
cg04497116	0.891364	0.118991	0.0833429	0.058497	0.144958	0.21606	0.410059	0.573194	0.263111	0.215294	0.20681	0.934839	0.865212	0.856417	0.60388	0.294742	0.647883	0.249815	0.196095	0.939829	0.387613	0.672475	0.105911	0.156615	0.136099	0.146746	0.110324	0.226853	0.0943806	0.098563	0.115865	0.139337	0.0492715	0.120783	0.111175	0.0952383	0.201751	0.115503	0.198554	0.100485	0.092443	0.10332	0.0895838	0.0745568	0.148522	0.39103	0.138354	0.627458	0.914139
cg21855830	0.896176	0.693933	0.289518	0.292497	0.560984	0.506142	0.159528	0.417374	0.648104	0.51971	0.522324	0.108082	0.314818	1.00338	1.01837	0.434021	0.270872	0.38723	0.535958	0.232544	0.496896	0.838383	0.341931	0.969349	0.68214	0.286935	0.376934	0.140906	0.453394	0.369424	0.259814	0.242867	0.851028	0.16061	0.299302	0.527916	0.276661	0.151062	0.720865	0.150494	0.162073	0.187669	0.432462	0.639132	0.12084	0.695712	1.02726	0.553891	0.887875
cg10624054	0.926069	0.513159	0.40028	0.0370485	0.425773	0.0149113	0.0466387	0.843716	0.0147572	0.0699905	0.60986	0.0103881	0.567721	0.592112	0.350044	0.265897	0.0800088	0.015089	0.212258	0.862649	0.559316	0.488918	0.720315	0.426108	0.609575	0.71576	0.610954	0.85663	0.0262603	0.0510796	0.785124	0.0661874	0.128162	0.0308757	0.31128	0.580882	0.802563	0.763265	0.513315	0.861613	0.579062	0.833064	0.0124083	0.438639	0.00982062	0.632328	0.118997	0.0282276	0.511399
cg17480035	0.471243	0.327329	0.0129664	0.194235	0.32384	0.863641	0.836935	0.397759	0.387097	0.0387197	0.276032	0.0525526	0.0199722	0.846525	0.853317	0.394743	0.872583	0.351116	0.0474576	0.34531	0.819759	0.4657	0.033653	0.0410555	0.0338831	0.863103	0.730722	0.369129	0.0221451	0.34078	0.0611619	0.0817701	0.414805	0.0926708	0.86889	0.867475	0.0242526	0.845771	0.349502	0.607042	0.355946	0.369113	0.292892	0.854366	0.890159	0.0494453	0.453835	0.326835	0.861626
cg08782022	0.786342	0.338659	0.086195	0.312837	0.3859	0.0374561	0.0587017	0.720196	0.917131	0.379015	0.903288	0.221698	0.47759	0.871631	0.227282	0.381346	0.035233	0.129481	0.774019	0.90557	0.539002	0.0469114	0.561747	0.38784	0.67284	0.779773	0.830707	0.880428	0.0626269	0.558366	0.756254	0.0686943	0.0400859	0.754385	0.406515	0.879174	0.866186	0.569963	0.0568811	0.57683	0.361339	0.63842	0.77867	0.33522	0.74067	0.774784	0.861083	0.647273	0.0645669
cg22821947	0.718526	0.492583	0.488471	0.337929	0.587545	0.827523	0.920634	0.201497	0.124993	0.125608	0.771564	0.106515	0.54132	0.895746	0.104267	0.558783	0.100224	0.684099	0.339332	0.278413	0.496035	0.64923	0.127513	0.149816	0.248681	0.145845	0.121783	0.115486	0.230635	0.145088	0.248253	0.125688	0.655488	0.113739	0.179727	0.361076	0.269498	0.110248	0.10614	0.160403	0.105113	0.250183	0.127759	0.0999638	0.600516	0.672547	0.706977	0.173587	0.853785
cg08184652	0.799649	0.621977	0.0882925	0.147962	0.494782	0.274194	0.0946249	0.160596	0.0940767	0.346264	0.092128	0.653825	0.841392	0.762813	0.0994318	0.123981	0.30993	0.0912294	0.2248	0.878526	0.506345	0.335248	0.124354	0.323007	0.190484	0.120494	0.0962724	0.217219	0.0870125	0.0917545	0.312259	0.101653	0.324081	0.0909072	0.176316	0.0919923	0.235647	0.131387	0.635449	0.0960881	0.187108	0.0966579	0.0852461	0.0799261	0.0845624	0.643824	0.446317	0.102022	0.791211
cg25461801	0.914651	0.842413	0.74799	0.651475	0.954882	1.03673	0.696361	0.621315	0.175109	1.00746	1.01469	0.521582	0.955547	0.99472	0.909833	0.928628	1.0145	0.107174	0.265125	0.978559	0.721974	0.812349	0.303083	0.304771	0.248651	0.23058	0.373043	0.286808	0.720546	0.259915	0.289681	0.982164	0.789431	0.22382	0.523998	0.626781	0.27027	0.174398	1.02148	0.342896	0.586007	0.75383	0.532113	0.120668	0.317694	0.815342	0.817529	0.893039	1.00677
cg08933939	0.775747	0.558377	0.642347	0.635874	0.0685318	0.87244	0.0512142	0.0523666	0.040986	0.0683016	0.0461003	0.853779	0.637615	0.83284	0.0751878	0.079367	0.620597	0.0381158	0.047425	0.784502	0.543244	0.558908	0.133572	0.0582182	0.0688954	0.061643	0.141608	0.0636527	0.0498007	0.154485	0.0669711	0.644094	0.634431	0.0543448	0.0574403	0.162774	0.129708	0.362471	0.499211	0.0660464	0.0829283	0.0623431	0.049448	0.0597911	0.0383311	0.178622	0.670992	0.802748	0.732191
cg02360980	0.397002	0.130749	0.0371902	0.467128	0.0407789	0.0396043	0.909683	0.768865	0.0474901	0.0555568	0.132912	0.398044	0.0437279	0.0453268	0.474692	0.126583	0.039866	0.480282	0.0524322	0.0914478	0.0129134	0.589433	0.587565	0.0577039	0.382737	0.638825	0.123038	0.818994	0.037338	0.113652	0.705932	0.0371891	0.528748	0.143916	0.568552	0.0616858	0.701286	0.700874	0.155949	0.750573	0.744517	0.734065	0.0476959	0.040669	0.767409	0.0380992	0.0375989	0.100179	0.0370652
cg13578160	0.562898	0.103553	0.0749609	0.104009	0.0625202	0.963066	0.0589204	0.475952	0.0655451	0.0523809	0.0242818	0.957121	0.064345	0.375464	0.055261	0.45343	0.414593	0.915441	0.971551	0.516127	0.0900093	0.129103	0.410336	0.898311	0.869512	0.912123	0.453091	0.0617322	0.422801	0.413643	0.0725391	0.277361	0.0565429	0.0566586	0.365556	0.391609	0.384023	0.0476749	0.0527607	0.889452	0.0269636	0.0376164	0.0391225	0.963165	0.0286943	0.09352	0.738393	0.0296845	0.0693981
cg07595776	0.976029	0.0866588	-0.0122063	0.154046	0.49316	0.111091	0.83863	0.765378	0.76795	0.0974118	0.863618	0.503534	0.277305	0.218477	0.634025	0.743064	0.800805	0.784616	0.831471	0.454363	0.317971	0.431399	0.674587	0.534643	0.684282	0.740289	0.651176	0.847703	0.255085	0.69954	0.714622	0.0196398	0.155779	0.801926	0.687887	0.623884	0.718657	0.761818	0.526002	0.866744	0.737049	0.744098	0.761804	0.830091	0.844297	0.408294	0.246079	0.129444	0.433496
cg13434638	0.852652	0.376934	0.0383614	0.426492	0.062755	0.0790892	0.915011	0.862868	0.0519903	0.115654	0.939453	0.984118	0.832865	0.856072	0.50636	0.0515624	0.216677	0.167981	0.723227	0.870558	0.381394	0.147584	0.307441	0.247364	0.0823605	0.702035	0.0495346	0.900727	0.0580286	0.0625634	0.715861	0.586756	0.555463	0.0459734	0.0621486	0.200392	0.695795	0.758504	0.301019	0.761825	0.688438	0.773193	0.236614	0.0411838	0.832767	0.571929	0.485164	0.465348	0.77139
cg14712531	0.627925	0.107954	0.0839782	-0.0293549	0.0847902	0.0906661	0.107791	0.0838274	0.0839301	0.0909047	0.0838851	0.575015	0.0932002	0.124962	0.121127	0.0866136	0.108413	0.0846036	0.0847648	0.283289	0.00298548	0.408737	0.0861731	0.0880258	0.086556	0.0876425	0.0861482	0.0865208	0.529675	0.0900355	0.163108	0.0868994	-0.0614626	0.0848712	0.0861286	0.218107	0.0905843	0.0839317	0.0864571	0.0881715	0.0839054	0.0836051	0.0831741	0.0807987	0.082356	0.521129	0.0847916	0.0837847	0.271733
cg15126975	0.876838	0.594907	-0.0180716	0.495339	0.772251	-0.00587256	0.836068	0.447349	0.760575	-0.0121867	0.855668	0.12891	0.633489	0.643657	0.698871	0.791807	0.74551	0.829395	0.851136	0.784305	0.679543	0.757362	0.00688299	0.358796	0.75063	0.78788	0.7013	0.835994	0.741111	0.032096	0.713683	0.514479	0.551045	0.127627	0.566282	0.118912	0.00963659	-0.0036059	0.537104	-0.0074584	0.653086	-0.0125413	0.578908	0.822119	0.825009	0.230668	0.0885729	0.308574	0.684695
cg25480336	0.779995	0.546275	0.0876902	0.152515	0.214892	0.0879408	0.360669	0.857325	0.0854852	0.253169	0.0867937	1.00562	0.833633	0.858746	0.250029	0.219349	0.966235	0.387649	0.0751956	0.930335	0.537729	0.784965	0.0963138	0.365717	0.147005	0.558986	0.0856139	0.408189	0.0826851	0.0804512	0.44693	0.455381	0.576769	0.297961	0.149171	0.224689	0.637259	0.644299	0.163923	0.0837083	0.565284	0.301219	0.10245	0.35086	0.16874	0.652483	0.427852	0.07606	0.804808
cg03189990	0.69435	0.0894922	0.354268	0.111762	0.413849	0.463412	0.956849	0.16129	0.515328	0.489483	0.255171	0.633096	0.815025	0.891467	0.745964	0.111994	0.859297	0.312783	0.0879697	0.883453	0.493741	0.427596	0.079868	0.196576	0.0864478	0.0881855	0.0677881	0.0770661	0.0867441	0.0776657	0.0846418	0.0964807	0.371646	0.0702465	0.23667	0.0856613	0.0886812	0.079783	0.0826086	0.462784	0.0797704	0.072646	0.432622	0.071384	0.566033	0.660039	0.687207	0.802187	0.862763
cg22471075	0.966302	0.728745	0.488639	0.272571	0.903616	0.94867	0.940305	0.890997	0.913968	0.880317	0.935042	-0.000218156	0.274116	0.889082	0.411605	0.931868	0.352975	0.600594	0.173528	0.936927	0.837005	0.899981	0.240021	0.902865	0.913028	0.893947	0.915071	0.930355	0.247721	0.181133	0.857936	0.825957	0.975822	0.0328777	0.540052	0.908844	0.364198	0.873719	0.649924	0.711935	0.0139735	0.0308795	0.310631	0.328047	0.910256	0.813072	0.794006	0.17756	0.596342
cg01896761	0.0343542	0.644113	0.0192816	0.0640721	0.556809	0.0358898	0.052872	0.42059	0.058603	0.625257	0.0659712	0.975826	0.740445	0.903746	0.164734	0.41624	0.0295466	0.0537573	0.566322	0.930059	0.771314	0.69634	0.0457015	0.603212	0.350098	0.39597	0.154374	0.158202	0.0794239	0.0601241	0.0768983	0.117855	0.612993	0.0287449	0.514619	0.427518	0.20875	0.101489	0.0440292	0.0996407	0.0678479	0.0332154	0.0466161	0.0213917	0.077058	0.80232	0.638557	0.0523983	0.0422504
cg20374595	0.89563	0.848946	0.187671	0.613105	0.952195	0.976854	0.193059	0.234018	0.181457	0.972301	0.130199	0.312839	0.880316	0.994047	0.491321	0.229822	0.979973	0.572704	0.507188	0.634035	0.787883	0.843882	0.261152	0.295261	0.28818	0.221624	0.786014	0.228646	0.235759	0.295859	0.230825	0.775593	0.34191	0.144349	0.41158	0.21473	0.484541	0.181738	0.91772	0.11492	0.190419	0.122774	0.565104	0.160554	0.156013	0.518705	0.769959	0.504412	0.877268
cg09234454	0.106651	0.621352	0.0911922	0.501326	0.605592	0.148486	-0.0177006	0.859846	0.0963384	0.495713	0.904365	0.849602	0.777265	0.41901	0.543129	0.216084	0.255315	0.126234	0.858921	0.906621	0.984821	0.974111	0.628606	0.809084	0.872198	0.675957	0.856733	0.885903	0.0597876	0.758689	0.782351	0.12282	0.471315	0.237366	0.79984	0.882583	0.902351	0.809714	0.873913	0.884953	0.752814	0.90131	0.233612	0.289268	0.892142	0.835964	0.45099	0.207856	0.634544
cg22764436	0.759913	0.548544	0.619307	0.529049	0.717263	0.803276	0.316298	0.144006	0.121528	0.725187	0.0697019	0.854597	0.607565	0.709319	0.629627	0.811785	0.839816	0.0775554	0.136623	0.717898	0.478978	0.650368	0.147645	0.161869	0.13057	0.101193	0.15595	0.181389	0.675647	0.139812	0.147727	0.728347	0.549691	0.712999	0.131092	0.17038	0.355235	0.189604	0.780388	0.128612	0.129209	0.0939366	0.0746033	0.760408	0.106389	0.465184	0.495851	0.79554	0.700189
cg19643053	0.651855	0.319717	0.453509	0.669512	0.343972	0.818707	0.0832195	0.115366	0.307389	0.162206	0.858923	0.17196	0.334042	0.897508	0.542606	0.488615	0.822567	0.0816119	0.165378	0.841158	0.465023	0.871622	0.155146	0.219083	0.410237	0.109535	0.153319	0.230914	0.447652	0.0858652	0.141551	0.312888	0.301181	0.907983	0.198764	0.0841952	0.181226	0.331693	0.400658	0.090615	0.080749	0.0991872	0.0742364	0.803247	0.0795946	0.28275	0.268178	0.0732208	0.889943
cg21644740	0.0279163	0.623376	0.513443	0.488354	0.731481	0.845089	0.119308	0.237316	0.905993	0.436992	0.200344	0.105305	0.256233	0.893146	0.386594	0.121157	0.822824	0.266063	0.209815	0.69189	0.71002	0.808146	0.122097	0.471134	0.416848	0.367647	0.178972	0.125147	0.144428	0.143135	0.15993	0.216242	0.542811	0.154247	0.273544	0.831492	0.211971	0.123917	0.210932	0.120075	0.174911	0.283907	0.123149	0.239279	0.683507	0.66873	0.850548	0.286849	0.496719
cg06215569	0.601038	0.451033	0.114276	0.373694	0.1126	0.163403	0.14766	0.117618	0.0927633	0.110535	0.0824011	0.967685	0.819233	0.720064	0.5173	0.0910782	0.429732	0.085596	0.098128	0.686029	0.285052	0.805405	0.123166	0.0914431	0.101886	0.518927	0.101936	0.841165	0.0920894	0.093585	0.440191	0.115136	0.230332	0.0877136	0.088564	0.112482	0.589769	0.399562	0.290514	0.62254	0.5568	0.281413	0.092046	0.330952	0.638527	0.5793	0.404548	0.216668	0.558245
cg06127862	0.701387	-0.0312307	-0.0350649	0.114646	0.572655	-0.00452643	0.759084	0.70405	-0.00298475	-0.00879545	-0.0392437	0.811844	-0.0305506	-0.0298232	0.252619	0.100374	-0.0237376	0.66995	0.766755	-0.015476	0.105576	0.130932	0.392974	0.520923	0.563409	0.638317	0.550971	0.76095	0.127649	0.513533	0.708396	0.631081	0.104074	0.362538	0.466226	0.503229	0.712598	0.621968	0.610297	0.712831	0.605667	0.680747	0.223941	0.669458	0.775473	-0.0163243	-0.00298513	0.286201	-0.0221923
cg13947167	0.15774	0.797777	0.157613	0.0363962	0.590458	0.568292	0.231342	0.633497	1.00685	0.400726	0.929189	0.525843	0.661453	1.00185	0.653822	0.307916	0.679115	0.159242	0.324949	0.931026	0.890008	0.885352	0.205851	0.422287	0.323871	0.263212	0.2579	0.280256	0.177564	0.179583	0.213641	0.37155	0.139474	0.628867	0.41856	0.598692	0.532186	0.180876	0.414229	0.187772	0.261916	0.119428	0.354304	0.710075	0.296616	0.952287	0.904526	0.245322	0.152729
cg24662698	0.903682	0.444994	0.62106	0.622732	0.0844476	0.828715	0.131776	0.029321	0.0205047	0.586407	0.0216078	0.0107086	0.757829	0.827476	0.743384	0.686447	0.856248	0.0160139	0.00916302	0.831976	0.45678	0.136083	0.0349784	0.106705	0.0501218	0.018928	0.0274433	0.0769675	0.734277	0.0206524	0.0309042	0.121936	0.0863923	0.143799	0.0317571	0.0219644	0.0310072	0.0240726	0.0348553	0.0252749	0.01419	0.0166285	0.000233825	0.00558075	0.0059223	0.0978195	0.655264	0.0267306	0.767548
cg10996039	0.773819	0.834702	0.735946	0.658955	0.237646	0.92826	0.309409	0.19296	0.239919	0.343127	0.959197	0.146523	0.880769	0.940599	0.369534	0.557073	0.984251	0.309503	0.240357	0.964999	0.847629	0.865621	0.218637	0.518447	0.608393	0.343204	0.336391	0.342305	0.883262	0.213935	0.271672	0.916641	0.773454	0.932134	0.267376	0.211959	0.336357	0.229712	0.219264	0.206974	0.160911	0.292674	0.367699	0.961242	0.271055	0.457267	0.741515	0.633918	0.968998
cg13118906	0.858663	0.262017	0.0798492	-0.0306441	0.497671	0.16169	0.0885658	0.0861116	0.0849937	0.307319	0.126304	0.0794085	0.8042	0.808196	0.0866636	0.552166	0.0784873	0.0986541	0.0859209	0.317101	0.540247	-0.0318398	0.0926156	0.199897	0.288229	0.127971	0.0965187	0.219507	0.0882771	0.0877313	0.273676	0.0840757	0.446379	0.0857521	0.0927428	0.207559	0.620339	0.0975462	0.294063	0.0946404	0.0922317	0.0844729	0.076703	0.0816258	0.0798941	0.0917723	0.668413	0.106158	0.0827151
cg21687740	1.00054	0.48232	0.846044	0.876919	0.0510921	0.698912	0.488075	0.872113	0.756008	0.716078	0.87	0.886017	0.771296	0.54065	0.774541	0.0888862	-0.00854973	0.677387	0.716037	0.845449	0.362592	0.933614	0.865191	0.785501	0.854411	0.867563	0.854016	0.882	0.768025	0.839621	0.874267	0.103455	0.856489	0.847533	0.183014	0.786397	0.876819	0.880113	0.790963	0.861258	0.812929	0.87432	0.748495	0.832279	0.880929	0.720121	0.0955647	0.862309	0.576345
cg08118159	0.814701	0.268991	0.0831614	0.384166	0.783469	0.113952	0.531052	0.262806	0.857939	0.476612	0.249387	0.967625	0.688728	0.75713	0.715846	0.591091	0.895712	0.0830649	0.599293	0.836711	0.495012	0.693109	0.103516	0.581027	0.36799	0.473338	0.112568	0.267088	0.082755	0.0986805	0.160491	0.0950841	0.561245	0.498574	0.426965	0.700501	0.500372	0.22825	0.0959465	0.0841421	0.267415	0.205286	0.0964425	0.155058	0.569328	0.630545	0.578009	0.146749	0.827836
cg03329597	0.642699	0.927928	0.606116	0.203848	0.0617304	0.140279	0.0891211	0.154316	0.426842	0.753097	0.0437477	0.0927351	0.068402	0.629561	0.633513	0.0911566	0.948389	0.0886495	0.624211	0.0795685	0.132105	0.900893	0.111582	0.181988	0.676614	0.155285	0.634214	0.139618	0.08483	0.0940422	0.614057	0.82994	0.0768198	0.210537	0.666278	0.179695	0.690874	0.228652	0.0908183	0.180869	0.115785	0.628127	0.0464951	0.62039	0.612153	0.725694	0.0756194	0.639403	0.0436169
cg10043253	0.820682	0.659369	0.0596133	0.0757246	0.205708	0.075876	0.803815	0.121121	0.0697191	0.0989185	0.335004	0.918447	0.752605	0.769862	0.610177	0.249935	0.857643	0.329814	0.0617361	0.823736	0.657813	0.529308	0.228012	0.175578	0.498065	0.122879	0.0939659	0.569972	0.0530743	0.0641868	0.779934	0.0663372	0.0891112	0.258667	0.0845371	0.0921736	0.754919	0.619945	0.0659656	0.767773	0.0579197	0.0558414	0.164112	0.0482767	0.662882	0.612589	0.198112	0.10115	0.763645
cg13525026	1.06619	0.812961	0.742682	0.914874	0.754883	0.761033	0.692166	0.744759	0.767075	0.719666	0.797861	0.805821	0.801733	0.811893	0.806812	0.799131	0.769338	0.777537	0.797232	0.79283	0.940532	0.923149	0.702828	0.744293	0.699679	0.761243	0.760378	0.75641	0.747345	0.774152	0.737892	0.751055	0.975195	0.704861	0.712113	0.765151	0.734442	0.735226	0.768646	0.700925	0.755764	0.755829	0.736049	0.730032	0.774006	0.793356	0.803309	0.754163	0.750469
cg14227325	0.55479	0.431211	0.823288	0.379405	0.773919	0.811484	0.075611	0.0603956	0.803643	0.139999	0.838719	0.859897	0.529161	0.851114	0.471653	0.815752	0.838516	0.754269	0.0482414	0.463841	0.774476	0.0812411	0.0344174	0.509316	0.430157	0.076999	0.675507	0.337739	0.0624719	0.0920017	0.0640016	0.366939	0.842266	0.856315	0.472941	0.392646	0.816635	0.064433	0.45454	0.0555014	0.747471	0.037984	0.473062	0.488417	0.0552213	0.728339	0.688411	0.0702301	0.789006
cg05925327	0.784596	0.603462	0.141722	0.441362	0.312114	0.13795	0.121989	0.308618	0.118199	0.401003	0.113436	0.946432	0.823682	0.883993	0.586909	0.20309	0.1386	0.117403	0.34088	0.32103	0.0514784	0.613714	0.182749	0.467859	0.378924	0.319966	0.208148	0.925413	0.128327	0.124287	0.486598	0.142557	0.499499	0.120967	0.162379	0.234477	0.802677	0.237483	0.649243	0.842604	0.853296	0.894201	0.147464	0.112477	0.547346	0.433003	0.183187	0.538039	0.735548
cg22789318	0.877345	0.650273	0.325723	0.125584	0.452536	0.18269	0.177738	0.360518	0.212369	0.612593	0.130509	0.174559	0.954535	1.0342	0.758159	0.404641	0.23027	0.230019	0.200874	0.99083	0.622036	0.0183536	0.47489	0.856461	0.63888	0.379361	0.33793	0.253263	0.48579	0.357145	0.484046	0.388178	0.13537	0.38955	0.476088	0.247401	0.537834	0.313565	0.299042	0.158768	0.380373	0.185416	0.191485	0.126082	0.168864	1.00984	1.01841	0.174626	0.329696
cg17484733	0.849062	0.561633	0.164616	0.127822	0.18246	0.140321	0.225742	0.227622	0.807675	0.192187	0.157027	0.150657	0.18356	0.893519	0.216041	0.579089	0.174335	0.162621	0.370143	0.210172	0.558796	0.0506925	0.231025	0.177362	0.159027	0.2506	0.221559	0.143685	0.251989	0.304421	0.189871	0.144255	-0.0173404	0.130887	0.240961	0.219402	0.185248	0.130724	0.221181	0.151114	0.178692	0.133177	0.245994	0.583245	0.153357	0.403096	0.68087	0.136917	0.174118
cg08445802	0.953095	0.299213	0.0397862	0.110315	0.39671	0.150786	0.721002	0.0709056	0.22951	0.0768927	0.0942671	0.972234	0.256838	0.0413729	0.764569	0.210747	0.0500618	0.490915	0.28338	0.324127	0.442403	0.836833	0.0672025	0.0958968	0.326266	0.121774	0.116522	0.923618	0.0590991	0.0573451	0.453257	0.100038	0.415584	0.293058	0.106396	0.079022	0.348298	0.474254	0.861854	0.0759587	0.552851	0.703908	0.0446889	0.0354014	0.0525856	0.478726	0.607613	0.0391743	0.903499
cg25551714	0.960576	0.691089	0.143235	0.371962	0.491166	0.0835911	0.302406	0.738887	0.630717	0.201681	0.0879649	0.899174	0.171274	0.879866	0.373158	0.305997	0.0422217	0.660274	0.652862	0.592775	0.718031	0.020262	0.319639	0.445815	0.438023	0.619952	0.366672	0.465951	0.0662254	0.63609	0.315168	0.0882926	0.076395	0.222103	0.531075	0.424092	0.10923	0.41933	0.793028	0.149661	0.534362	0.620313	0.584213	0.34371	0.474914	0.379722	0.406605	0.232151	0.0666394
cg08058894	0.921362	0.692379	0.0942685	0.192526	0.141053	0.403886	0.921947	0.488389	0.52223	0.827508	0.0794691	0.141043	0.172705	0.218549	0.525994	0.308203	0.203545	0.693348	0.687022	0.166662	0.112686	0.559348	0.662123	0.646673	0.740956	0.716099	0.767514	0.932766	0.155105	0.759804	0.871129	0.113655	0.401217	0.151055	0.268605	0.624157	0.903395	0.883924	0.448496	0.956594	0.379452	0.510771	0.664652	0.0683685	0.110358	0.146589	0.180591	0.0809537	0.0995625
cg09780180	0.866899	0.77034	0.144336	0.441948	0.160712	0.300829	0.139107	0.125998	0.164947	0.166051	0.131705	0.84658	0.880525	0.99385	0.180537	0.216138	0.122568	0.174592	0.156543	1.02842	0.513581	0.673162	0.188776	0.216024	0.268371	0.168789	0.218727	0.170549	0.3793	0.163457	0.480901	0.291332	0.102857	0.218349	0.194894	0.179987	0.207862	0.261872	0.211095	0.158835	0.149017	0.220189	0.16118	0.211035	0.276044	0.61317	0.815627	0.248215	1.01384
cg09825979	0.894138	0.752075	0.735217	0.599624	0.322425	0.922409	0.170405	0.191594	0.368465	0.270252	0.967756	0.158912	0.640469	0.917429	0.457651	0.5998	0.960543	0.230146	0.237139	0.912287	0.768696	0.808937	0.218276	0.3675	0.495619	0.271866	0.209032	0.289861	0.803402	0.175381	0.290682	0.792258	0.721133	0.856408	0.308896	0.173163	0.30456	0.217873	0.205378	0.132314	0.148145	0.20996	0.160207	0.91342	0.161782	0.573277	0.778198	0.165698	0.933794
cg15624376	0.749885	0.935891	0.388056	0.629635	0.224097	0.942626	0.125308	0.131023	0.50391	0.625074	0.767273	0.132695	0.429839	0.937032	0.38807	0.81121	0.733093	0.11696	0.213068	0.928102	0.818492	0.834946	0.194013	0.642455	0.610544	0.429676	0.246552	0.212394	0.861423	0.477276	0.206207	0.463264	0.825177	0.876767	0.233896	0.14338	0.233252	0.123229	0.144966	0.14538	0.106461	0.305413	0.429863	0.669044	0.10439	0.635186	0.639477	0.12323	0.686957
cg21931419	0.659043	0.221922	0.0791251	0.122192	0.935687	0.264986	0.778984	0.297963	0.552311	0.624899	0.409598	0.976598	0.549462	0.742669	0.589239	0.302691	0.917319	0.0991708	0.695427	0.11962	0.628745	0.703136	0.469537	0.378102	0.208092	0.321522	0.150247	0.187457	0.0855242	0.103237	0.15263	0.14667	0.330539	0.109909	0.123586	0.123836	0.0966392	0.794874	0.108544	0.290014	0.105242	0.151872	0.354347	0.894689	0.102791	0.893554	0.674468	0.282864	0.133238
cg14701108	0.434398	0.893436	0.173244	0.237813	0.308171	0.442551	0.331077	0.919465	0.279807	0.937492	0.952686	0.603133	0.902029	0.957652	0.424618	0.254398	0.0451207	0.180463	0.0585381	0.702042	0.902709	0.317444	0.364258	0.579088	0.499277	0.875257	0.244459	0.879752	0.803743	0.634541	0.275385	0.0721728	0.151776	0.147266	0.760045	0.218899	0.713786	0.45148	0.574892	0.320031	0.344953	0.356251	0.0718261	0.609606	0.941444	0.797029	0.884915	0.242808	0.131892
cg21398280	0.255344	0.40477	0.130301	0.489781	0.179616	0.0413658	0.158969	0.76192	0.443917	0.0784959	0.780797	-0.0048327	0.140496	0.442047	0.315533	0.302666	0.0863254	0.225042	0.17323	0.921962	1.02193	0.931532	0.404703	0.822511	0.714661	0.890126	0.624658	0.631162	0.138309	0.771243	0.632589	0.173963	0.509563	0.153265	0.308358	0.770736	0.708463	0.867569	0.433945	0.590657	0.910698	0.545368	0.595133	0.905168	0.920648	0.507122	0.904324	0.0807745	0.0758222
cg00856041	0.443961	0.420015	0.0965528	0.109179	0.12716	0.312984	0.159105	0.259325	0.514487	0.669662	0.0679887	0.941454	0.418282	0.925361	0.191828	0.217667	0.0909526	0.110877	0.259024	0.937269	0.760967	0.87994	0.09334	0.610542	0.335206	0.682507	0.189076	0.437805	0.748612	0.0952342	0.0960414	0.157035	0.226479	0.154293	0.234514	0.293407	0.131033	0.867709	0.104402	0.142546	0.149457	0.797703	0.0884678	0.250755	0.92884	0.657884	0.188489	0.767912	0.10226
cg17933722	0.871032	0.566654	0.0926784	0.264513	0.326393	0.0947287	0.159115	0.642908	0.0934742	0.280493	0.421626	0.987468	0.470926	0.824933	0.13125	0.171226	0.201709	0.224303	0.394823	0.471426	0.467138	0.329269	0.438678	0.287313	0.142501	0.754272	0.127554	0.31357	0.0919156	0.102791	0.229752	0.0994108	0.507296	0.0899881	0.100413	0.133294	0.810254	0.102831	0.847012	0.561836	0.139083	0.20741	0.0793258	0.0957198	0.144687	0.789055	0.534783	0.0975508	0.55319
cg12938020	0.873807	0.721332	0.42526	0.69612	0.480064	0.0973863	0.969949	0.282689	0.147314	0.483354	0.945317	0.981353	0.779722	0.860844	0.326569	0.256357	0.704335	0.129284	0.267081	0.889094	0.6302	0.85413	0.216708	0.492394	0.319866	0.814206	0.178843	0.517057	0.840184	0.817537	0.497711	0.11097	0.733479	0.167915	0.50138	0.418662	0.416474	0.79591	0.138904	0.833474	0.206874	0.523224	0.37646	0.324255	0.222766	0.654561	0.674733	0.489774	0.924962
cg14324370	0.585484	0.360971	0.35759	0.248096	0.322946	-0.0868017	0.758927	0.710927	-0.0858505	0.224781	0.80959	0.799788	0.643485	0.433098	-0.0146217	0.307935	0.800683	-0.056152	0.528582	-0.0445767	0.321333	0.418847	0.616303	0.361651	0.457087	0.505013	0.112933	0.718384	0.438859	0.38721	0.629519	-0.0900777	0.743613	-0.0868275	0.420427	0.0704241	0.395938	0.323336	-0.0833805	0.694494	0.0684281	0.416254	0.42316	0.21403	0.217021	0.336254	-0.0762947	0.4359	0.68222
cg10365886	0.0338783	0.709439	0.114679	0.201001	0.269137	0.17293	0.532215	0.957197	0.631613	0.436563	0.160165	0.108134	0.664853	0.740115	0.2096	0.247874	0.0505492	0.0999432	0.0755643	0.895332	0.441499	0.133129	0.187316	0.733729	0.571232	0.92562	0.391263	0.783713	0.216874	0.709072	0.624628	0.409375	0.448582	0.0798673	0.323197	0.251072	0.775446	0.663203	0.108574	0.756051	0.094006	0.644565	0.218151	0.0848559	0.814421	0.811794	0.931574	0.109316	0.0780034
cg00456343	0.164619	0.797586	0.805438	0.756401	0.822359	0.130092	0.848133	0.1191	0.838521	0.806558	0.889045	0.838749	0.850533	0.890916	0.843508	0.204835	0.836275	0.842191	0.864485	0.20337	0.203129	0.83528	0.169552	0.769741	0.801844	0.201918	0.809428	0.200556	0.212923	0.807237	0.833789	0.821375	0.759639	0.291818	0.301447	0.290782	0.235353	0.807013	0.88183	0.273323	0.785288	0.855949	0.255448	0.198455	0.897093	0.841985	0.804338	0.19436	0.848926
cg07703462	0.805554	0.097991	0.0643445	0.0520941	0.0846233	0.060418	0.0754357	0.173802	0.56692	0.135302	0.0549922	0.997429	0.463436	0.86094	0.609874	0.142702	0.0573636	0.078995	0.424339	0.64874	0.415186	0.456283	0.25029	0.486974	0.408244	0.457313	0.111673	0.929931	0.0653173	0.0857469	0.848414	0.0752547	-0.00371012	0.0651948	0.300025	0.59238	0.766661	0.847973	0.0650877	0.0982977	0.610768	0.160183	0.0736377	0.0782484	0.0604104	0.439247	0.747568	0.0817559	0.596947
cg08217163	0.66915	0.639463	0.0165203	0.211192	0.818439	0.886699	0.523208	0.209786	0.843261	0.838894	0.883906	0.320542	0.660716	0.732285	0.655505	0.789581	0.877747	0.739246	0.632904	0.732443	0.70344	0.880336	0.712314	0.643314	0.274904	0.179656	0.212309	0.800263	0.668436	0.0609229	0.750856	0.545601	0.59244	0.681991	0.714362	0.58923	0.0337852	0.80249	0.844782	0.857168	0.0776719	0.803776	0.430233	0.843974	0.895411	0.292968	0.283966	0.69795	0.725615
cg26218269	0.128426	0.84675	0.781242	0.138741	0.0851807	0.0270004	0.393602	0.492474	0.745084	0.888492	0.809859	0.9173	0.928005	0.124791	0.919795	0.0467195	0.0288305	0.875027	0.777035	0.914522	0.445036	0.677191	0.620749	0.835035	0.779562	0.809855	0.836969	0.883075	0.0430103	0.627725	0.873975	0.819668	0.850105	0.792121	0.829997	0.496476	0.856294	0.568917	0.527228	0.691496	0.820669	0.485976	0.803841	0.0543068	0.919922	0.913344	0.239451	0.892811	0.911712
cg08103988	0.544793	0.0247765	0.636722	0.0969276	0.543833	0.791278	0.311992	0.226808	0.128369	0.506525	0.763876	0.462769	0.000125775	0.484654	0.905465	0.0378404	0.947696	0.922184	0.00656628	0.758882	0.302355	0.075891	0.169451	0.278893	0.00759336	0.118681	0.0123715	0.495568	0.0464112	0.00129972	0.152871	0.0487434	0.168389	-0.000564301	0.0630944	0.108694	0.000212033	0.0396945	-0.000388796	0.00721669	0.334235	-0.00352631	0.0896341	0.0254508	0.0786371	0.627056	0.229335	0.518026	0.0805668
cg08279075	0.346748	0.199244	0.00438601	0.219143	0.512926	-3.54e-05	0.0146	0.0432657	0.0436268	0.320638	0.0451623	0.0483047	0.0155104	0.0260459	0.765319	0.239954	0.000154715	0.00817337	0.711929	0.0732026	0.357987	0.655938	0.547884	0.0404062	0.0254754	0.0161174	0.080802	0.886955	0.757292	0.00311325	0.320373	0.00821387	0.484258	0.00550573	0.108246	0.286519	0.698801	0.408402	0.0123945	0.568658	0.00925457	0.823805	0.00884619	-0.00670919	0.00132847	0.522044	0.517668	-0.00364111	0.541296
cg11322464	0.907984	0.463153	0.0290736	0.113478	0.0453409	0.053017	0.282862	0.857884	0.0340559	0.11024	0.84949	0.969912	0.79882	0.544076	0.370387	0.0315569	0.485439	0.0378568	0.12412	0.903269	0.507926	0.711775	0.551118	0.0905246	0.116851	0.761315	0.249225	0.731969	0.058448	0.0964464	0.525521	0.0789711	0.0475852	0.121174	0.418724	0.15916	0.70033	0.792971	0.133378	0.283377	0.80389	0.651931	0.0299821	0.0286023	0.425936	0.473714	0.047865	0.293606	0.740546
cg09920172	0.961736	0.426004	0.11902	0.286308	0.363454	0.133152	0.128999	0.0873326	0.788439	0.0821083	0.226523	0.184514	0.308099	0.659285	0.667079	0.157628	0.223289	0.0633114	0.0597809	0.914011	0.908029	0.942854	0.244742	0.475561	0.273151	0.162436	0.0762517	0.0656301	0.504568	0.136493	0.0566138	0.164788	0.127492	0.0551027	0.266091	0.189038	0.0674938	0.0694027	0.2068	0.0499866	0.0401918	0.0483769	0.301579	0.0479879	0.543785	0.606039	0.546888	0.561228	0.628791
cg12634591	0.817218	0.688203	0.394541	0.788223	0.498244	0.245889	0.69336	0.305689	0.0814503	0.528097	0.317499	0.647702	0.79773	0.824933	0.399318	0.27144	0.816177	0.127859	0.293165	0.856034	0.668651	0.846014	0.425894	0.506793	0.508463	0.57381	0.217807	0.512187	0.85988	0.623999	0.53241	0.0904911	0.742026	0.414985	0.367986	0.0669674	0.394182	0.610863	0.068594	0.625716	0.0878373	0.102692	0.392988	0.252602	0.407146	0.620917	0.62148	0.778204	0.863043
cg02897989	-0.0196598	0.711768	0.427342	0.372802	0.47716	0.165138	0.10384	0.13319	0.811973	0.118313	0.11819	0.106754	0.158165	0.823149	0.123281	0.226651	0.109662	0.0912028	0.524218	0.106578	0.655131	-0.0195548	0.100492	0.410768	0.442254	0.121586	0.107708	0.106243	0.0902046	0.171105	0.106245	0.105895	0.696174	0.189371	0.198865	0.168826	0.103115	0.118462	0.945624	0.097535	0.112678	0.100625	0.159177	0.666442	0.921615	0.570332	0.110631	0.427443	0.398587
cg11644585	0.318169	0.762777	0.0738834	0.122321	0.432019	0.173359	0.491797	0.264251	0.783422	0.275126	0.345159	0.280704	0.692239	1.00016	0.409866	0.267015	0.100893	0.475696	0.759225	0.192512	0.90535	0.095896	0.180193	0.451598	0.322055	0.314761	0.285464	0.143409	0.282881	0.175228	0.344367	0.291558	0.191744	0.153346	0.321415	0.264327	0.222223	0.156064	0.213363	0.110653	0.223501	0.149741	0.278897	0.137706	0.232628	0.527658	0.991317	0.73972	0.255458
cg01236063	0.132318	0.667182	0.156445	0.313156	0.12804	0.821149	0.0898638	0.143531	0.135927	0.201781	0.197456	0.836995	0.820755	0.857892	0.171559	0.121364	0.136633	0.109783	0.121719	0.698758	0.702828	0.0961451	0.183003	0.36627	0.21523	0.124519	0.764371	0.0810769	0.0932747	0.212409	0.335954	0.15126	0.547101	0.127106	0.220937	0.086597	0.189744	0.0777508	0.101951	0.0983797	0.172007	0.0896484	0.161439	0.148653	0.105868	0.647376	0.610991	0.0959178	0.830055
cg12638731	0.896538	0.250414	0.0691721	0.0772994	0.298961	0.0301582	0.0392129	0.411569	0.0440071	0.0464317	0.0163994	0.03487	0.0344448	0.0349145	0.036775	0.118449	0.0432501	0.0704014	0.0275466	0.0450933	0.0909186	0.143001	0.777663	0.0488703	0.31216	0.811406	0.471587	0.907966	0.132501	0.808652	0.794508	0.406139	0.724619	0.0450744	0.537415	0.0491773	0.807504	0.815421	0.033945	0.885252	0.853298	0.52534	0.0311465	0.103965	0.297722	0.1025	0.420722	0.033422	0.0379528
cg10661191	0.725331	0.432925	0.0274958	0.33329	0.793203	0.901216	0.945376	0.822068	0.0727343	0.771567	0.850757	0.0189506	0.458714	0.717675	0.519686	0.814986	0.026683	0.23557	0.92258	0.566901	0.71262	0.828395	0.594591	0.500248	0.785859	0.844819	0.25335	0.922577	0.676411	0.766521	0.861813	0.0580978	0.837106	0.611324	0.67597	0.782872	0.853027	0.829387	0.853635	0.917693	0.480445	0.876268	0.852452	0.941597	0.461344	0.489586	0.58189	0.634181	0.444019
cg00037457	0.894939	0.41844	0.0634069	0.311835	0.140101	0.560409	0.10764	0.087316	0.240694	0.223957	0.0416775	0.809705	0.902844	0.750432	0.626701	0.0817407	0.750722	0.186695	0.429619	0.555176	0.503911	0.702168	0.111033	0.294161	0.166029	0.0962164	0.288908	0.751753	0.265805	0.112097	0.793086	0.110265	0.0464249	0.0843293	0.240692	0.368333	0.273977	0.87094	0.47025	0.937109	0.642652	0.438595	0.0649184	0.427506	0.134537	0.772852	0.730009	0.15924	0.923562
cg26107890	0.453963	0.643926	0.507338	0.0644095	0.575029	0.0195433	0.901119	0.321955	0.0249236	0.288209	0.220939	0.00488326	0.299758	0.0877098	0.0100647	0.283521	0.605747	0.0122145	0.620767	0.22732	0.440179	0.077364	0.800467	0.319845	0.73304	0.73844	0.522596	0.906991	0.609808	0.579497	0.841902	0.0121112	0.0548087	0.013191	0.462881	0.365987	0.830228	0.600264	0.349012	0.644248	0.305063	0.891718	0.488337	0.0141139	0.011853	0.484584	0.582803	0.0110701	0.536741
cg09135343	0.0909884	0.795924	0.0680025	0.127983	0.856716	0.296648	0.163846	0.276729	0.105916	0.671593	0.535005	0.0956926	0.321643	0.90562	0.14353	0.258872	0.10081	0.119517	0.125366	0.863055	0.83818	0.907068	0.147663	0.598464	0.478999	0.453299	0.314763	0.865092	0.111793	0.113663	0.23228	0.125277	0.399791	0.162511	0.294014	0.829326	0.615733	0.240185	0.240702	0.175069	0.0798456	0.111684	0.158216	0.575593	0.546953	0.69061	0.719285	0.130328	0.151573
cg04556126	0.876023	0.803032	0.382268	0.149258	0.398188	0.813302	0.182494	0.176024	0.191682	0.306005	0.528426	0.460635	0.868129	0.919417	0.272835	0.437737	0.49589	0.454103	0.560095	0.617065	0.425629	0.843045	0.450572	0.432407	0.324796	0.180732	0.205677	0.269637	0.144887	0.312771	0.196955	0.633137	0.752452	0.224156	0.494969	0.690533	0.17157	0.4822	0.444802	0.264616	0.147638	0.134473	0.379581	0.459559	0.548495	0.675293	0.745496	0.78209	0.953162
cg15336765	0.829132	0.198405	0.0153081	0.122702	0.585869	0.135386	0.0172434	0.821188	0.387882	0.18505	0.614825	0.933005	0.634536	0.758154	0.307991	0.528909	0.849016	0.0549023	0.830335	0.850843	0.544845	0.0489375	0.192475	0.357904	0.371968	0.674788	0.0401532	0.50185	0.0158878	0.242522	0.341167	0.0360981	0.46647	0.0141806	0.398159	0.545698	0.768989	0.68697	0.606289	0.636521	0.0152407	0.485176	0.748886	0.0174024	0.0153793	0.642164	0.646303	0.404945	0.841493
cg24360871	0.893215	0.903131	0.127308	0.7833	0.900238	0.0425811	0.918072	0.70082	0.682569	0.905382	0.0233808	0.888052	0.73864	0.928937	0.754922	0.647125	0.628754	0.710357	0.928889	0.18766	0.80015	0.930702	0.806127	0.804431	0.820222	0.846759	0.806751	0.908887	0.589017	0.861633	0.891725	0.100842	0.860996	0.0936911	0.874054	0.879769	0.903575	0.784258	0.885117	0.861818	0.031445	0.928088	0.847957	0.766769	0.0536947	0.870136	0.668042	0.555952	0.922193
cg14298457	0.930138	0.686759	0.625202	0.765356	0.429293	0.819466	0.580267	0.821076	0.0612715	0.125182	0.835073	0.824489	0.68431	0.743096	0.297016	0.84426	0.843647	0.860209	0.819507	0.819929	0.693488	0.847066	0.380351	0.635731	0.774497	0.532268	0.681375	0.786443	0.76487	0.752179	0.793843	0.773941	0.777779	0.799089	0.103771	0.268882	0.261579	0.780503	0.0525813	0.809786	0.121011	0.0720475	0.713213	0.826557	0.815952	0.546219	0.593128	0.825598	0.781083
cg26132774	0.927876	0.466911	0.0195579	0.0610065	0.0602647	0.338566	0.34462	0.178465	0.160293	0.42575	0.028593	0.947548	0.533654	0.604327	0.0752942	0.0748828	0.0371562	0.027493	0.120078	0.867071	0.21926	0.351474	0.0958847	0.467195	0.238884	0.120743	0.158476	0.192743	0.0627292	0.775335	0.825043	0.811493	0.0581966	0.0505494	0.0701585	0.0851469	0.147384	0.108807	0.0240141	0.052447	0.241568	0.0298405	0.0192122	0.0817645	0.0228097	0.662967	0.0311151	0.920439	0.250704
cg11694519	0.174342	0.552183	0.201604	0.544793	0.382769	0.256586	0.316441	0.70167	0.819559	0.191118	0.469811	0.980786	0.100222	0.821448	0.505451	0.49351	0.158747	0.863318	0.274069	0.492942	0.56302	0.0370488	0.134475	0.41256	0.42548	0.734948	0.252376	0.40713	0.0985316	0.846705	0.712573	0.0911689	0.815278	0.0970419	0.518331	0.66176	0.150541	0.458628	0.217033	0.467998	0.577229	0.880197	0.516459	0.566538	0.310597	0.194175	0.687348	0.151249	0.109489
cg00225196	0.448131	0.534183	0.352243	0.46371	0.330506	0.315053	0.253032	0.322316	0.373356	0.364524	0.227848	0.256095	0.447819	0.539633	0.490304	0.285997	0.390362	0.264717	0.247566	0.413846	0.502405	0.473703	0.378232	0.578833	0.469542	0.367642	0.362595	0.311051	0.348191	0.371597	0.340191	0.290571	0.650453	0.26538	0.561671	0.512238	0.325287	0.301667	0.29333	0.269458	0.841714	0.27456	0.36579	0.249574	0.382606	0.531425	0.530323	0.287618	0.288415
cg08196968	0.916019	0.401595	0.104185	0.0622064	0.534232	0.34871	0.112598	0.497721	0.0891932	0.612319	0.80515	0.0840747	0.593866	0.947293	0.44771	0.228465	0.389219	0.178536	0.107888	0.958267	0.668811	0.785232	0.128465	0.393341	0.539596	0.802108	0.233081	0.447002	0.337428	0.10128	0.21565	0.132176	0.591056	0.185264	0.112922	0.775422	0.478397	0.13903	0.734478	0.133576	0.0940688	0.106698	0.262209	0.0843316	0.393248	0.718694	0.615865	0.18877	0.925745
cg13405775	0.069587	0.770726	0.481616	0.17141	0.878367	0.0380939	0.489768	0.518721	0.822576	0.883394	0.492834	0.878632	0.710661	0.866712	0.349359	0.0536064	0.0247129	0.906778	0.248613	0.552664	0.178424	0.100905	0.204282	0.577895	0.0799903	0.574682	0.592587	0.039213	0.551532	0.836822	0.0777117	0.0732627	0.0880174	0.0519114	0.855097	0.417158	0.864704	0.0472677	0.107706	0.046579	0.0307462	0.563593	0.878771	0.890836	0.0243086	0.875184	0.497608	0.460962	0.3948
cg19731044	0.590116	0.117028	0.104076	-0.0135331	0.109699	0.138193	0.141214	0.115857	0.117918	0.128397	0.117338	0.119531	0.370318	0.169019	0.116315	0.11131	0.120295	0.120069	0.101235	0.125935	0.124096	-0.0255562	0.121558	0.148593	0.123987	0.123717	0.123885	0.148397	0.130407	0.110374	0.128009	0.137935	-0.0371875	0.121957	0.129133	0.113777	0.111989	0.143389	0.128715	0.120241	0.11801	0.117224	0.10111	0.284268	0.0998874	0.28922	0.154713	0.136945	0.282933
cg01152056	0.577685	0.764166	0.206503	0.246382	0.794054	0.529154	0.0349588	0.880255	0.0862661	0.92131	0.868256	0.910509	0.911497	0.911339	0.814116	0.675323	0.318564	0.0341446	0.799848	0.89143	0.86493	0.770453	0.284807	0.861049	0.863044	0.888834	0.801586	0.894372	0.121687	0.719552	0.567503	0.0908557	0.883347	0.28876	0.854551	0.125144	0.144208	0.880978	0.873894	0.873509	0.528521	0.805179	0.139463	0.924632	0.770843	0.715554	0.851721	0.883575	0.267531
cg11885357	0.669061	0.668712	0.913938	0.0880549	0.121368	0.14779	0.658281	0.764636	0.57015	0.688767	0.948568	1.00246	0.928881	0.949596	0.162393	0.204017	0.558733	0.173241	0.120991	0.222189	0.175728	0.515409	0.399839	0.177727	0.782375	0.957752	0.230536	0.969633	0.135305	0.935653	0.512961	0.137882	0.634396	0.952362	0.868096	0.953619	0.952217	0.937027	0.10585	0.218904	0.75123	0.808503	0.957959	0.0796358	0.343348	0.614165	0.893651	0.0929357	0.102747
cg26466587	0.920346	0.334877	0.502809	0.3906	0.342207	0.690732	0.253447	0.553443	0.120294	0.0711152	0.942404	0.972849	0.747701	0.905812	0.2096	0.357133	0.0368908	0.428197	0.696588	0.930715	0.502386	0.554298	0.203375	0.0709578	0.164796	0.821195	0.508854	0.930204	0.238408	0.0652055	0.453485	0.0457465	0.814882	0.709908	0.149724	0.264046	0.79648	0.920027	0.942587	0.849158	0.566095	0.469876	0.107405	0.0396882	0.960338	0.431391	0.5048	0.701167	0.493041
cg03744332	0.824081	0.708027	0.83581	0.786345	0.847575	0.92662	0.349943	0.488251	0.116034	0.873003	0.224135	0.938785	0.796913	0.816634	0.719674	0.907679	0.90073	0.470045	0.103525	0.849011	0.622267	0.811257	0.191162	0.358885	0.177334	0.112113	0.458006	0.363479	0.842527	0.227804	0.115231	0.943828	0.70795	0.898027	0.201393	0.20235	0.390251	0.178372	0.88731	0.107529	0.167307	0.488184	0.300486	0.896941	0.100425	0.615291	0.629115	0.884051	0.857196
cg13617591	0.845446	0.684194	0.119175	0.474585	0.157387	0.187305	0.0936113	0.173605	0.129101	0.272408	0.0875316	0.975716	0.829959	0.938322	0.29908	0.10404	0.149519	0.0871104	0.115466	0.86816	0.291975	0.726153	0.244321	0.422798	0.246356	0.197973	0.14648	0.895326	0.120967	0.153585	0.212952	0.148979	0.681346	0.134083	0.153969	0.144793	0.757291	0.73346	0.316035	0.696299	0.787141	0.814779	0.282092	0.0828343	0.575041	0.647065	0.694574	0.620032	0.901138
cg09918657	0.127542	0.366044	0.0291564	0.116999	0.682469	0.476131	0.0147681	0.590277	0.791839	0.845674	0.0925378	0.439344	0.767361	0.860091	0.311831	0.721936	-0.0102059	0.205468	0.623867	0.621314	0.80334	0.814187	0.161965	0.536622	0.429267	0.765066	0.687175	0.815703	0.751717	0.0187213	0.665402	0.0294484	0.638371	0.0285259	0.599721	0.588835	0.0226762	0.783828	0.145289	0.82944	0.561337	0.651343	0.1985	0.800172	0.0120165	0.568196	0.620083	0.443351	0.161344
cg25810484	0.863777	0.650352	0.131224	-0.0613756	0.209122	0.130278	0.627561	0.498652	0.144585	0.187173	0.134439	0.138511	0.232992	0.144454	0.138025	0.224326	0.140297	0.144033	0.220486	0.638506	0.0213195	0.137293	0.160342	0.463758	0.557765	0.637591	0.212261	0.216712	0.144661	0.339348	0.854213	0.16025	0.344131	0.14578	0.601278	0.204737	0.636625	0.560424	0.491406	0.970071	0.579855	0.160646	0.132958	0.130741	0.13392	0.135707	0.398706	0.149734	0.148468
cg03608167	0.606331	0.630945	0.120809	0.137442	0.126493	0.367598	0.498078	0.82184	0.122326	0.25862	0.117837	0.976009	0.324175	0.406749	0.128369	0.244416	0.583004	0.125794	0.12294	0.548607	-0.0139749	0.38312	0.116749	0.200863	0.417964	0.124651	0.125304	0.148902	0.112745	0.113066	0.127026	0.320752	0.631039	0.116575	0.147763	0.116914	0.377027	0.123982	0.793375	0.119534	0.118743	0.11963	0.109645	0.124442	0.110094	0.343441	0.14978	0.930641	0.749176
cg26019295	0.481125	0.863789	0.143526	0.648626	0.156165	0.244843	0.163568	0.149795	0.161337	0.185146	0.152279	0.234815	0.229187	0.200647	0.160873	0.159348	0.615172	0.135814	0.286941	0.323686	0.601725	0.762031	0.365801	0.192271	0.149152	0.422643	0.177386	0.322234	0.152419	0.142278	0.481954	0.483489	0.73464	0.146422	0.15992	0.428793	0.154513	0.159177	0.382258	0.141077	0.157025	0.17885	0.149722	0.149931	0.167905	0.262737	0.372899	0.269007	0.649852
cg17976576	0.795882	0.59437	0.0451719	-0.012661	0.162278	0.0443086	0.0439254	0.293875	0.0524315	0.231993	0.0453379	0.606245	0.696121	0.716818	0.0492402	0.159257	0.840687	0.0498128	0.423753	0.78749	0.507231	-0.0142374	0.0460252	0.285349	0.0957701	0.463984	0.0456575	0.0432885	0.0437097	0.0487268	0.0481521	0.0491018	-0.0190457	0.044851	0.0456068	0.206087	0.0511575	0.0439493	0.0444715	0.0440381	0.0433881	0.0454865	0.0436907	0.0429169	0.533768	0.50052	0.47081	0.501047	0.771481
cg07152216	0.524124	0.67571	0.0225042	0.557461	0.073095	0.919745	0.0811915	0.293173	0.0442909	0.100319	0.0243323	0.949888	0.292608	0.0655205	0.356832	0.052819	0.373041	0.0816107	0.0643499	0.517019	0.193636	0.906871	0.0465637	0.0547202	0.113498	0.275383	0.117194	0.0963793	0.346203	0.033402	0.0942398	0.235527	0.023289	0.0399002	0.0473322	0.486953	0.0536136	0.289604	0.593447	0.298925	0.0311145	0.167401	0.0460884	0.367635	0.27536	0.536119	0.515503	0.441839	0.873784
cg09172548	0.783732	0.515428	0.734275	0.649543	0.692149	0.575751	0.0619068	0.880568	0.578072	0.6677	0.937713	0.947484	0.751753	0.809656	0.774082	0.338785	0.887655	0.639966	0.676727	0.890944	0.572187	0.685767	0.107048	0.455392	0.503442	0.295264	0.0711682	0.160333	0.647547	0.0613498	0.200376	0.0559816	0.496483	0.0519474	0.0722713	0.741558	0.43761	0.685941	0.849267	0.0544288	0.051041	0.556839	0.817133	0.630252	0.0494394	0.687939	0.656931	0.0610955	0.877797
cg18371052	0.206252	0.217114	0.110262	0.376628	0.0487181	0.0326955	0.522462	0.513627	0.506424	0.527435	0.0356032	0.448081	0.07406	0.850543	0.150028	0.37106	0.0449595	0.511849	0.567769	0.0447681	0.0780785	0.756718	0.518051	0.111763	0.501721	0.928136	0.573295	0.956477	0.750487	0.851827	0.520703	0.664462	0.287999	0.879253	0.479539	0.442822	0.134126	0.0660536	0.0373183	0.0382708	0.489543	0.0450538	0.495753	0.0296998	0.979838	0.439638	0.604019	0.0398393	0.48742
cg20334738	0.169277	0.851352	0.884431	0.204846	0.155375	0.0127797	0.548857	0.550741	0.675052	0.890323	0.893546	0.884112	0.866785	0.214496	0.883741	0.116329	0.0970849	0.899263	0.882572	0.890343	0.44957	0.570189	0.844897	0.856625	0.836813	0.828245	0.842809	0.861826	0.137096	0.865029	0.867486	0.837404	0.98207	0.827259	0.812394	0.488049	0.872869	0.824726	0.495185	0.816354	0.859203	0.728011	0.854076	0.0660767	0.892503	0.889227	0.295471	0.888547	0.890275
cg21809927	0.660582	0.696257	0.432001	0.894412	0.334273	0.36349	0.363439	0.904624	0.378243	0.563025	0.763881	0.930314	0.896306	0.288493	0.164439	0.0706993	0.65975	0.412125	0.331634	0.841743	0.60085	0.664237	0.78444	0.525869	0.716471	0.468211	0.532562	0.925735	0.237619	0.342943	0.508387	0.34873	0.642651	-0.00767308	0.0501846	0.426149	0.870082	0.764822	0.5765	0.771811	0.893973	0.716584	-0.00988219	0.149035	0.90931	0.449729	0.709372	0.827825	0.740065
cg05004142	0.897662	0.699711	0.657551	0.913045	0.281543	0.911334	0.157257	0.927098	0.238815	0.566434	0.98907	0.985386	0.986536	0.823477	0.682745	0.426342	0.945722	0.940429	0.176155	0.90883	0.903794	0.442071	0.337501	0.351787	0.264103	0.35673	0.203446	0.223546	0.146651	0.347889	0.702432	0.809183	0.509128	0.180245	0.483243	0.705839	0.693822	0.356087	0.156394	0.681677	0.391331	0.141647	0.268008	0.130942	0.172699	0.956802	0.986461	0.972683	0.328789
cg13545297	0.129486	0.507921	0.549861	0.295142	0.669652	0.54033	0.126375	0.142729	0.152676	0.267473	0.131463	0.131252	0.741591	0.828123	0.582178	0.131626	0.659117	0.565512	0.144132	0.96335	0.748657	0.0446429	0.159424	0.255441	0.257383	0.145364	0.252119	0.310888	0.157651	0.333232	0.200467	0.295548	-0.0117369	0.17608	0.289059	0.155343	0.541332	0.192494	0.324774	0.132521	0.150321	0.129138	0.160408	0.120922	0.580671	0.734966	0.667131	0.153474	0.191104
cg00735923	0.599597	0.507361	0.0162542	0.0720899	0.07974	0.0397827	0.201682	0.821468	0.0172165	0.0786969	0.864646	0.896712	0.137582	0.441912	0.103073	0.0710255	0.756121	0.0553942	0.407668	0.0109433	0.0689717	0.889518	0.748575	0.19453	0.382138	0.796772	0.105577	0.879971	0.0302365	0.0715026	0.486442	0.120517	0.173031	0.625127	0.324978	0.166953	0.836201	0.839147	0.24588	0.7876	0.8804	0.635907	0.0133619	0.0518969	0.379674	0.391648	0.0128254	0.0819064	0.412614
cg26163852	0.432262	0.231214	0.183535	0.363488	0.183261	0.1729	0.60057	1.00175	0.183966	0.195181	0.859617	0.994555	0.905482	0.955084	0.182234	0.209715	0.205164	0.230197	0.197134	0.943528	0.325881	0.759365	0.22476	0.215942	0.535578	0.327329	0.166482	0.758419	0.187553	0.179484	0.757136	0.20143	0.190818	0.263753	0.141829	0.247284	0.904914	0.557111	0.682441	0.800248	0.203008	0.338385	0.13294	0.124238	0.985727	0.274073	0.173272	0.383656	0.535698
cg15658426	0.522571	0.326776	0.1606	0.126929	0.216678	0.259419	0.0677583	0.15522	0.84755	0.217951	0.0640532	0.0769429	0.195681	0.853887	0.3349	0.162191	0.150666	0.133705	0.878013	0.261132	0.675638	0.320495	0.105129	0.30267	0.113229	0.113144	0.154875	0.0800044	0.151572	0.135045	0.1443	0.321621	0.128424	0.0967622	0.166772	0.448475	0.107985	0.0815376	0.0914684	0.101473	0.117075	0.162381	0.31269	0.0858565	0.242237	0.506199	0.748121	0.566065	0.165938
cg09072162	0.470799	0.0888703	0.0797598	0.414094	0.109888	0.172784	0.766035	0.697046	0.0660765	0.409119	0.86894	0.690282	0.275629	0.473532	0.438168	0.104406	0.667089	0.321887	0.37506	0.775875	0.0691793	0.712393	0.0711605	0.243293	0.614151	0.723656	0.655113	0.875204	0.064816	0.0897097	0.767025	0.11548	0.271074	0.0686061	0.102374	0.0694247	0.746783	0.608222	0.0635706	0.836571	0.155409	0.143598	0.0651224	0.54428	0.454451	0.197187	0.0647771	0.779461	0.0726803
cg23526973	0.836116	0.705995	0.822931	0.665411	0.796973	0.983079	0.694866	0.667608	0.171686	0.583521	0.994492	0.390407	0.871944	0.889379	0.831826	0.301129	0.965782	0.634238	1.00996	0.943904	0.670723	0.79402	0.0612936	0.106363	0.0630327	0.77128	0.0641748	0.98973	0.872929	0.0553969	0.0586755	0.351744	0.614829	0.0608177	0.778188	0.789675	0.0538809	0.052588	0.907778	0.0520992	0.0532232	0.277047	0.0509172	0.635986	0.638973	0.715462	0.721185	0.922164	0.935814
cg05579037	0.798511	0.429639	0.490189	0.696957	0.15493	0.921732	0.116884	0.113684	0.214976	0.11071	0.933637	0.0854156	0.512932	0.907128	0.287163	0.695805	0.923474	0.0975397	0.153999	0.960365	0.552526	0.807421	0.131308	0.193733	0.549124	0.129532	0.159118	0.205083	0.612958	0.125776	0.17325	0.570616	0.356961	0.900106	0.199305	0.183945	0.180137	0.155108	0.216703	0.0860658	0.0913659	0.109365	0.0735552	0.946712	0.277816	0.461042	0.587852	0.102837	0.901584
cg25727671	0.717785	0.970207	0.958403	0.827642	0.163196	0.893081	0.213468	0.151405	0.175884	0.585129	0.560151	0.119455	0.396994	0.993028	0.500996	0.287747	0.773108	0.115412	0.297548	1.00211	0.858503	0.837027	0.464964	0.310443	0.318854	0.200013	0.328184	0.302592	0.178404	0.400524	0.250722	0.276835	0.839327	0.253971	0.313289	0.225967	0.288367	0.243786	0.196502	0.229222	0.238834	0.174274	0.307627	0.164222	0.148209	0.435685	0.43911	0.1157	0.974277
cg22410478	0.926259	0.46506	-0.0120724	0.704766	0.709502	0.860559	0.56402	0.639702	0.0676236	0.267738	0.892556	-0.0171554	0.0384767	0.739121	0.609054	0.863687	0.851616	0.0464988	0.877171	0.820233	0.628313	0.606796	0.666258	0.322373	0.595153	0.563877	0.436151	0.813222	0.130488	0.0728242	0.691949	-0.00135878	0.568991	0.148774	0.399477	0.635793	0.634179	0.754171	0.831127	0.658086	-0.0135857	-0.0108054	0.738955	0.857005	-0.0162712	0.545414	0.602519	0.000458608	0.798423
cg06192497	0.9371	0.614058	0.472356	0.582913	0.0888492	0.315806	0.810886	0.342023	0.414578	0.47592	0.342956	0.930391	0.630845	0.692242	0.398212	0.353018	0.591131	0.553686	0.844432	0.757544	0.597153	0.79215	0.126007	0.117509	0.22796	0.0814189	0.114594	0.677001	0.469956	0.0389428	0.526058	0.311722	0.355979	0.159562	0.260445	0.332829	0.563674	0.722499	0.30071	0.702484	0.0668555	0.0464496	0.13988	0.149396	0.753681	0.424242	0.420328	0.57523	0.754249
cg03277049	0.826688	0.622092	0.582343	0.13931	0.491228	0.409294	0.350588	0.874655	0.321204	0.157831	1.03209	0.305504	0.635734	0.441829	0.175952	0.946112	0.0894596	0.160947	0.843534	0.796896	0.487322	0.468246	0.78526	0.261908	0.682295	0.746285	0.120102	0.417377	0.108267	0.118292	0.776538	0.116127	0.517082	0.367218	0.326797	0.560999	0.759964	0.329276	0.979018	0.909964	0.107083	0.146945	0.83313	0.0886172	0.482044	0.452778	0.643659	0.122547	0.928724
cg23097534	0.0422008	0.556184	0.00468136	0.354366	0.481815	0.0055539	0.018959	0.810785	0.0654539	0.36093	0.00493954	0.864477	0.669913	0.716864	0.252391	0.24183	0.0103757	0.0543873	0.662668	0.781468	0.613077	0.47744	0.415816	0.366172	0.465569	0.602296	0.0907649	0.7461	0.598437	0.425817	0.719336	0.00948112	0.76502	0.0214037	0.473174	0.140559	0.0702518	0.663162	0.0972167	0.782424	0.480542	0.765433	0.240312	0.0843501	0.0357741	0.501542	0.273746	0.372682	0.754232
cg02153814	0.807216	0.466339	0.175313	0.0241883	0.221524	0.160903	0.180298	0.276293	0.878083	0.169855	0.203728	0.174813	0.274849	0.61504	0.3332	0.234704	0.180031	0.225467	0.470553	0.17156	0.709113	-0.0172194	0.194477	0.247616	0.22526	0.375017	0.234316	0.232616	0.200868	0.222251	0.202239	0.218929	-0.00363864	0.196603	0.302604	0.212539	0.219701	0.227988	0.189842	0.210322	0.390634	0.192915	0.162719	0.205101	0.705141	0.314735	0.475893	0.190504	0.181573
cg22388634	0.0290635	0.657297	0.521177	0.303447	0.0494739	0.0294659	0.215137	0.888138	0.0381916	0.183711	0.626289	0.0245253	0.0412516	0.0191285	0.0364025	0.136984	0.360951	0.0790078	0.170904	0.781306	0.0382171	0.0396867	0.724426	0.397968	0.307612	0.72656	0.197467	0.698353	0.0455016	0.0359813	0.836216	0.0494709	0.0343546	0.0469309	0.659837	0.0757539	0.780205	0.545723	0.60884	0.601892	0.698211	0.0403722	0.0165935	0.528786	0.17541	0.457365	0.0190618	0.027061	0.0217659
cg22457769	0.641584	0.833862	0.336337	0.943515	0.722663	0.0342694	0.0014883	0.74934	0.564813	0.826632	0.242149	0.944081	0.0878432	0.429701	0.24547	0.374799	0.0185303	0.735558	0.0440057	0.066691	0.648387	0.991092	0.407027	0.615138	0.655194	0.758433	0.821515	0.939786	0.0994006	0.636576	0.907556	0.38446	0.196785	0.407054	0.594789	0.371684	0.915647	0.915517	0.500974	0.939945	0.407608	0.899848	0.446546	0.573031	0.804877	0.188991	0.273319	0.132629	0.035409
cg23967540	0.825334	0.0972712	0.0311067	0.0501258	0.273686	0.0440333	0.0763668	0.946425	0.0516653	0.147768	0.868543	0.0416015	0.52996	0.104833	0.0511597	0.3495	0.0385228	0.0735723	0.0608852	0.123237	0.221074	0.0517194	0.595817	0.283949	0.581514	0.837308	0.492684	0.939147	0.420027	0.635341	0.90791	0.056404	0.0713231	0.0359498	0.275984	0.18189	0.93038	0.908565	0.582974	0.943571	0.600134	0.683284	0.0505165	0.0513932	0.167002	0.0515969	0.0366162	0.0440739	0.0396056
cg04087740	0.857004	0.68836	0.319496	0.397411	0.375829	0.102668	0.110856	0.268945	0.718717	0.418246	0.365421	1.02024	0.805245	0.636979	0.779832	0.203601	1.02331	0.102465	0.396337	0.95301	0.581076	0.380315	0.145349	0.612407	0.362082	0.374699	0.193748	0.30755	0.124813	0.125369	0.124125	0.109523	0.658082	0.117396	0.261108	0.30776	0.236778	0.554612	0.231463	0.121227	0.11222	0.111042	0.33032	0.211564	0.855788	0.804887	0.807017	0.167678	0.676236
cg27586797	0.959923	0.87318	0.567619	0.800904	0.505055	0.881323	0.44018	0.547793	0.896862	0.541516	0.864488	0.888995	0.659652	0.533391	0.898605	0.426904	0.0116068	0.014018	0.764876	0.550881	0.0983869	0.968915	0.506595	0.86888	0.588666	0.595846	0.849912	0.533703	0.0321045	0.203584	0.46929	0.835591	0.0855627	0.0480093	0.858225	0.538212	0.56934	0.590589	0.0316434	0.0311042	0.595021	0.689706	0.887228	0.437662	0.397178	0.856554	0.828309	0.491394	0.468362
cg01204606	0.864078	0.556258	0.0938323	-0.00485947	0.377863	0.0869	0.0931293	0.759854	0.0992049	0.0972026	0.098207	0.657239	0.0958008	0.925734	0.107845	0.175406	0.0992699	0.0902143	0.0982402	0.618958	0.637595	-0.00252316	0.090821	0.109116	0.30681	0.13016	0.0886082	0.087298	0.100529	0.0916553	0.0977939	0.0971395	-0.00423861	0.0961305	0.0925711	0.154799	0.0958636	0.0882787	0.770957	0.0876858	0.088103	0.0825778	0.355859	0.084126	0.080846	0.410588	0.294554	0.0807457	0.0994082
cg24967701	0.421418	0.435353	0.333228	0.690716	0.0400519	0.362278	0.0192654	0.845238	0.399571	0.251256	0.201556	0.693561	0.0520252	0.433352	0.23245	0.141528	0.717846	0.191662	0.140059	0.76403	0.102774	0.845109	0.669722	0.351126	0.108943	0.749017	0.727061	0.860947	0.041449	0.72907	0.816768	0.0317393	0.0695481	0.0328401	0.687817	0.400942	0.815388	0.828031	0.100721	0.828659	0.811337	0.801839	0.0293493	0.41106	0.88983	0.176287	0.0745048	0.722101	0.0456193
cg13943068	0.970896	0.783394	0.242137	0.397141	0.400266	0.0398443	0.395657	0.894982	0.431214	0.25796	0.951138	0.130913	0.465723	0.968578	0.179727	0.319713	0.0392355	0.874631	0.981493	0.921385	0.936617	0.894325	0.594814	0.868612	0.830134	0.936491	0.682105	0.928465	0.109628	0.488672	0.824038	0.203687	0.0648679	0.0800803	0.925391	0.803669	0.606698	0.831768	0.0962647	0.722523	0.642041	0.220864	0.855005	0.490845	0.563857	0.842333	0.956654	0.230753	0.129871
cg10985347	0.917035	0.711135	0.333325	0.381286	0.572312	0.536047	0.236825	0.531685	0.595238	0.568666	0.553037	0.183985	0.392521	0.987702	0.9982	0.475981	0.309946	0.486538	0.545342	0.28496	0.541201	0.889999	0.409795	0.948411	0.701551	0.318181	0.428873	0.244632	0.503906	0.410724	0.345237	0.360087	0.908059	0.195944	0.381364	0.596417	0.327551	0.188705	0.706575	0.20007	0.254474	0.271249	0.433574	0.686024	0.185393	0.699078	0.996668	0.540467	0.896575
cg04360793	0.958674	0.0290552	0.021525	0.167355	0.111661	0.938868	0.0219197	0.0944727	0.0220472	0.424468	0.664591	0.0175523	0.718193	0.101291	0.552414	0.0514717	0.538496	0.0697169	0.0196163	0.87876	0.76596	0.127578	0.539261	0.386479	0.131792	0.584218	0.246307	0.356301	0.0237768	0.7364	0.559502	0.027059	0.0966283	0.0535262	0.0580891	0.131393	0.812633	0.837802	0.209683	0.526234	0.155827	0.152261	0.00940692	0.0185267	0.250152	0.679116	0.47243	0.0136269	0.670033
cg07197230	0.423022	0.825257	0.857069	0.424062	0.902251	0.481189	0.560802	0.289538	0.956839	0.171874	0.96333	0.107845	0.187201	0.916602	0.750553	0.631356	0.987023	0.110147	0.102906	0.104162	0.408048	0.745217	0.297712	0.634232	0.229035	0.832032	0.862179	0.569889	0.916268	0.603882	0.53085	0.12771	0.463092	0.107915	0.622255	0.294759	0.889244	0.851083	0.249001	0.119192	0.136091	0.956775	0.121615	0.969922	0.985791	0.231148	0.817874	0.331495	0.124028
cg17627629	0.207427	0.823225	0.0610844	0.0741489	0.846483	0.459101	0.699904	0.0948171	0.0818705	0.162947	0.303469	0.0559356	0.630363	0.936434	0.245927	0.132278	0.0633885	0.0552719	0.275095	0.818137	0.822161	0.749792	0.0692861	0.298194	0.14228	0.156594	0.115768	0.538012	0.111453	0.0745023	0.324023	0.163686	0.849832	0.0733196	0.152473	0.463458	0.417319	0.470871	0.553059	0.137228	0.0732502	0.289899	0.126429	0.0549234	0.177407	0.753401	0.726898	0.159456	0.57909
cg11314598	0.808511	0.753401	0.992997	0.6785	0.334555	0.754752	0.724396	0.595311	1.049	0.22157	0.44776	0.448567	0.335017	0.667249	0.738195	0.902849	0.97652	1.04468	0.908935	1.0406	0.535029	0.840443	0.339231	0.580636	0.536402	0.646125	0.321239	0.348864	0.766068	0.859481	0.24408	0.235578	0.771722	0.618906	0.745098	0.870383	0.238633	0.209928	0.211213	0.1334	0.638641	0.988876	0.801707	0.790838	0.752769	0.546698	0.769969	0.903753	0.208278
cg02939659	0.869682	0.581933	0.286255	0.0185571	0.307014	0.142179	0.133786	0.43499	0.338806	0.51128	0.145902	0.174811	0.801446	1.05575	0.387969	0.220777	0.12675	0.158855	0.15748	0.295541	0.87196	0.0700735	0.331953	0.752883	0.48584	0.227088	0.20475	0.160936	0.229395	0.240672	0.305548	0.314457	0.0770458	0.258017	0.383595	0.260625	0.324499	0.222745	0.217854	0.12842	0.34608	0.188927	0.238258	0.11004	0.131301	0.748506	1.05609	0.164943	0.211627
cg08548396	0.837543	0.50705	0.0396773	0.347313	0.253212	0.0480617	0.608754	0.815732	0.0484182	0.0920288	0.266875	0.972987	0.756068	0.578798	0.213915	0.0486332	0.149688	0.0439438	0.516672	0.56583	0.357379	0.743279	0.046831	0.405344	0.538665	0.652818	0.0479316	0.0487389	0.0466785	0.613757	0.0524912	0.754064	0.310692	0.0432426	0.356526	0.478742	0.524052	0.0413939	0.80817	0.0435396	0.690996	0.405481	0.0379657	0.0889613	0.907036	0.460086	0.0645996	0.507594	0.4673
cg08235161	0.444989	0.1766	0.1941	0.491272	0.130675	0.30044	0.377059	0.130519	0.166133	0.192119	0.0895823	0.372092	0.223239	0.441961	0.565107	0.0991436	0.108522	0.111415	0.111137	0.722129	0.025978	0.00681774	0.154745	0.264966	0.179333	0.163492	0.149901	0.154461	0.227914	0.137705	0.159521	0.143966	0.296807	0.0977835	0.128625	0.12252	0.144562	0.169502	0.486319	0.399604	0.129936	0.116493	0.117791	0.290477	0.144658	0.217778	0.141361	0.438546	0.728694
cg25397076	0.367327	0.60792	0.0895935	0.053138	0.550817	0.096647	0.0985333	0.119198	0.0934137	0.521202	0.901559	0.904993	0.733952	0.814226	0.353434	0.095456	0.734952	0.315723	0.0995322	0.797373	0.457706	0.467684	0.090509	0.130343	0.193556	0.118413	0.0927561	0.090904	0.133082	0.0932572	0.0915564	0.0990202	0.413767	0.0886073	0.0911997	0.209609	0.0998632	0.0999468	0.274582	0.0883569	0.0899237	0.0896245	0.101115	0.474531	0.898038	0.56582	0.571088	0.23476	0.574213
cg05163329	0.115375	0.489373	0.214241	0.584029	0.833671	0.0989553	0.89639	0.822106	0.57218	0.78323	0.872086	0.293612	0.0903081	0.0440438	0.33687	0.786976	0.0932091	0.802506	0.273742	0.094696	0.115885	0.860017	0.327177	0.46451	0.746442	0.803525	0.749378	0.81454	0.622301	0.299658	0.804456	0.263116	0.425052	0.282641	0.736942	0.358537	0.769575	0.805155	0.564029	0.763956	0.586359	0.833466	0.0879929	0.811939	0.0711317	0.090613	0.0541066	0.0822559	0.0553786
cg12191938	0.920391	0.607438	0.0110872	0.0807032	0.398174	0.45029	0.80903	0.587215	0.031637	0.449824	0.913327	0.961293	0.753763	0.833444	0.310993	0.251218	0.654729	0.161859	0.662735	0.875526	0.714902	0.783467	0.59029	0.511295	0.440008	0.417402	0.0253746	0.815862	0.0232988	0.0181281	0.656445	0.0230729	0.593339	0.0202196	0.449014	0.587637	0.836491	0.819287	0.196369	0.705158	0.133693	0.600402	0.0367109	0.186204	0.0187914	0.696575	0.625304	0.636674	0.859905
cg14678829	0.721098	0.192937	-0.0240484	0.106283	0.442811	0.507197	0.821686	0.715856	-0.0223908	0.26482	0.675008	0.880105	0.712661	-0.0262596	0.040524	0.121263	0.839101	-0.0165172	0.542777	0.764556	0.638465	0.144198	0.645747	0.0252199	0.181133	0.662119	0.291134	0.582911	-0.0215128	0.433926	0.311301	-0.0165282	0.482762	0.387111	0.435104	0.143211	0.70338	0.474845	0.543782	0.820857	-0.0274904	0.271622	-0.0252757	0.0789567	0.125966	0.336605	0.391412	-0.00177777	0.51076
cg21189438	0.0116621	0.542273	0.0330683	0.0175954	0.0356943	0.0772208	0.0365119	0.671126	0.0383771	0.0392573	0.0337372	0.0437978	0.614801	0.228879	0.0409622	0.0326517	0.0661303	0.0311518	0.0424844	0.615436	0.145492	0.70191	0.0401797	0.0451555	0.105739	0.0533067	0.72305	0.813461	0.0401689	0.0404599	0.392638	0.0442982	0.00980894	0.0379874	0.0398345	0.601336	0.683339	0.224071	0.0513138	0.710526	0.0343403	0.0401068	0.383133	0.313422	0.899083	0.26562	0.291263	0.054842	0.626312
cg25740565	0.523302	0.664209	0.143467	0.122284	0.0779644	0.373707	0.299072	0.0661867	0.177425	0.195987	0.64993	0.0233713	0.712393	0.893294	0.3732	0.0471013	0.106899	0.0612299	0.0402249	0.754712	0.325032	0.760064	0.471435	0.197332	0.130833	0.901381	0.480861	0.932549	0.0443398	0.0538872	0.873562	0.147479	0.295574	0.0360625	0.0436757	0.039943	0.198664	0.0754111	0.112406	0.026875	0.0295522	0.279232	0.507372	0.0433581	0.223164	0.552864	0.499039	0.0615175	0.601554
cg24309739	1.01131	0.533212	0.56212	0.485898	0.886832	0.241639	0.00713918	0.711775	0.35477	0.439153	-0.00341331	0.493134	0.84725	0.919536	0.795857	0.87106	0.124074	0.618643	0.816524	0.76799	0.973071	0.476739	0.660347	0.662325	0.475348	0.645451	0.366135	0.0204003	0.0459403	0.105942	0.317623	0.876743	0.622019	0.213184	0.837745	0.884231	0.628181	0.846928	0.74977	0.523709	0.0110985	0.827447	0.585045	0.640766	0.0929771	0.687014	0.822963	0.892048	0.597645
cg01074657	0.950327	0.54624	0.0337433	0.146993	0.439833	0.206791	0.0370453	0.830986	0.129663	0.597004	0.86944	0.935463	0.916636	0.813667	0.399295	0.241139	0.646489	0.0468886	0.148003	0.476323	0.800065	0.876191	0.162845	0.515847	0.586336	0.885766	0.437303	0.928491	0.0316009	0.060739	0.794067	0.0579846	0.59858	0.066525	0.64478	0.178823	0.896924	0.890248	0.843117	0.932049	0.137137	0.737378	0.0402294	0.609296	0.436922	0.607451	0.314861	0.511163	0.720523
cg01883777	0.05196	0.273267	0.377828	0.544734	0.460541	0.769358	0.8232	0.419747	0.101491	0.854682	0.928477	0.577814	0.240275	0.834739	0.555491	0.799506	0.0660846	0.814098	0.10395	0.365888	0.74535	0.302583	0.0908975	0.463424	0.516986	0.565785	0.123825	0.0504812	0.507725	0.899444	0.0656356	0.0937049	0.751439	0.837121	0.687706	0.748378	0.105262	0.0815566	0.90415	0.0766972	0.877277	0.382324	0.557052	0.0469925	0.79036	0.36579	0.263048	0.315008	0.421996
cg18740893	0.42462	0.707698	0.0725151	-0.0143389	0.538479	0.078258	0.084168	0.0828913	0.0737894	0.0803642	0.070118	1.01841	0.496323	0.138677	0.0807333	0.133964	0.069777	0.081116	0.148624	0.514526	-0.0064685	0.354713	0.529961	0.208134	0.10357	0.139193	0.0940861	0.569359	0.0793162	0.0833212	0.616777	0.0945073	0.238802	0.089471	0.0858873	0.23473	0.0791461	0.45816	0.537621	0.0895492	0.0805025	0.0799061	0.073927	0.0673551	0.0737899	0.146482	0.157415	0.0788424	0.0700781
cg04115680	0.937389	0.240057	0.0399007	0.0111304	0.459496	0.0352247	0.0435815	0.0616092	0.0444615	0.061801	0.0456133	0.0393702	0.630699	0.292689	0.0514386	0.0801571	0.0356155	0.0397534	0.157378	0.415778	0.661564	0.0232732	0.0476977	0.184934	0.0803349	0.491249	0.0895216	0.619978	0.0419437	0.0486318	0.0662011	0.0596556	0.0184553	0.0394121	0.108336	0.254377	0.190527	0.52724	0.0429803	0.105248	0.0379366	0.0368934	0.0370633	0.044814	0.0346606	0.0911278	0.442834	0.0384635	0.0433415
cg18572413	0.746901	0.571526	0.0499847	0.31701	0.762218	0.0524096	0.182943	0.0489023	0.226861	0.162664	0.0769344	0.05888	0.671725	0.761633	0.408814	0.0931032	0.900352	0.090843	0.504472	0.56071	0.506502	0.290066	0.0652438	0.16448	0.137136	0.117172	0.121967	0.0632269	0.0751461	0.0655136	0.0987234	0.134441	0.468734	0.0509825	0.175247	0.313799	0.283747	0.0633237	0.821221	0.192359	0.053206	0.0475224	0.0836176	0.0942976	0.0563072	0.555392	0.609771	0.0963664	0.79817
cg02380334	0.800093	0.68838	0.248483	0.168967	0.120303	0.337413	0.128896	0.406974	0.769138	0.629675	0.121974	0.130037	0.553623	0.211208	0.1391	0.118155	0.148059	0.111675	0.312989	0.92319	0.47679	0.609804	0.119417	0.296675	0.150485	0.138447	0.79064	0.343537	0.105951	0.292147	0.112445	0.150915	0.609445	0.157645	0.134076	0.156515	0.567635	0.139293	0.109009	0.306393	0.841595	0.881182	0.114501	0.11929	0.963369	0.772432	0.119041	0.104903	0.122064
cg26123605	0.538312	0.626306	0.0227013	0.754188	0.0471383	0.878634	0.0406734	0.0329292	0.083243	0.796937	0.0135446	0.919735	0.583698	0.0862344	0.114863	0.161394	0.105792	0.0322504	0.0407936	0.449763	0.107638	0.872915	0.0538878	0.0491573	0.0465833	0.30314	0.0939245	0.0722762	0.0335002	0.0421913	0.0508446	0.033622	0.0309104	0.043332	0.0461523	0.0337045	0.033696	0.0389042	0.198309	0.3979	0.0329887	0.042484	0.0456655	0.0829198	0.461427	0.527424	0.585173	0.753412	0.829655
cg09199330	0.866704	0.675536	0.31452	0.377811	0.537429	0.516133	0.145611	0.483554	0.577458	0.538982	0.548137	0.139141	0.350658	0.990758	0.990939	0.414948	0.256618	0.441277	0.555152	0.222218	0.44376	0.868903	0.326866	0.927032	0.657109	0.293143	0.384353	0.126916	0.469294	0.399868	0.223672	0.287864	0.826462	0.169534	0.34831	0.562554	0.287661	0.161494	0.680909	0.14011	0.204207	0.216516	0.461165	0.63753	0.149379	0.678166	1.00931	0.518791	0.869425
cg05453358	0.496469	0.902486	0.589611	0.155126	0.93124	0.923422	0.667709	0.794483	0.774233	0.620232	0.898354	0.674901	0.118864	0.846777	0.60146	0.766159	0.504349	0.446844	0.940449	0.209426	0.913652	0.106642	0.634702	0.916577	0.627909	0.9098	0.416059	0.663895	0.938394	0.795883	0.918341	0.0525303	0.973208	0.0978578	0.484682	0.83284	0.906549	0.904962	0.89809	0.89826	0.680588	0.0198615	0.613202	-0.0115047	0.661532	0.495985	0.89474	0.930315	0.545627
cg12223582	0.814441	0.442593	0.157132	0.423713	0.255412	0.0797699	0.0819625	0.292022	0.653528	0.2902	0.316046	0.0962276	0.620105	0.730766	0.666322	0.206182	0.089277	0.0854715	0.156403	0.890695	0.506246	0.144579	0.0855708	0.502576	0.211993	0.330561	0.0988158	0.428583	0.0832789	0.0864556	0.0980952	0.0824114	0.488359	0.0826455	0.224757	0.594837	0.211803	0.318619	0.0849681	0.129102	0.0905628	0.0801709	0.118267	0.0827185	0.0916975	0.68109	0.455132	0.144435	0.848649
cg01941243	0.993535	0.179361	0.767607	0.510087	0.723542	0.755019	0.0924429	0.0694057	0.723342	0.762599	0.701251	0.706694	0.74454	0.759956	0.803253	0.0804566	0.709589	0.745371	0.738103	0.685547	0.976166	0.933234	0.0719659	0.684245	0.695761	0.743004	0.0698579	0.727835	0.710169	0.0878271	0.670938	0.646664	0.238308	0.705632	0.755823	0.74848	0.0962648	0.732569	0.736633	0.729037	0.198382	0.750679	0.753715	0.781494	0.789662	0.188757	0.173273	0.765495	0.782901
cg04921315	0.0486318	0.42171	0.0926815	0.116315	0.757235	0.391778	0.104432	0.323969	0.629587	0.354616	0.303308	0.0558547	0.22939	0.976306	0.403775	0.458115	0.329091	0.315726	0.335356	0.958847	0.931185	0.0560999	0.250982	0.753411	0.730338	0.288401	0.242673	0.0791504	0.338803	0.414313	0.160409	0.292809	0.0838992	0.0974686	0.301746	0.544788	0.151335	0.0803079	0.371282	0.0587219	0.295285	0.941337	0.246583	0.929887	0.836562	0.956547	0.790185	0.321308	0.30449
cg16640855	0.904463	0.382675	0.235107	0.0649814	0.449549	0.0610372	0.06655	0.6272	0.0708008	0.508532	0.082832	0.0605755	0.738424	0.831343	0.530886	0.0704236	0.614224	0.0641741	0.266062	0.787351	0.327196	-0.00946694	0.0733049	0.110513	0.074667	0.0948515	0.0749975	0.0668209	0.0680683	0.0721991	0.0678029	0.0797745	-0.00712916	0.101391	0.237994	0.0693128	0.0679548	0.0831244	0.583151	0.069265	0.975752	0.0716435	0.279658	0.0566094	0.0563197	0.627199	0.340016	0.44566	0.732617
cg21215550	0.596148	0.453149	0.104097	0.595539	0.13275	0.180006	0.12843	0.115473	0.176503	0.143461	0.0925333	0.0873683	0.906179	0.949006	0.175898	0.0988298	0.253032	0.101364	0.315661	0.53936	0.816379	0.334378	0.135504	0.17562	0.142848	0.140042	0.150085	0.278512	0.204361	0.127226	0.139612	0.163119	0.0807014	0.123281	0.136912	0.125655	0.134696	0.130543	0.173566	0.131718	0.110714	0.13387	0.0794708	0.0726051	0.0973318	0.769164	0.681773	0.0943437	0.570321
cg26870192	0.670043	0.46469	0.0653284	0.0216021	0.344655	0.0607965	0.0742379	0.544309	0.0755851	0.0754288	0.65504	0.990835	0.824216	0.526653	0.0751102	0.177886	0.0610349	0.0733227	0.0815058	0.781422	0.315217	0.478765	0.363055	0.165253	0.346156	0.589691	0.137314	0.517379	0.0825887	0.254424	0.788748	0.105893	0.615777	0.0957842	0.454998	0.0826865	0.843559	0.933543	0.535897	0.927164	0.437649	0.0760588	0.392626	0.0980103	0.343597	0.560899	0.16309	0.115932	0.431127
cg10803577	0.684584	0.613779	0.151904	0.484235	0.31603	0.132674	0.922099	0.137769	0.18338	0.821209	0.116018	0.129936	0.141212	0.137717	0.165356	0.137395	0.133572	0.137077	0.926183	0.134062	0.449888	0.607107	0.183823	0.183117	0.287597	0.530039	0.466851	0.568289	0.142744	0.195918	0.7313	0.144463	0.539161	0.140061	0.259443	0.171424	0.202515	0.745698	0.212184	0.467913	0.171234	0.18954	0.133657	0.130677	0.128487	0.178847	0.16194	0.113814	0.136279
cg02237629	0.345597	0.210872	0.186449	-0.0323485	0.117634	0.152757	0.0988196	0.124297	0.133774	0.159578	0.0893032	0.0904766	0.295149	0.211929	0.118053	0.0979751	0.112261	0.0970163	0.25379	0.457147	0.11153	0.0950972	0.119981	0.299683	0.100157	0.107306	0.166048	0.222256	0.0932429	0.118344	0.110287	0.105365	0.00190824	0.108012	0.131916	0.240171	0.20013	0.168914	0.0991257	0.109882	0.130476	0.123999	0.0994646	0.0996338	0.117875	0.179744	0.265471	0.107425	0.147139
cg01176433	0.0945674	0.583185	0.00263278	0.467714	0.79124	0.669253	0.86683	0.469306	0.0858151	-0.0337543	0.799703	-0.0467509	0.308357	0.684778	0.601186	0.793096	0.300007	0.527521	0.635701	0.85161	0.813395	0.906056	0.0889802	0.69777	0.525481	0.698731	0.310599	0.279764	0.770002	0.748083	0.487464	0.606758	0.731213	-0.0127257	0.728823	0.772429	0.0490018	0.615991	0.793272	0.319718	-0.0341508	0.845342	0.61336	0.258639	0.573559	0.520455	0.450767	0.332273	0.779099
cg26958524	0.521371	0.479361	0.0395399	0.458172	0.497639	0.795471	0.0394649	0.58344	0.328156	0.109186	0.564443	0.275968	0.0848668	0.768544	0.0879888	0.634612	0.0468785	0.0466828	0.0349105	0.0243337	0.110025	0.0686905	0.705888	0.182529	0.0624827	0.506181	0.674857	0.834142	0.50031	0.731913	0.708098	0.250833	0.428935	0.515584	0.404495	0.513084	0.793214	0.77433	0.329996	0.874737	0.776889	0.810778	0.0285447	0.143868	0.040335	0.101012	0.361726	0.0216246	0.0561686
cg05052450	0.632668	0.656461	0.0625475	0.77155	0.37468	0.732963	0.128419	0.0681008	0.117443	0.86555	0.061205	0.829515	0.648091	0.222391	0.1262	0.087174	0.610374	0.11205	0.0930192	0.553515	0.104555	0.820488	0.116153	0.0995966	0.100966	0.0854144	0.128754	0.120794	0.0799232	0.102511	0.107146	0.107037	0.0367201	0.0992228	0.104046	0.118835	0.114591	0.105068	0.0866884	0.124765	0.101222	0.0989294	0.0616435	0.0597946	0.0979885	0.604048	0.604727	0.861484	0.819075
cg15526954	0.772762	0.212675	0.0971969	-0.0267981	0.300222	0.615355	0.0827651	0.133627	0.189172	0.244896	0.0841801	0.931549	0.739788	0.745192	0.147762	0.117902	0.0822441	0.102192	0.167246	0.817822	0.497701	-0.0393621	0.0963326	0.218704	0.0968727	0.0979758	0.0946674	0.338399	0.0818755	0.104127	0.542501	0.104644	-0.0492027	0.0789546	0.393769	0.200722	0.530844	0.116288	0.087172	0.129101	0.117814	0.522424	0.0805836	0.0760783	0.0800054	0.619254	0.624571	0.0830045	0.795857
cg07128416	0.475107	0.205975	0.115011	0.379433	0.337131	0.124639	0.0862922	0.556453	0.0865973	0.131789	0.102866	0.446369	0.499367	0.652145	0.5659	0.504125	0.233269	0.108796	0.0929403	0.103093	0.226215	0.413822	0.789037	0.245585	0.442535	0.429893	0.108667	0.828407	0.0916737	0.856903	0.576691	0.309213	0.373472	0.908057	0.634969	0.151253	0.946576	0.832829	0.480504	0.169603	0.795439	0.947879	0.346209	0.0805759	0.066082	0.448998	0.1915	0.0705028	0.416487
cg25369980	0.360197	0.544704	0.0758078	-0.0285448	0.491546	0.532522	0.139168	0.807721	0.079604	0.0758577	0.0766755	0.0747609	0.536557	0.68195	0.0756389	0.298252	0.0773775	0.186074	0.0998123	0.114287	0.501016	-0.0216952	0.0820451	0.0872127	0.0884189	0.421453	0.0811081	0.417707	0.09613	0.0813722	0.0898475	0.0872583	0.471231	0.0769634	0.36839	0.425547	0.0896746	0.0883537	0.435419	0.319492	0.0777797	0.0837454	0.0710659	0.0949218	0.0713128	0.309181	0.511361	0.329649	0.409598
cg11856078	0.960752	0.558531	0.397198	0.249901	0.579915	0.167898	0.750774	0.676091	0.00642298	0.006962	0.879305	0.873944	0.759207	0.706964	0.486669	0.00835602	-0.00993239	0.00486862	0.0171032	0.697226	0.117518	0.559055	0.751865	0.360091	0.539057	0.733504	0.746457	0.884792	0.448346	0.384859	0.842551	0.0664362	0.54605	0.0589861	0.384567	0.0198845	0.816107	0.7926	0.853392	0.83259	0.358582	0.774379	0.757899	0.554288	0.772649	0.047829	0.0568706	0.000498535	0.393728
cg01641792	0.926153	0.681842	0.552436	-0.00432333	0.878934	0.0679678	0.901433	0.484078	0.866718	0.138105	0.95957	1.00045	0.101084	0.458898	0.599285	0.615675	0.670219	0.463901	0.562909	0.583663	0.546672	0.609952	0.360727	0.173067	0.165879	0.858652	0.136807	0.994507	0.0710142	0.766307	0.610023	0.590167	0.757832	0.0711691	0.718548	0.328271	0.888654	0.91925	0.0719367	0.937412	0.688335	0.469273	0.0677988	0.249859	0.561013	0.45797	0.648032	0.566842	0.561376
cg18698884	0.130325	0.647926	0.0307172	0.0714197	0.0542791	0.650499	0.0319384	0.0311638	0.0506982	0.0445029	0.0325149	0.664736	0.772748	0.894146	0.0950405	0.038971	0.0359639	0.018869	0.0678585	0.629377	0.694062	0.152132	0.0725376	0.227312	0.097731	0.0835985	0.746106	0.043673	0.048206	0.0712767	0.223514	0.101762	0.261684	0.0661241	0.0738449	0.051609	0.0767745	0.0581928	0.0496561	0.0452246	0.0597508	0.0441691	0.0554909	0.0428606	0.0284604	0.601841	0.673684	0.018678	0.831273
cg14189678	0.0353987	0.297355	0.0846342	0.0895457	0.0757119	0.276803	0.0359926	0.853932	0.924237	0.0994364	0.261436	0.0101614	0.0886465	0.0796523	0.133584	0.235473	0.0301398	0.888175	0.915619	0.369015	0.235215	0.0660602	0.711573	0.492504	0.333687	0.509534	0.168075	0.036135	0.106534	0.306861	0.145026	0.0412561	0.121623	0.0366373	0.670283	0.623747	0.0878975	0.0272102	0.233104	0.0315426	0.688354	0.870036	0.859223	0.17065	0.906942	0.151929	0.261907	0.0175466	0.0249789
cg00503383	0.610607	0.155172	0.230524	0.433789	0.0791298	0.36179	0.0968854	0.0683941	0.156916	0.0809046	0.0567175	0.122981	0.519754	0.794855	0.0942828	0.0649958	0.864439	0.117803	0.0647236	0.668559	0.421823	0.43049	0.0741935	0.331216	0.0738717	0.0998576	0.139986	0.184513	0.0785044	0.109753	0.0928308	0.138489	0.47283	0.0874158	0.0820704	0.125133	0.138218	0.0781775	0.128933	0.0666876	0.578209	0.650035	0.152215	0.0631454	0.0832678	0.505412	0.16316	0.0612079	0.866204
cg14663264	0.749427	0.273924	0.54169	0.0346261	0.16016	0.435475	0.133358	0.206177	0.204174	0.193696	0.124266	0.142915	0.22863	0.309864	0.276931	0.123504	0.195425	0.127765	0.125305	0.148619	0.35955	0.671908	0.316921	0.290814	0.166417	0.141004	0.197069	0.245521	0.155227	0.208315	0.354276	0.258984	-0.0287962	0.563717	0.150922	0.155034	0.172245	0.244551	0.456935	0.149666	0.155862	0.205204	0.175461	0.120138	0.164887	0.174068	0.243102	0.289344	0.165255
cg10159630	0.982718	0.615562	0.564304	0.766511	0.46215	0.0126552	0.884998	0.797297	0.730875	0.805484	0.873471	0.882669	0.720193	0.779405	0.6203	0.403262	0.876985	-0.00699337	0.301434	0.828928	0.722185	0.763363	0.578666	0.559333	0.437156	0.764806	0.375775	0.883397	0.718921	0.680378	0.504062	0.0388221	0.697733	0.705028	0.218741	0.164202	0.054878	0.749028	0.133646	0.805878	0.697799	0.305825	0.123786	0.209353	0.858372	0.49986	0.537712	0.857706	0.750948
cg16271600	0.192532	0.253312	0.0164799	0.223748	0.0780122	0.0898212	0.0318205	0.718827	0.0406094	0.0538222	0.0227426	0.957696	0.79673	0.575872	0.17756	0.0898004	0.799509	0.0236695	0.0389729	0.675985	0.271905	0.0839442	0.486613	0.17876	0.17186	0.541324	0.212048	0.539819	0.0279953	0.0599114	0.536494	0.0836991	0.0658209	0.0217994	0.126971	0.159553	0.499427	0.61854	0.15625	0.137252	0.0371499	0.132329	0.276132	0.0517439	0.758806	0.635312	0.0958513	0.576689	0.849583
cg00594129	0.663016	0.629238	0.142033	0.00978189	0.403093	0.141078	0.139959	0.19638	0.159817	0.210172	0.122535	0.137163	0.153191	0.55415	0.212878	0.749504	0.191427	0.185346	0.630034	0.287285	0.107894	0.79086	0.497028	0.163444	0.133617	0.149048	0.424056	0.976552	0.13482	0.758368	0.526723	0.168238	0.123698	0.155495	0.148923	0.593823	0.943965	0.904076	0.496136	0.978294	0.967608	0.838628	0.144015	0.144025	0.957632	0.198002	0.44675	0.438646	0.168792
cg14038058	0.464882	0.27817	0.0642302	0.343004	0.164502	0.14539	0.0165892	0.499187	0.773527	0.300503	0.706303	0.868591	0.0124707	0.0373727	0.523266	0.12677	0.0151912	0.503795	0.0188073	0.0217122	0.0526104	0.428303	0.683063	0.259393	0.351371	0.584248	0.648223	0.883724	0.567299	0.470104	0.696866	0.0197607	0.789886	0.75167	0.0424547	0.492309	0.776623	0.690344	0.455243	0.898678	0.027464	0.790457	0.0568813	0.031956	0.0347173	0.21807	0.116152	0.1085	0.0164529
cg06003986	0.87463	0.013522	0.00710735	0.0428483	0.689278	0.0143805	0.0313605	0.787648	0.00902046	0.0693443	0.00820272	0.00500834	0.680442	0.70079	0.452221	0.134323	0.0455329	0.0116688	0.682236	0.630373	0.51473	0.0510781	0.0577102	0.211783	0.0519249	0.669423	0.0242265	0.867955	0.0129877	0.0139332	0.373847	0.0222724	0.035094	0.0144216	0.146103	0.0958129	0.744585	0.479162	0.797609	0.485974	0.234876	0.0158314	0.0211918	0.0145711	0.0145477	0.618275	0.532771	0.00951274	0.846857
cg04904318	1.03848	0.915366	0.789628	1.01023	0.856863	0.910135	0.692426	0.899109	0.475142	0.8723	0.85475	0.916338	0.901615	0.912017	0.928058	0.907764	0.903938	0.874974	0.914924	0.791389	1.01741	1.01787	0.782098	0.733554	0.816063	0.893313	0.777284	0.893118	0.318263	0.778128	0.883958	0.900631	0.910472	0.863544	0.850727	0.820685	0.909942	0.808045	0.735847	0.901246	0.861066	0.905113	0.7772	0.908739	0.138774	0.50347	0.905578	0.900551	0.914565
cg09017928	0.909527	0.695462	0.0334263	0.0914826	0.26035	0.0224078	0.022591	0.286358	0.112843	0.271773	0.016325	0.0224974	0.270227	0.900904	0.191256	0.0769357	0.0213945	0.0306966	0.577961	0.209891	0.931176	0.103705	0.105704	0.368209	0.213116	0.305752	0.139825	0.867547	0.0672058	0.0851244	0.156529	0.14913	0.103614	0.0115668	0.161977	0.270253	0.0967349	0.145662	0.0599619	0.0592767	0.0311954	0.0330083	0.0297081	0.157669	0.0624459	0.814101	0.88317	0.153781	0.0238087
cg10439246	0.811708	0.130615	0.196005	0.134134	0.916302	0.0561359	0.798501	0.921029	0.931823	0.930463	0.943841	0.141032	0.155207	0.726026	0.357043	0.870697	0.268637	0.926246	0.923848	0.941632	0.912311	0.100812	0.764731	0.805123	0.692549	0.804473	0.550962	0.439896	0.092794	0.869166	0.843702	0.244823	0.67427	0.629754	0.699483	0.723048	0.78608	0.599259	0.196423	0.501162	0.502071	0.782169	0.889214	0.616854	0.910888	0.48573	0.90357	0.836592	0.892535
cg18486235	0.828077	0.194253	0.216205	0.612626	0.153091	0.189742	0.16532	0.14957	0.868854	0.215012	0.111732	0.125147	0.43454	0.504343	0.295925	0.169446	0.762808	0.122189	0.274474	0.679199	0.174861	0.114161	0.160043	0.26907	0.164569	0.147481	0.166336	0.330113	0.130391	0.152057	0.147712	0.128398	0.346826	0.25304	0.171185	0.468237	0.164736	0.167003	0.509746	0.305161	0.484698	0.442431	0.150785	0.180054	0.202693	0.218863	0.275443	0.30299	0.917746
cg17301223	0.0840857	0.676526	0.675028	0.67186	0.471561	0.147259	0.948506	0.640057	0.272377	0.120527	0.707637	0.980264	0.581541	0.827306	0.358739	0.111704	0.573303	0.881161	0.483938	0.578022	0.664007	0.803528	0.678343	0.38104	0.618727	0.80305	0.723601	0.767597	0.106647	0.810365	0.703775	0.158195	0.0232405	0.526988	0.582699	0.146999	0.825125	0.757907	0.616059	0.899341	0.787914	0.880134	0.389289	0.0890682	0.121465	0.0715241	0.303645	0.166362	0.138092
cg14263391	0.786496	0.684793	0.214696	0.715853	0.201435	0.0212799	0.04132	0.920217	0.250874	0.435384	0.458634	0.862174	0.225379	0.267416	0.616052	0.301188	0.168094	0.475907	0.304614	0.932087	0.583505	0.779824	0.620613	0.547949	0.111489	0.773737	0.769602	0.90536	0.0224968	0.703897	0.803943	0.0481116	0.0911804	0.0288027	0.720022	0.148217	0.82691	0.780038	0.0596001	0.841725	0.862181	0.731057	0.029024	0.0570461	0.944143	0.252519	0.491969	0.479876	0.441794
cg11201710	0.686032	0.0370369	-0.00348213	0.132594	0.636636	0.0809311	0.8475	0.7529	0.0236497	0.357387	0.0499402	0.869585	0.248989	0.0184389	0.247521	0.191938	0.110842	0.810466	0.832729	0.0459123	0.155081	0.124331	0.361243	0.414052	0.50762	0.684354	0.48056	0.807689	0.221249	0.351686	0.660641	0.635062	0.135835	0.584203	0.471375	0.560449	0.704508	0.745329	0.772769	0.773374	0.696929	0.52687	0.480902	0.670524	0.808606	0.0449103	0.185695	0.546011	-0.00499693
cg24530489	0.874897	0.616822	0.569093	0.220382	0.170343	0.11515	0.133002	1.00564	0.302252	0.243562	0.0882719	0.82314	0.291606	0.17954	0.919222	0.704539	0.291873	0.126724	0.999269	0.727086	0.35751	0.794229	0.704687	0.930989	0.243103	0.704008	0.739833	0.935535	0.708315	0.949361	0.946029	0.491329	0.875186	0.235821	0.203824	0.203585	0.70399	0.839612	0.78718	0.648236	0.178751	0.763857	0.679709	0.151859	1.00722	0.929017	0.293378	0.669072	0.597778
cg04382470	0.785721	0.696565	0.11118	0.418035	0.315091	0.218959	0.165033	0.365432	0.344529	0.433559	0.999038	1.00633	0.25488	0.667431	0.213796	0.197901	0.156821	0.194323	0.192557	0.90705	0.359904	-0.0293993	0.247879	0.600788	0.373867	0.687268	0.312277	0.865162	0.173562	0.250121	0.784955	0.218416	0.396737	0.214546	0.473715	0.246081	0.208029	0.114271	0.887001	0.190315	0.222651	0.244234	0.563312	0.140196	0.31095	0.457776	0.545086	0.114638	0.109957
cg01371233	0.794737	0.570362	0.919118	0.895304	0.939603	0.954631	0.115617	0.200335	0.722399	0.96138	0.928614	0.947441	0.274542	0.9629	0.618963	0.86006	0.72998	0.717786	0.910785	0.965208	0.919294	0.874754	0.242303	0.780558	0.547072	0.259229	0.542447	0.116511	0.198047	0.477292	0.18738	0.753927	0.933355	0.187855	0.33956	0.447199	0.213714	0.133751	0.961484	0.0597006	0.148679	0.94823	0.435438	0.338702	0.135373	0.937382	0.959773	0.966065	0.95015
cg05835105	0.928863	0.0728288	0.0642561	0.517119	0.0735375	0.280512	0.0712732	0.0531824	0.222306	0.0571459	0.0561009	0.157467	0.538919	0.503645	0.115324	0.0623111	0.573027	0.356209	0.0832033	0.929082	0.549137	0.363018	0.063538	0.120671	0.070282	0.0725433	0.0689288	0.0837165	0.414466	0.0634931	0.25877	0.572071	0.615309	0.463508	0.0583236	0.430059	0.0659266	0.0655994	0.128319	0.0613979	0.0643762	0.0636239	0.058367	0.911333	0.0751074	0.601293	0.474425	0.058842	0.750963
cg27642784	0.845674	0.61063	0.532144	0.185351	0.736395	0.592351	0.844611	0.157765	0.525241	0.31507	0.0866012	0.0728708	0.807874	0.94351	0.446482	0.157812	0.667157	0.523714	0.498949	0.629356	0.664847	0.786669	0.153184	0.313516	0.197706	0.16002	0.173377	0.789927	0.136453	0.155398	0.164548	0.256363	0.385062	0.141709	0.223156	0.550197	0.225448	0.180964	0.588574	0.381799	0.14523	0.144161	0.116234	0.380981	0.231163	0.811694	0.424967	0.337217	0.917342
cg04425920	0.994495	0.604828	0.467024	0.375926	0.515588	0.438476	0.703106	0.0491276	0.0352418	0.163425	0.0123919	0.611919	0.831898	0.730133	0.181155	0.0638517	0.593185	0.173736	0.489985	0.886202	0.644491	0.922315	0.576131	0.665805	0.0444525	0.0673493	0.207179	0.935535	0.0419708	0.615639	0.700437	0.1905	0.661676	0.0204068	0.084794	0.72067	0.89011	0.942487	0.0281091	0.923925	0.326497	0.919316	0.252737	0.121193	0.94439	0.684363	0.298624	0.0188459	0.709849
cg02773086	0.884997	0.728288	0.461712	0.735149	0.465021	0.133016	0.996461	0.396903	0.206805	0.506376	0.992464	1.00736	0.807308	0.876263	0.372271	0.21642	1.00203	0.13068	0.157985	0.952136	0.679962	0.809875	0.209772	0.731622	0.396641	0.818162	0.182429	0.655727	0.943993	0.860299	0.627164	0.164338	0.81617	0.215857	0.440659	0.573065	0.488006	0.907748	0.513008	0.972311	0.144422	0.501999	0.301437	0.293911	0.210132	0.63392	0.659839	0.451495	0.942783
cg08222513	0.752425	0.670002	0.395533	0.863831	0.380321	0.426205	0.227739	0.899308	0.291707	0.57753	0.762767	0.938783	0.857143	0.789372	0.373378	0.092377	0.517109	0.623057	0.215001	0.900256	0.578509	0.922049	0.847254	0.552267	0.504443	0.621941	0.714049	0.932579	0.692629	0.387785	0.813474	0.467921	0.768165	0.0214352	0.196582	0.498606	0.883265	0.849273	0.541444	0.89003	0.895448	0.691909	0.00614242	0.304967	0.918214	0.667062	0.7722	0.880701	0.826549
cg09401099	0.816128	0.669295	0.566978	0.20325	0.286276	0.45456	0.534885	0.704769	0.0482152	0.0578395	0.969395	0.572529	0.729402	0.114851	0.0447053	0.811069	0.047419	0.10156	0.390333	0.637676	0.425512	0.515816	0.577364	0.0669476	0.740825	0.560777	0.0536457	0.60947	0.0507624	0.0532316	0.627048	0.0553744	0.668758	0.408165	0.610524	0.688687	0.785722	0.108141	0.88477	0.61107	0.0454565	0.0453293	0.470585	0.0410637	0.551153	0.423113	0.602525	0.0443322	0.532784
cg14464551	0.842195	0.988775	0.827015	0.403525	1.01243	0.797761	0.288578	0.426306	0.281279	0.884588	0.112499	0.080097	0.98685	0.997472	0.551457	0.982795	0.680104	0.818352	0.593469	0.930626	0.907386	0.549874	0.532936	0.851762	0.891939	0.983346	0.379384	0.411882	0.291382	0.457917	0.329638	0.618079	0.672176	0.168977	0.91398	0.802457	0.232104	0.615002	0.810668	0.172756	0.145621	0.133759	0.168612	0.219209	0.153782	0.68757	1.01079	0.277451	0.626194
cg21160099	0.904468	0.502639	0.66003	0.734591	0.816018	0.921435	0.524447	0.124592	0.226913	0.221039	0.0431906	0.964163	0.754643	0.924261	0.786919	0.936798	0.939197	0.634649	0.167327	0.826947	0.569446	0.678038	0.138019	0.242782	0.14848	0.160076	0.203015	0.342349	0.788007	0.167075	0.180473	0.844638	0.574137	0.136671	0.180199	0.617593	0.489439	0.234285	0.858444	0.219773	0.142377	0.181613	0.214312	0.204843	0.314956	0.587317	0.541138	0.929464	0.829548
cg10640333	0.861499	0.739932	0.15494	0.365599	0.707706	0.209232	0.404732	0.186015	0.239068	0.543828	0.129553	0.999187	0.743112	0.888916	0.651415	0.137528	0.555558	0.164556	0.40451	0.853581	0.644573	0.78005	0.529728	0.326659	0.250026	0.133551	0.188034	0.939226	0.27729	0.201028	0.550228	0.103266	0.439648	0.306634	0.368793	0.724105	0.790187	0.898099	0.767982	0.625545	0.863319	0.83187	0.271664	0.178454	0.557941	0.681471	0.660301	0.161887	0.682796
cg24137774	0.0417398	0.681269	0.487167	0.441896	0.958014	0.237787	0.766101	0.982017	0.868521	0.863622	0.982154	0.870046	0.991402	0.918931	0.992542	0.248926	0.397881	0.158699	0.223137	0.999827	0.769869	0.161037	0.273461	0.96412	0.679537	0.971262	0.241861	0.324383	0.902895	0.854674	0.238011	0.114442	0.814709	0.234256	0.959003	0.914474	0.319946	0.164803	0.936274	0.179536	0.950583	0.979581	0.340199	0.984918	0.968419	0.979833	0.813358	0.931316	0.236035
cg13212283	0.741617	0.667962	0.251305	-0.000943947	0.665509	0.10731	0.111047	0.170967	0.24504	0.587792	0.120871	0.135009	0.592838	0.892577	0.312909	0.368505	0.115904	0.113795	0.23524	0.631854	0.54449	0.655461	0.12861	0.591811	0.459235	0.313332	0.195432	0.155064	0.134691	0.138238	0.129626	0.168296	0.250408	0.109915	0.431738	0.730478	0.150475	0.264809	0.322432	0.155098	0.204732	0.108608	0.123123	0.106084	0.273008	0.676052	0.703274	0.10844	0.579796
cg09902229	0.809767	0.21292	0.0182919	0.520596	0.33413	0.0244159	0.0553215	0.793571	0.0246124	0.0423511	0.281341	0.0284565	0.581735	0.0259295	0.0312275	0.265609	0.738856	0.0569539	0.74566	0.0282246	0.0512006	0.0381085	0.753738	0.158628	0.382705	0.812118	0.501496	0.932552	0.043728	0.719838	0.893507	0.0888428	0.0439995	0.0276622	0.174005	0.52466	0.900114	0.879206	0.57276	0.93342	0.882037	0.423027	0.609823	0.0280442	0.0239342	0.360944	0.0257936	0.0273977	0.0273119
cg14996783	0.688388	0.642294	0.588965	0.630985	0.854044	0.954562	0.949594	0.897794	0.452377	0.35896	0.989608	0.978386	0.698811	0.363382	0.744045	0.630078	0.93102	0.697454	0.891712	0.101854	0.573403	0.682607	0.0548235	0.566611	0.712099	0.824181	0.054977	0.0544001	0.054254	0.051036	0.0905682	0.484659	0.672135	0.0626012	0.709114	0.778149	0.79103	0.0509407	0.917019	0.0476466	0.0474262	0.0499362	0.461576	0.044152	0.93118	0.624242	0.653298	0.0431078	0.609115
cg17642941	0.645192	0.79744	0.747387	0.242899	0.153529	0.181215	0.427048	0.19454	0.148426	0.267008	0.576729	0.119	0.671038	0.943201	0.469249	0.165742	0.674776	0.143484	0.363587	0.916314	0.656139	0.848229	0.211714	0.323598	0.39566	0.17721	0.527259	0.254841	0.208772	0.592182	0.320711	0.176204	0.429994	0.158348	0.204538	0.280295	0.211244	0.15627	0.162384	0.184862	0.160063	0.132389	0.13183	0.143266	0.143344	0.446862	0.220466	0.148192	0.910093
cg23119063	0.689873	1.03629	0.298692	0.50123	0.445507	0.196283	0.305755	0.453608	0.471195	0.676171	0.180175	0.1997	0.644956	1.09186	0.406881	0.281437	0.1557	0.441061	0.333694	0.357996	0.845557	0.694377	0.420338	0.948325	0.464409	0.299673	0.349981	0.263819	0.261759	0.507199	0.446093	0.271456	0.0735804	0.353584	0.527356	0.36164	0.313027	0.216078	0.320197	0.194477	0.403564	0.206519	0.391488	0.186512	0.288343	0.655614	1.07185	0.212651	0.20682
cg00711072	0.91495	0.816911	0.527194	0.332194	0.240326	0.906316	0.154646	0.0678296	0.0829826	0.112611	0.65544	0.0992891	0.501943	0.919937	0.238273	0.254296	0.893294	0.0691066	0.0602164	0.558757	0.716019	0.834512	0.150132	0.142072	0.514097	0.0864244	0.195506	0.582922	0.0849825	0.23358	0.566712	0.756102	0.817278	0.673787	0.141825	0.560375	0.146645	0.403633	0.0635819	0.296441	0.167108	0.367409	0.179408	0.195402	0.0544447	0.156605	0.410704	0.470216	0.638342
cg26732615	0.500548	0.822144	0.261792	0.448523	0.264046	0.527653	0.0539224	0.246803	0.179451	0.263257	0.0556147	0.0579506	0.706761	0.315049	0.862805	0.0766519	0.994902	0.0580047	0.134622	0.632979	0.587592	0.046142	0.220912	0.466305	0.289036	0.877684	0.602754	0.0569403	0.563631	0.234554	0.552437	0.157806	0.494404	0.0629203	0.721631	0.220414	0.154411	0.537093	0.61247	0.0565356	0.078599	0.0876942	0.0838624	0.0537811	0.606024	0.491535	0.353755	0.0709716	0.408555
cg06329735	0.68305	0.76874	0.123467	0.1945	0.296123	0.103757	0.12895	0.617189	0.485601	0.938168	0.229721	0.622432	0.551057	0.622004	0.103005	0.992775	0.616029	0.0944635	0.11985	0.910706	0.468474	0.481456	0.573467	0.627976	0.165947	0.874523	0.881915	0.116864	0.118008	0.150037	0.480937	0.097893	0.0437518	0.927548	0.47893	0.508417	0.561808	0.123429	0.261433	0.0847665	0.0869612	0.126029	0.410921	0.589131	0.0988483	0.586733	0.177748	0.0822662	0.909578
cg23099839	0.945895	0.558992	0.0923017	0.100739	0.574423	0.0454125	0.0513542	0.512276	0.567534	0.538477	0.60375	0.41709	0.443404	0.87195	0.530965	0.0622261	0.566777	0.0565942	0.579508	0.0532439	0.49799	0.0368202	0.444971	0.104361	0.417658	0.0994753	0.437718	0.0735374	0.0623569	0.482577	0.501781	0.0976244	0.0367912	0.349789	0.435243	0.146464	0.354903	0.412427	0.525799	0.319777	0.46534	0.083248	0.412003	0.970686	0.942863	0.776844	0.400764	0.494393	0.479677
cg04015962	0.682269	0.314956	0.04269	0.0548166	0.353766	0.0414496	0.05065	0.141423	0.136023	0.161419	0.045883	0.17387	0.712484	0.940065	0.605865	0.278873	0.0315953	0.0806809	0.0639502	0.94476	0.816588	0.0887846	0.107442	0.530773	0.387135	0.682438	0.210229	0.24821	0.0542737	0.159788	0.134481	0.0579113	0.126707	0.097573	0.352683	0.705227	0.634216	0.21312	0.103722	0.0656009	0.328707	0.249937	0.151782	0.0353778	0.0727809	0.652248	0.869482	0.0516481	0.0688745
cg13990351	0.810631	0.37127	0.516857	0.434142	0.883368	0.490209	0.551039	0.869975	0.913994	0.888114	1.02531	1.02002	0.400411	0.561305	0.511043	0.11745	0.635611	0.832792	0.528399	0.919746	-0.0322383	0.722793	0.499954	0.15385	0.538507	0.667649	0.151703	0.710412	0.871874	0.78765	0.213888	0.485828	0.662362	0.111691	0.569681	0.495155	0.849425	0.326501	0.609558	0.467098	0.111192	0.611824	0.435023	0.951229	0.609298	0.427215	0.100827	0.599874	0.69391
cg06360820	0.945644	0.620917	0.934636	0.828999	0.624858	0.628671	0.958402	0.152071	0.760724	0.678162	0.0743159	0.962978	0.729751	0.958319	0.621022	0.194545	0.21171	0.697553	0.976309	0.967221	0.917319	0.92961	0.562228	0.645823	0.76514	0.483901	0.941938	0.729061	0.950995	0.954035	0.928109	0.194916	0.451696	0.947422	0.214763	0.958619	0.728874	0.514252	0.957551	0.948539	0.945675	0.252686	0.183946	0.106915	0.564006	0.940218	0.609101	0.969018	0.629896
cg21367811	0.109442	0.334876	0.0336517	0.552193	0.871918	0.0126676	0.626504	0.754008	0.146339	0.775239	-0.0171429	0.413406	0.796949	0.806204	0.742609	0.42677	0.0848731	0.750731	0.877561	0.0504805	0.910369	0.682932	0.667673	0.666107	0.451408	0.755812	0.770766	0.822859	0.0555324	0.555286	0.767016	0.0397541	0.615022	0.0318945	0.611361	0.555884	0.810652	0.766127	0.344185	0.804676	0.0147602	0.801524	0.70134	0.0772416	0.0346594	0.862449	0.882743	0.619845	0.0876347
cg16997642	0.44866	0.271255	0.317326	0.532963	0.562092	0.91701	0.212249	0.135145	0.489228	0.2029	0.827019	0.0882336	0.593782	0.908489	0.388437	0.522287	0.705007	0.111538	0.276039	0.793896	0.564716	0.873887	0.130108	0.228725	0.563392	0.108158	0.177515	0.21131	0.578496	0.117404	0.170851	0.513829	0.288704	0.895275	0.179699	0.695438	0.319512	0.106277	0.276093	0.100348	0.112973	0.101169	0.0903805	0.649428	0.114498	0.949239	0.512835	0.114293	0.860682
cg14394550	0.886653	0.736793	0.59612	0.738432	0.209677	0.685476	0.954434	0.405486	0.961934	0.742511	0.798759	0.984559	0.913494	0.96643	0.922755	0.392456	0.293045	0.734923	0.185659	0.936936	0.766297	0.609572	0.394278	0.140185	0.132168	0.135593	0.145926	0.209933	0.144379	0.829826	0.836418	0.47678	0.842319	0.524534	0.624399	0.136118	0.898931	0.897492	0.885269	0.360673	0.0988377	0.121316	0.0898602	0.341254	0.0733786	0.597669	0.847788	0.951349	0.981152
cg27344859	0.0429398	0.382278	0.271324	0.529358	0.221254	0.468673	0.216257	0.811814	0.0147536	0.663727	0.896547	0.583201	0.0131991	0.00135172	0.0295213	0.832849	0.340667	0.692101	0.594989	-0.00310427	0.0570037	0.0579451	0.0763947	0.540716	0.607317	0.675662	0.11802	0.58661	0.00407276	0.171838	0.355031	0.328049	0.768481	0.451059	0.537797	0.570529	0.687545	0.262339	0.651842	0.193095	0.114994	0.122244	0.693205	0.839506	0.27996	0.0111376	0.00664743	0.780741	0.00351157
cg18116154	0.094947	0.544221	0.478137	0.110452	0.255238	-0.053439	-0.0539007	-0.0545657	-0.0528509	0.774435	-0.0534882	0.612731	0.474212	0.618643	0.641988	0.573684	-0.0574668	-0.0529596	0.16958	0.0100554	0.170104	0.508445	0.475177	0.00870529	-0.0308625	-0.0123779	0.451509	0.722407	-0.0483999	-0.0510561	0.679176	-0.0459531	0.0976741	-0.0545571	0.391212	0.17612	0.107177	0.589539	0.724661	0.463436	-0.0565861	-0.0565552	0.22251	-0.0594525	-0.0611865	0.502287	0.393072	0.173767	0.406107
cg18483529	0.897782	0.232593	0.101572	0.0595178	0.65643	0.374103	0.132166	0.574977	0.887177	0.282514	0.298627	0.869094	0.575324	0.945429	0.109717	0.404968	0.416539	0.136175	0.355895	0.912844	0.726541	0.0765208	0.430486	0.148645	0.404752	0.5047	0.528256	0.829688	0.121064	0.0877949	0.690144	0.399813	0.0237342	0.121983	0.484687	0.154966	0.675202	0.740244	0.414204	0.717879	0.0955007	0.101214	0.626437	0.698507	0.920991	0.686805	0.721551	0.0846724	0.851695
cg03572859	-0.0285862	0.461772	0.18888	0.231101	0.480384	0.11305	0.170666	0.973379	0.0914022	0.338821	0.49947	0.471809	0.276955	0.103222	0.285805	0.231825	0.0954767	0.294135	0.160346	0.149023	-0.0187268	-0.00795944	0.101339	0.597266	0.534987	0.122776	0.109673	0.0965941	0.779583	0.101954	0.0977375	0.105583	0.63497	0.109455	0.12987	0.695438	0.123062	0.10164	0.510194	0.105015	0.111679	0.107406	0.377411	0.082379	0.153545	0.0960094	0.149119	0.25405	0.0929161
cg02124887	0.882563	0.139612	0.368649	0.0665825	0.45184	0.334982	0.103829	0.555223	0.106427	0.145148	0.0973891	0.818829	0.706012	0.89052	0.102566	0.108886	0.0917821	0.100006	0.0995533	0.931986	0.385567	0.277396	0.121464	0.146436	0.141842	0.143133	0.123779	0.628778	0.206315	0.125317	0.121923	0.317164	0.0320288	0.103367	0.255575	0.545577	0.127358	0.177255	0.485617	0.13704	0.188228	0.111236	0.1873	0.087364	0.105053	0.392689	0.302069	0.368911	0.593765
cg23894086	0.905795	0.408032	0.614678	0.629703	0.378686	0.803499	0.167266	-0.0105659	0.106942	0.238821	0.838828	0.839315	0.521954	0.637257	-0.00666407	0.637332	0.774956	0.377079	0.104593	0.699219	0.627107	0.835284	0.604904	0.441354	0.549323	0.29681	0.548466	0.785068	0.695993	0.538739	0.597017	0.7058	0.351994	0.626146	0.00579788	0.0417753	0.641347	0.563351	0.184873	0.728492	0.606348	0.642832	0.642459	0.763918	0.329239	0.10887	0.256308	-0.00547842	0.711476
cg02037307	0.93027	0.33753	0.0651516	0.312951	0.326286	0.0410335	0.0354346	0.0852796	0.0993766	0.275742	0.0335375	0.921058	0.681959	0.13262	0.362162	0.247944	0.529693	0.0373669	0.0459071	0.826624	0.494076	0.746202	0.186982	0.338456	0.193665	0.272657	0.253768	0.867032	0.054763	0.193627	0.584704	0.0517067	0.17792	0.0626633	0.0917145	0.118141	0.781641	0.780311	0.517084	0.440205	0.373815	0.568632	0.0902816	0.0416403	0.640165	0.627202	0.242517	0.207107	0.799905
cg26667946	0.584144	0.866042	0.0835417	0.142852	0.793251	0.0780559	0.108864	0.534403	0.428003	0.471123	0.132464	0.670154	0.611741	0.689816	0.553706	0.505015	0.10887	0.0933078	0.0837388	0.60831	0.543133	0.740588	0.103496	0.610335	0.285049	0.933448	0.466045	0.386473	0.122228	0.121006	0.261366	0.379392	0.0100858	0.164366	0.537525	0.351845	0.148068	0.649738	0.666642	0.161844	0.15719	0.125248	0.409876	0.10757	0.24161	0.488362	0.718401	0.0770373	0.0858885
cg00957698	0.878361	0.917704	0.546337	0.61143	0.409885	0.165288	0.956371	0.387787	1.01288	0.23546	0.910328	0.140479	0.330522	0.366267	0.487927	0.284351	0.395231	0.947882	0.712199	0.280189	0.300414	0.301175	0.499552	0.568701	0.678006	0.945406	0.713509	0.963003	0.20463	0.762007	0.951045	0.26348	0.130916	0.235054	0.931258	0.966331	0.955049	0.955827	0.200019	0.879392	0.709692	0.950054	0.614721	0.279992	0.940347	0.51103	0.411735	0.162124	0.199681
cg14359435	0.788632	0.266575	0.063883	0.0121994	0.415514	0.680853	0.598001	0.825544	0.292051	0.818409	0.974893	0.506095	0.129884	0.844129	0.810005	0.605319	0.997585	0.824396	0.611348	0.956484	0.589019	0.472032	0.432528	0.463606	0.790556	0.273474	0.20131	0.294073	0.310005	0.528456	0.71201	0.0863497	-0.00549958	0.474865	0.620093	0.921372	0.707187	0.391547	0.831365	0.307687	0.263803	0.95686	0.531159	0.0825551	0.101821	0.484763	0.547768	0.896895	0.864523
cg25999637	0.11399	0.800319	0.97556	0.684204	0.981197	0.936154	0.0815317	0.3877	0.995492	0.465061	0.911489	0.0569971	0.720981	1.00024	0.844922	0.962675	0.990398	0.414786	0.0928032	1.0007	0.680394	0.881135	0.299718	0.75306	0.706668	0.227344	0.478936	0.282384	0.970441	0.174653	0.685673	0.64572	0.9022	0.114576	0.823749	0.574126	0.91834	0.239236	0.234634	0.675254	0.232678	0.548984	0.380713	0.994264	0.411543	0.996974	0.999251	0.97515	0.921754
cg26509022	0.907394	0.22418	0.0634154	0.0850603	0.0460316	0.129175	0.0655478	0.117575	0.146299	0.608663	0.0445263	0.0517508	0.278969	0.856358	0.238783	0.0667227	0.0392853	0.631909	0.320057	0.231401	0.627419	0.0163683	0.0759315	0.22416	0.12199	0.220476	0.120645	0.589086	0.211999	0.0599596	0.302585	0.763682	0.398873	0.0729444	0.101806	0.159421	0.140185	0.494879	0.583597	0.188236	0.0631085	0.0577944	0.203819	0.254217	0.0427953	0.687471	0.718042	0.124237	0.106233
cg01834979	0.793982	0.428298	0.813822	0.607887	0.568713	0.954825	0.706468	0.193338	0.373037	0.371194	0.154632	0.274655	0.960791	0.59324	0.923167	0.527143	0.958771	0.215543	0.771803	0.953343	0.388411	0.129012	0.288152	0.481949	0.353173	0.184016	0.238164	0.146153	0.613956	0.491647	0.303042	0.291568	0.661716	0.216164	0.368225	0.348326	0.327858	0.165685	0.203744	0.147686	0.230288	0.592671	0.173171	0.140909	0.189315	0.69434	0.929405	0.199653	0.644308
cg08073667	0.948611	0.513313	0.203064	0.102573	0.524612	0.157552	0.368519	0.599898	0.993434	0.917843	0.983693	0.0505647	0.507836	0.989735	0.413157	0.184701	0.11329	0.90375	0.999962	0.659446	0.936461	0.534778	0.769014	0.973128	0.766551	0.60611	0.881089	0.913592	0.530257	0.850396	0.604194	0.39459	0.322109	0.112383	0.971457	0.975124	0.476956	0.522659	0.273144	0.432395	0.695099	0.361567	0.62482	0.561762	0.988906	0.977097	0.945594	0.976132	0.613051
cg10224600	0.833618	0.725555	0.100061	0.572622	0.416153	0.157581	0.286575	0.50866	0.691393	0.459469	0.959267	1.0116	0.232619	0.708282	0.183832	0.237058	0.129811	0.245487	0.213885	0.956232	0.437282	-0.0273705	0.154371	0.701857	0.374242	0.773194	0.219117	0.982375	0.136119	0.241042	0.873068	0.149392	0.463967	0.299873	0.586295	0.261706	0.355271	0.177486	0.953428	0.321014	0.352643	0.45782	0.585801	0.290848	0.38887	0.552286	0.627228	0.176426	0.167071
cg07120314	0.0135631	0.0188224	0.111495	0.631553	0.514821	0.0156915	0.0252659	0.0200641	0.755256	0.0193412	0.0206502	0.910901	0.0216842	0.733482	0.503069	0.0209407	0.867183	0.129993	0.0206425	0.786642	0.620991	0.451563	0.0216164	0.0235911	0.0189113	0.0235637	0.0190738	0.466456	0.0193472	0.021139	0.0224416	0.0585171	0.0147513	0.0195051	0.0293157	0.072384	0.0181842	0.0266253	0.0206047	0.020344	0.0186946	0.0185717	0.331525	0.409867	0.0135746	0.52023	0.406053	0.0196316	0.736923
cg00631329	0.68273	0.718158	0.431202	0.736137	0.361739	0.0721637	0.617282	0.899155	0.147438	0.142741	0.791246	0.945302	0.34126	0.0456132	0.496263	0.63766	0.516761	0.205491	0.4132	0.404397	0.048773	0.472295	0.490615	0.65528	0.45541	0.869777	0.876063	0.910531	0.101738	0.820682	0.785378	0.0777729	0.601877	0.477125	0.831392	0.675775	0.929084	0.873203	0.930357	0.786978	0.881554	0.678774	0.0493951	0.0887911	0.15836	0.366458	0.0479804	0.565674	0.0367534
cg22416021	0.995227	0.894367	0.116604	0.301389	0.933619	0.339833	0.902476	0.542659	0.940005	0.279576	0.937587	0.0938388	0.366869	0.593785	0.870841	0.895255	0.948064	0.612166	0.82174	0.936242	1.00235	0.953758	0.831328	0.657082	0.923406	0.714524	0.775396	0.506742	0.812145	0.388703	0.733047	0.901925	0.223281	0.916758	0.417282	0.866507	0.879159	0.189465	0.675234	0.170603	0.748307	0.86174	0.867144	0.916167	0.922923	0.921864	0.926185	0.132097	0.392224
cg09988738	0.783501	0.695073	0.257117	0.444049	0.157821	0.294532	0.215974	0.175442	0.182897	0.236822	0.121636	0.601259	0.851229	0.929399	0.271911	0.186977	0.245345	0.143796	0.333998	0.771053	0.571318	0.764356	0.302064	0.24064	0.172719	0.161369	0.176126	0.276887	0.173998	0.158042	0.186822	0.139342	0.622181	0.166723	0.175576	0.191269	0.168521	0.174251	0.447343	0.175186	0.18984	0.147486	0.153304	0.16265	0.224314	0.620674	0.699228	0.207582	0.90693
cg10899547	0.08056	0.111426	0.174882	0.578462	0.342436	0.258291	0.0400625	0.580718	0.157231	0.375991	0.442265	0.906875	0.710286	0.51293	0.661168	0.411874	0.852819	0.099548	0.0681443	0.878795	0.655807	0.49317	0.177511	0.353616	0.147935	0.579559	0.186227	0.845395	0.153358	0.0610324	0.242968	0.0936238	0.750379	0.0347376	0.314031	0.331777	0.696778	0.348533	0.848292	0.101577	0.0281738	0.0621434	0.233528	0.043621	0.540473	0.600202	0.538124	0.416911	0.790851
cg25592526	0.338619	0.382981	0.0302642	0.210957	0.649357	0.0447273	0.561366	0.0868306	0.655122	0.0524607	0.84422	0.0413847	0.160738	0.433088	0.704099	0.843554	0.599612	0.814945	0.79605	0.270875	0.732751	0.315571	0.0476187	0.237415	0.815692	0.862554	0.725658	0.753318	0.196427	0.0761758	0.478564	0.328879	0.384082	0.0516838	0.38819	0.0929622	0.0360019	0.0441474	0.188782	0.0730822	0.78007	0.0423597	0.380793	0.393776	0.878079	0.0901463	0.0404376	0.0414099	0.29265
cg04917446	0.855326	0.909546	0.609237	0.278568	0.193448	0.23418	0.120351	0.139725	0.247023	0.133408	0.110093	0.11947	0.243539	0.885507	0.280493	0.133658	0.122959	0.123079	0.215163	0.176904	0.637823	0.587516	0.135021	0.181862	0.16441	0.120381	0.138646	0.117687	0.134385	0.122026	0.15714	0.120203	0.681974	0.169174	0.186601	0.313882	0.222904	0.153661	0.162042	0.119077	0.126846	0.187831	0.134414	0.120763	0.123284	0.335337	0.411922	0.118399	0.22435
cg13180678	0.917446	0.361054	0.0187752	0.0354624	0.0546282	0.117298	0.353696	0.0277385	0.082407	0.0281488	0.0203693	0.434909	0.0210455	0.631325	0.205257	0.0872677	0.0250762	0.0248388	0.755823	0.0457634	0.580772	0.467821	0.0235669	0.307785	0.0353226	0.111249	0.0504297	0.19474	0.0327805	0.0202756	0.191399	0.202163	0.526735	0.0368587	0.0239307	0.164608	0.0418864	0.0341541	0.275338	0.0255273	0.0179232	0.0402916	0.019176	0.0149608	0.0194397	0.458403	0.118024	0.500905	0.0305199
cg21843616	0.767876	0.205848	0.304547	0.136329	0.300468	0.29773	0.872965	0.00921156	0.22359	0.0401568	0.0123379	0.040129	0.591075	0.657765	0.340316	0.00170356	0.730678	-0.00369941	0.501002	0.62796	0.23287	0.822739	0.768333	0.56249	0.749117	0.791067	0.732801	0.832926	0.0346345	0.757798	0.792795	0.118863	0.102709	0.0630646	0.686401	0.773883	0.793117	0.693829	0.0508401	0.681836	0.0984658	0.771877	0.692342	0.189468	0.869172	0.0537099	0.0203313	0.285666	0.0120333
cg16179125	0.818892	0.435098	0.027828	0.609944	0.633964	0.0297264	0.0758975	0.824692	0.0388761	0.0856521	0.264576	0.0304362	0.648614	0.0433997	0.0613249	0.541446	0.667114	0.233531	0.690393	0.12197	0.0315015	0.0472927	0.740554	0.358613	0.498261	0.703931	0.626931	0.829482	0.0372523	0.784345	0.761736	0.0788852	0.0301091	0.028488	0.330333	0.614846	0.788879	0.762098	0.724165	0.796094	0.797697	0.610445	0.638216	0.0262228	0.0357195	0.572064	0.0778572	0.0283244	0.0258366
cg05790451	0.598886	0.0517352	-0.00955794	0.0930072	0.292553	-0.0115754	-0.0161658	0.741589	-0.00224198	0.22421	0.888271	-0.0235817	0.0224218	0.528992	-0.0257551	0.79756	-0.0247083	0.463146	0.701499	0.710073	0.489745	0.0913742	0.600315	0.0766028	0.408526	0.237517	0.265936	0.594978	-0.0167749	-0.00591645	0.649483	0.569838	0.380006	0.393411	0.371906	0.226326	0.595971	0.595633	0.391456	0.656033	0.35262	0.427865	0.369246	0.0235271	0.404959	0.496328	0.342948	-0.0254569	0.658448
cg27100370	0.0899478	0.855662	0.903277	0.285841	0.914724	0.0357906	0.681783	0.0331289	0.255279	0.0543846	0.572383	0.553467	0.175538	0.89762	0.894623	0.501667	0.0268155	0.426979	0.124862	0.0781443	0.221814	0.151287	0.904824	0.69773	0.17753	0.20678	0.153842	0.151985	0.0561369	0.839993	0.466416	0.144185	0.323505	0.288487	0.712394	0.100473	0.880345	0.872404	0.0332766	0.899551	0.901611	0.81717	0.0276708	0.00266878	0.895105	0.197854	0.436704	0.359137	0.47599
cg27255678	0.825984	0.598933	0.0426131	-0.00359479	0.550503	0.611246	0.05371	0.643009	0.0460807	0.150366	0.0514806	0.0477338	0.666475	0.514446	0.331051	0.734786	0.0424682	0.050793	0.568728	0.835424	0.551404	0.0113218	0.0466775	0.339991	0.0850043	0.618458	0.0494222	0.0470374	0.0481272	0.0517768	0.0515449	0.0631434	0.0055704	0.0503109	0.0654241	0.24413	0.33429	0.0468905	0.85917	0.0454699	0.0459152	0.0435646	0.0495807	0.0455653	0.0421721	0.521115	0.321841	0.0525066	0.592235
cg12438155	0.980995	0.683301	0.757921	0.825493	0.798029	0.785356	0.0421841	0.800917	0.175722	0.811803	0.386538	0.78754	0.813266	0.803384	0.82417	0.805921	0.632871	0.803373	0.799132	0.831737	0.974926	0.877022	0.716413	0.799303	0.766649	0.786994	0.766057	0.791987	0.28258	0.0451223	0.777099	0.77635	0.795867	0.738488	0.476411	0.753229	0.77454	0.753527	0.756624	0.768763	-0.0311751	0.761753	0.726147	0.761722	0.779784	0.767894	0.730824	0.225965	0.793734
cg18862481	0.862982	0.64518	0.0158423	0.0472206	0.764696	0.0187038	0.0196528	0.547373	0.627207	0.0279549	0.884917	0.640852	0.703079	0.123384	0.147976	0.847664	0.858053	0.0335327	0.0115273	0.631781	0.511917	0.0268858	0.575751	0.299938	0.143782	0.587839	0.669273	0.692128	0.561637	0.0201764	0.769172	0.526181	0.512023	0.0293787	0.502251	0.681139	0.639983	0.415587	0.847543	0.611865	0.419623	0.576921	0.551755	0.635075	0.886794	0.597544	0.556039	0.0776448	0.570069
cg07450037	0.520238	0.583134	0.251486	0.783505	0.792462	0.762134	0.849204	0.741348	0.798414	0.820663	0.836387	0.871469	0.716102	0.785011	0.673023	0.77879	0.700551	0.798312	0.841863	0.798047	0.810415	0.904234	0.633074	0.561043	0.481352	0.687851	0.656148	0.832425	0.674911	0.63027	0.738424	0.0513746	0.823905	0.673529	0.645823	0.744734	0.69058	0.691147	0.770262	0.794267	0.450634	0.768603	0.713817	0.802111	0.00487775	0.540045	0.583253	0.818268	0.621051
cg05036656	0.928392	0.0700176	-0.000923597	0.355844	0.400159	0.200042	0.70078	0.808192	0.27017	0.85146	0.00348741	0.881816	0.652416	0.538781	0.153908	0.0100727	0.198924	0.553264	0.56612	0.408514	0.19802	0.68072	0.702165	0.0654687	0.112681	0.837419	0.713277	0.863417	-0.00031559	0.553964	0.755668	0.05865	0.296694	0.280059	0.0186787	0.106529	0.802608	0.480415	0.0197934	0.854738	0.504703	0.839011	0.0166955	0.26963	0.677495	0.583951	0.612842	0.882367	0.210702
cg11671913	-0.0210851	0.272394	0.103974	-0.0220347	0.166183	0.0922176	0.092853	0.104639	0.343362	0.67203	0.0892909	0.167423	0.0959902	0.501505	0.0983521	0.169449	0.948209	0.261257	0.513441	0.897275	0.612034	0.801765	0.11045	0.412897	0.214459	0.178783	0.123605	0.111502	0.239412	0.24314	0.100872	0.166531	-0.0387196	0.128591	0.311043	0.698891	0.119081	0.0989828	0.10182	0.114709	0.307568	0.099532	0.39712	0.093411	0.0918895	0.585898	0.370065	0.486035	0.094505
cg00601836	0.895374	0.53406	0.164501	0.31139	0.755164	0.60612	0.307868	0.317267	0.710255	0.488264	0.179627	0.349252	0.988991	0.926504	0.530415	0.399079	0.798812	0.124159	0.36987	0.981392	0.715656	0.485038	0.188576	0.383042	0.218555	0.118996	0.204423	0.681813	0.107793	0.172009	0.220354	0.261782	0.41971	0.528864	0.336915	0.274321	0.332248	0.147369	0.295423	0.466521	0.156118	0.142781	0.34801	0.218833	0.152637	0.679956	0.939715	0.641782	0.869664
cg01473155	0.263294	0.789845	0.765961	0.859192	0.261852	0.776245	0.866133	0.84345	0.205135	0.576928	0.806464	0.858256	0.65609	0.807737	0.0441484	0.825223	0.792245	0.836234	0.866703	0.818177	0.83818	0.90027	0.427933	0.743478	0.765434	0.622429	0.75881	0.782129	0.754249	0.782121	0.274119	0.721839	0.915107	0.711827	0.0311364	0.50049	0.336578	0.744481	0.0153964	0.681353	0.0744566	0.0360802	0.772357	0.789276	0.861214	0.566578	0.56562	0.854716	0.815306
cg08262876	0.835214	0.780133	0.100161	0.0628366	0.707153	0.739813	0.144892	0.758631	0.111986	0.381255	0.149828	0.154617	0.840372	0.645679	0.440644	0.916076	0.146613	0.166955	0.773109	0.955016	0.641314	0.0681528	0.129724	0.565027	0.257854	0.786111	0.122981	0.122682	0.132595	0.146349	0.176886	0.12655	0.164468	0.129082	0.175281	0.364618	0.557774	0.139794	0.91081	0.124719	0.128279	0.114664	0.162151	0.093586	0.104387	0.605094	0.277976	0.130535	0.65451
cg23676302	0.934014	0.703084	0.415547	0.846787	0.522958	0.21645	0.941076	0.476449	0.137707	0.629086	0.919388	0.949983	0.761727	0.884923	0.53031	0.273146	0.585445	0.170428	0.290491	0.877534	0.760652	0.897231	0.221894	0.704008	0.668269	0.600849	0.252716	0.510165	0.888078	0.891284	0.605513	0.110281	0.809457	0.220341	0.264372	0.224739	0.162707	0.859989	0.82759	0.936226	0.117096	0.16191	0.386034	0.328365	0.377537	0.602044	0.605202	0.603043	0.914866
cg26572608	0.0759543	0.337854	0.193266	0.497658	0.853991	0.686068	0.199812	0.874056	0.124648	0.88766	0.866593	0.883409	0.739419	0.229147	0.873142	0.548475	0.600956	0.0740885	0.365695	0.402553	0.503702	0.761836	0.614287	0.86822	0.850406	0.854009	0.684222	0.821007	0.809937	0.269254	0.589066	0.139241	0.891316	0.766232	0.840992	0.825053	0.520754	0.847154	0.885173	0.789025	0.876646	0.865632	0.395806	0.620325	0.913265	0.61405	0.233164	0.802257	0.088219
cg14108567	0.0611393	0.389147	0.0618019	0.126795	0.0506747	0.305855	0.824756	0.948973	0.369797	0.331986	0.904242	0.145911	0.121583	0.899369	0.155536	0.030658	0.106217	0.265646	0.453153	0.326364	0.935603	0.381161	0.0651338	0.823468	0.0581238	0.071707	0.0728701	0.345872	0.28787	0.329149	0.170862	0.0491109	0.0718399	0.0394776	0.887353	0.326482	0.31801	0.239965	0.0192454	0.201757	0.0458295	0.0481678	0.138396	0.23236	0.010019	0.336809	0.803822	0.246301	0.197226
cg06980547	0.915812	0.300726	0.344419	0.598685	0.806783	0.50946	0.913465	0.559999	0.406728	0.730498	0.603653	0.937939	0.727192	0.813432	0.487662	0.915986	0.933498	0.502936	0.046326	0.905836	0.676176	0.677127	0.0568596	0.62219	0.528707	0.827764	0.65947	0.136632	0.754601	0.0479871	0.785554	0.0650098	0.561655	0.578546	0.402977	0.493257	0.0905382	0.600317	0.852717	0.566452	0.0577699	0.881225	0.390559	0.804437	0.0720429	0.570631	0.626088	0.0393222	0.801603
cg20591728	0.788239	0.936819	0.887718	0.598994	0.463102	0.762431	0.65046	0.182808	0.688499	0.333486	0.125273	0.751729	0.772847	0.987656	0.564976	0.305475	0.574823	0.487246	0.395278	0.71228	0.887467	0.88048	0.213173	0.363076	0.339931	0.165766	0.37867	0.472938	0.227937	0.12729	0.449596	0.381051	0.819556	0.229032	0.345375	0.321854	0.329832	0.303545	0.743441	0.222903	0.122908	0.39971	0.234388	0.435619	0.613765	0.569506	0.798894	0.477042	0.992714
cg27307298	0.0345424	0.369209	0.180186	0.634154	0.018509	0.136186	0.01233	0.829628	0.0274825	0.0154311	0.912101	0.883651	0.0370086	0.0733899	0.0370505	0.0930896	0.0238619	0.649978	0.0351673	0.322587	0.0806614	0.0764432	0.226317	0.0787347	0.404367	0.635217	0.0627287	0.847542	0.193366	0.503068	0.370866	0.0277148	0.0368441	0.227593	0.524433	0.0963781	0.682225	0.677815	0.0328512	0.73879	0.778477	0.183602	0.246338	0.504337	0.641687	0.0874438	0.0467283	0.0257623	0.110213
cg12594569	0.0723432	0.573182	0.0338296	0.015263	0.835909	0.117779	0.0439054	0.39424	0.0905972	0.536024	0.0418667	0.0371873	0.735893	0.91407	0.209809	0.060245	0.05393	0.0378852	0.682038	0.84981	0.621442	0.607638	0.0520733	0.415163	0.306842	0.235643	0.0962112	0.293733	0.0485795	0.0497044	0.0514109	0.0572308	0.30395	0.0525958	0.214413	0.576254	0.134152	0.0599161	0.633312	0.0607485	0.197409	0.042514	0.0424118	0.042997	0.0733831	0.57791	0.654414	0.366623	0.520118
cg01102073	0.597782	0.313506	0.0984886	0.22533	0.162778	0.684601	-0.0668899	0.157457	0.736431	0.211691	0.794088	-0.0872117	0.523142	0.80919	0.0722937	0.205691	0.463654	0.62105	0.779369	0.723655	0.561427	0.188953	0.687619	0.625196	0.687801	0.633496	0.394516	0.0650222	0.519552	0.647869	0.5771	0.076704	0.281557	0.675768	0.512387	0.372134	0.450543	0.661918	-0.0657055	0.669998	0.546894	0.768188	0.226659	0.232919	0.0826222	0.550722	0.226093	-0.0637539	0.34686
cg12492345	0.744947	0.113597	0.0555245	0.507719	0.636042	0.0884267	0.806595	0.748535	0.0124107	0.719055	0.80627	0.83823	0.569519	0.0223685	0.484523	0.24163	0.0039486	0.795046	0.833418	0.194463	0.066344	0.711661	0.591792	0.438292	0.457926	0.632592	0.567013	0.798964	0.662446	0.0114297	0.56968	0.736329	0.408339	0.642582	0.463433	0.400687	0.555389	0.295443	0.755621	0.790215	0.669462	0.620288	0.303821	0.143219	0.720143	0.364362	0.00371219	0.81811	0.336699
cg16626809	0.857321	0.650103	0.138932	0.48475	0.0461867	0.907429	0.0805273	0.562242	0.586001	0.855822	0.813311	0.902289	0.735456	0.785397	0.108089	0.0593505	0.0465679	0.131301	0.268377	0.837208	0.340616	0.732993	0.0425951	0.444019	0.171011	0.383481	0.0370409	0.569202	0.0309131	0.0445318	0.0344706	0.480074	0.306456	0.0307932	0.322625	0.14908	0.0817361	0.0356954	0.0354428	0.0361326	0.0758791	0.0303166	0.0446561	0.0733165	0.602748	0.448308	0.709894	0.895182	0.844116
cg04697454	0.830315	0.740618	0.158768	0.0848778	0.851491	0.114996	0.471082	0.247632	0.498103	0.125804	0.507082	0.562962	0.172435	0.609267	0.774721	0.331907	0.941038	0.390184	0.968078	0.139382	0.697425	0.862448	0.449551	0.279064	0.169227	0.488686	0.242565	0.903845	0.133064	0.34022	0.151984	0.677898	-0.00203798	0.183719	0.414556	0.829576	0.14007	0.497378	0.826395	0.136105	0.300632	0.277267	0.184874	0.866418	0.576432	0.678337	0.696444	0.194181	0.920751
cg21127068	0.745507	0.549464	0.510402	0.457358	0.174023	0.900452	0.193366	0.076201	0.118843	0.740144	0.365216	0.978402	0.674842	0.774965	0.322174	0.0940999	0.194651	0.0776724	0.07718	0.741417	0.200015	0.709141	0.212742	0.108915	0.175766	0.0785862	0.0896709	0.155762	0.0729241	0.110609	0.358085	0.0821316	0.540795	0.0978116	0.0989653	0.124285	0.108531	0.0967621	0.0962876	0.0908101	0.0815208	0.197941	0.0707566	0.169379	0.356672	0.498182	0.537461	0.829973	0.796508
cg17759443	0.283112	0.0492907	0.0399963	0.151354	0.379314	0.0409779	0.048923	0.884014	0.0472977	0.447528	0.825372	0.952603	0.0557313	0.0408487	0.0734275	0.469396	0.93377	0.0531093	0.91611	0.878541	0.283785	0.010643	0.0544629	0.557265	0.615133	0.738431	0.0456918	0.374878	0.0451735	0.386565	0.683303	0.0468034	0.157192	0.0411071	0.493931	0.140296	0.766549	0.0523542	0.0535518	0.205242	0.369135	0.0398675	0.570475	0.0424995	0.795561	0.0466202	0.0409927	0.306091	0.0449253
cg00082219	0.455138	0.407941	0.225374	0.895618	0.112422	0.0835423	0.753993	0.923181	0.0809767	0.705042	0.882408	0.119974	0.153046	0.608837	0.215289	0.840016	0.107087	0.55485	0.851474	0.471044	0.229023	0.780266	0.871933	0.69308	0.165928	0.742167	0.799113	0.897943	0.0882422	0.880431	0.849078	0.0894173	0.780259	0.120369	0.465041	0.480097	0.897723	0.904511	0.375163	0.896741	0.91893	0.911817	0.590196	0.0717179	0.89034	0.139528	0.234253	0.684981	0.112815
cg25693302	0.9209	0.589798	0.0550132	0.0287814	0.713546	0.188156	0.0581941	0.870629	0.11311	0.372767	0.585428	0.844304	0.348032	0.521699	0.35064	0.209577	0.65648	0.0578554	0.564523	0.877718	0.628485	0.745968	0.109091	0.185298	0.153354	0.719034	0.115603	0.853236	0.469842	0.0686265	0.522857	0.540593	0.475954	0.0757756	0.640352	0.647092	0.785209	0.58798	0.22857	0.102132	0.0744893	0.511449	0.055452	0.0485592	0.508549	0.56034	0.384284	0.582299	0.432421
cg22861561	0.592412	0.633588	0.234589	0.104532	0.376019	0.623311	0.181685	0.0815974	0.0392207	0.275413	0.38937	0.0509678	0.320524	0.786282	0.0827586	0.147168	0.0589089	0.141136	0.161463	0.786518	0.463202	0.0351954	0.268801	0.140473	0.151061	0.0648739	0.18394	0.147758	0.448721	0.313862	0.245491	0.235104	0.10778	0.0334638	0.384736	0.0889425	0.679031	0.136399	0.0946681	0.0972293	0.130514	0.118626	0.0818354	0.028728	0.584519	0.137881	0.64889	0.208815	0.186471
cg25104512	0.991385	0.424719	-0.000197679	0.133682	0.271763	0.332347	0.678291	0.552204	0.00207903	0.326525	0.927022	-0.00942035	0.683791	0.779461	0.56853	0.694525	-0.00110146	0.356968	0.767969	0.884725	0.585849	0.858005	0.245876	0.399983	0.1655	0.532736	0.15207	0.69896	0.313135	0.00629777	0.548934	0.00242255	0.5663	-0.00109778	0.166807	0.518412	0.569089	0.745657	0.637482	0.351387	0.00817333	0.0960413	0.0161693	-0.000775496	-0.00373268	0.622417	0.673659	0.00530731	0.3856
cg08640923	0.404891	0.502652	0.131259	0.615156	0.742157	0.0789863	0.737482	0.774353	0.785276	0.74611	0.878975	0.809642	0.51211	0.36946	0.679543	0.821739	0.824881	0.669561	0.368016	0.584308	0.566567	0.812273	0.0638956	0.565715	0.510947	0.781935	0.327293	0.823845	0.705617	-0.0027845	0.426976	0.136552	0.0605239	0.111911	0.565291	0.690017	0.578615	0.529035	0.755251	0.44291	0.255589	0.349172	0.520005	0.451964	0.77276	-0.0051428	0.358326	0.309043	0.0810157
cg02995791	0.990789	0.895792	0.148666	0.471114	0.814213	0.872856	0.0176145	0.744756	0.0433572	0.57264	0.379717	0.268811	0.884634	0.915523	0.656562	0.896791	0.0690277	0.278853	0.227567	0.936869	0.968917	0.944738	0.245886	0.732239	0.850648	0.814903	0.171883	0.352356	0.806141	0.181181	0.559334	0.116868	0.448332	0.542344	0.889752	0.379107	0.441616	0.810163	0.778269	0.831534	0.0555268	0.075772	0.236119	0.397786	0.3092	0.911366	0.922563	0.724661	0.165952
cg00630724	0.750386	0.608765	0.11428	0.454885	0.246084	0.541289	0.878898	0.552332	0.0974702	0.130632	0.960625	0.997387	0.799039	0.810042	0.149897	0.504054	0.915934	0.269641	0.515742	0.883476	0.548366	0.585471	0.144585	0.474306	0.644861	0.751805	0.100778	0.572219	0.16993	0.157865	0.529477	0.149038	0.491472	0.109755	0.300594	0.140152	0.757775	0.1083	0.14019	0.101672	0.51209	0.517848	0.726978	0.632785	0.907365	0.600658	0.644472	0.812418	0.827847
cg02250708	0.98801	0.337254	0.113699	0.245151	0.163024	0.0453703	0.0231981	0.10079	0.0792691	0.464314	-0.0131557	0.776652	0.14378	0.22154	0.590803	0.084262	0.127336	0.02221	0.0200338	0.198491	0.331256	0.963082	0.820542	0.617348	0.558501	0.803768	0.812961	0.870782	0.0524646	0.835583	0.847037	0.0656417	0.179633	0.830655	0.453528	0.663998	0.848946	0.863744	0.159537	0.845556	0.859421	0.734532	0.256131	0.0350935	0.351315	0.0551924	0.139831	0.22924	0.0176484
cg23923856	0.814036	0.510576	0.117635	0.482649	0.11909	0.136529	0.141346	0.21489	0.254003	0.141381	0.22486	0.991762	0.726169	0.86525	0.219217	0.149368	0.19799	0.179697	0.84478	0.91603	0.531699	0.569312	0.251672	0.22429	0.232611	0.496217	0.125366	0.434853	0.120056	0.14411	0.1489	0.133366	0.503712	0.151438	0.132758	0.274601	0.702871	0.385737	0.188447	0.160707	0.254017	0.158502	0.116803	0.12648	0.223752	0.670034	0.505391	0.420974	0.787895
cg09626894	0.765799	0.504288	0.0613962	0.304857	0.201195	0.117808	0.554586	0.814049	0.0334662	0.169168	0.878516	0.90408	0.377731	0.453749	0.296411	0.142869	0.797335	0.0331627	0.806491	0.0242577	0.0795972	0.806228	0.652215	0.226813	0.378932	0.612089	0.19188	0.772895	0.0468433	0.253156	0.440448	0.0698765	0.424023	0.740238	0.336373	0.461627	0.782681	0.781869	0.534697	0.770009	0.857795	0.527646	0.0149909	0.137408	0.606795	0.530427	0.0193185	0.241386	0.453101
cg10785622	0.760508	0.0386863	0.00539554	0.153458	0.248953	0.31849	0.802109	0.00256339	0.80958	0.0265832	0.203429	-0.0101779	0.206064	0.702265	0.056301	0.115186	0.684774	0.101164	0.556341	0.68316	0.246941	0.881307	0.627899	0.396271	0.666983	0.787209	0.704008	0.816706	-0.00941788	0.680159	0.770732	-0.0166316	0.11103	-0.0131629	0.707893	0.63048	0.751182	0.724873	-0.0309769	0.814896	-0.022484	0.789749	0.641956	0.100103	0.835744	0.198724	0.112651	0.0993748	0.0138536
cg14120129	0.807935	0.208233	0.0308575	0.0437909	0.189192	0.212831	0.0365648	0.766729	0.0916267	0.150293	0.0336127	0.0242973	0.0382559	0.213336	0.0552577	0.786959	0.0273695	0.0628318	0.66808	0.52965	0.296504	0.0181504	0.171561	0.278834	0.527061	0.660971	0.1446	0.766027	0.034121	0.0349344	0.647375	0.0396977	0.0115497	0.0387645	0.562879	0.260818	0.742798	0.157248	0.396782	0.248027	0.0390202	0.0709233	0.0346738	0.0361214	0.143693	0.27089	0.586258	0.101412	0.0296943
cg06332859	0.748415	0.592794	0.336489	0.2447	0.292114	0.905852	0.480841	0.830406	0.150824	0.472088	0.124729	0.998261	0.361129	0.803853	0.245883	0.4014	0.883388	0.196548	0.168951	0.66994	0.231445	0.262884	0.133827	0.323231	0.434199	0.189765	0.155177	0.192034	0.133636	0.131329	0.170257	0.132138	0.518717	0.135577	0.22899	0.162692	0.384458	0.165598	0.886174	0.149485	0.125491	0.132962	0.308688	0.15042	0.129755	0.469787	0.262766	0.912984	0.81087
cg15506609	0.0143681	0.644918	0.128297	0.306002	0.144041	0.473296	0.10649	0.0870685	0.62938	0.385311	0.0517234	0.0714089	0.811956	0.901036	0.361133	0.075665	0.365337	0.0553775	0.136033	0.631191	0.628584	0.790565	0.133215	0.22983	0.164522	0.209956	0.107423	0.226152	0.111624	0.0943996	0.0865741	0.112644	0.538871	0.0723302	0.228137	0.400826	0.0705319	0.0806377	0.582807	0.0580068	0.115774	0.0782602	0.0610774	0.0833599	0.075662	0.670112	0.54816	0.556957	0.90341
cg06433023	0.898983	0.704334	0.538881	0.389313	0.165689	0.642158	0.121706	0.119478	0.394626	0.227803	0.548489	0.986525	0.536952	0.917253	0.648601	0.107982	0.580045	0.526473	0.166298	0.870187	0.429561	0.795503	0.17429	0.244769	0.205214	0.13068	0.51231	0.915923	0.112455	0.451717	0.634622	0.56946	0.260608	0.855659	0.123457	0.493314	0.232747	0.206108	0.962735	0.473831	0.295187	0.117994	0.163147	0.725255	0.11117	0.630774	0.458337	0.328308	0.548763
cg02985617	0.867826	0.959079	0.15749	0.818565	0.445977	0.438646	0.113183	0.565272	0.622275	0.691432	0.0896777	0.673525	0.312937	0.654163	0.565325	0.218166	0.228928	0.114236	0.258736	0.546056	0.84909	0.874306	0.648612	0.452417	0.590564	0.759241	0.52409	0.765798	0.318765	0.905607	0.927734	0.562163	0.631198	0.156892	0.245804	0.164835	0.273887	0.952613	0.16345	0.841793	0.309425	0.179863	0.145714	0.603416	0.642304	0.559053	0.560445	0.419329	0.462359
cg13817952	0.912228	0.288476	0.0596495	-0.00357235	0.0761932	0.0667191	0.229386	0.0810641	0.0722163	0.157464	0.0709286	0.0646189	0.850544	0.903884	0.0984189	0.10279	0.651635	0.067559	0.0901079	0.907147	0.387886	0.0326131	0.0796288	0.104631	0.0850734	0.0793848	0.073326	0.0969876	0.0734662	0.0771355	0.0813516	0.289078	-0.0111233	0.0705599	0.0771683	0.0758913	0.0931369	0.0801169	0.0734142	0.0800699	0.0675485	0.0685261	0.0628332	0.0739254	0.0634219	0.741324	0.519069	0.0667262	0.798082
cg14575155	0.883262	1.05949	0.260389	0.563188	0.730674	0.193622	0.265561	0.878067	0.775988	0.434088	0.265729	0.461962	0.581051	1.07812	1.05602	0.500302	0.166974	0.713166	1.02807	0.683851	0.872682	0.1926	0.540884	0.849594	0.772929	1.02459	0.429746	0.674975	0.334837	0.862789	0.518829	0.248652	0.324969	0.203742	1.03684	1.06669	0.576205	0.517954	0.865915	0.279637	1.03972	0.295788	0.322078	0.540675	1.07088	0.727615	1.07165	0.182501	0.608985
cg08742288	0.853048	0.528172	0.0515196	-0.00116545	0.295527	0.0521264	0.0662376	0.0510621	0.0611118	0.0656504	0.0512619	0.0486551	0.640384	0.62878	0.0500106	0.0617716	0.0996961	0.054204	0.107791	0.0544274	0.452386	0.00291719	0.0737513	0.0625587	0.0583496	0.135399	0.0739989	0.588973	0.064126	0.0569754	0.627378	0.0621203	-0.00499239	0.0544973	0.236968	0.31514	0.189653	0.189459	0.0523685	0.0560838	0.0518683	0.0589419	0.0480338	0.0532204	0.0549695	0.515622	0.695155	0.0527642	0.176789
cg12319602	-0.0325473	0.168409	0.0636681	-0.0221341	0.0681044	0.0670662	0.0685679	0.0665105	0.329482	0.102887	0.0632754	0.552542	0.0633091	0.425382	0.0645791	0.0672736	0.887821	0.0635594	0.554979	0.839087	0.516463	0.703487	0.0747783	0.142397	0.0852005	0.0830563	0.0737489	0.070386	0.717531	0.0737922	0.0716212	0.0736065	-0.026538	0.0686138	0.0697984	0.568469	0.0685004	0.0657919	0.0672742	0.067711	0.0692376	0.0656354	0.354075	0.0612434	0.0618878	0.585136	0.324758	0.48514	0.0656736
cg12014181	0.0109719	0.242537	0.167539	0.115809	0.688223	0.843845	0.658358	0.777952	0.584181	0.792056	0.771947	0.148397	0.115422	0.212016	0.22131	0.210874	0.446579	0.163059	0.149458	0.11671	0.273135	0.906391	0.186513	0.900839	0.474236	0.870379	0.171303	0.19558	0.926157	0.217318	0.127372	0.0985335	0.895729	0.102844	0.113432	0.418475	0.17286	0.0791503	0.931074	0.0827327	0.572116	0.920733	0.159482	0.635651	0.998855	0.827159	0.236903	0.926497	0.0851298
cg25806701	0.758107	0.463357	0.0487168	0.0294736	0.679938	0.139007	0.0593161	0.79354	0.0483995	0.182894	0.0481792	0.458895	0.0809077	0.255359	0.0717358	0.778636	0.0372945	0.513857	0.879487	0.0502413	0.568885	0.699795	0.0685443	0.409277	0.398066	0.70216	0.0533414	0.684463	0.0424035	0.380062	0.134755	0.0505512	0.611849	0.0497805	0.553665	0.184559	0.0664564	0.617807	0.806957	0.199433	0.450183	0.233479	0.0434058	0.276689	0.377103	0.520844	0.119864	0.533494	0.0368384
cg08697503	0.695993	0.500974	0.516475	0.54121	0.692364	0.824348	0.141261	0.0879685	0.111045	0.726769	0.448344	0.902763	0.628313	0.73543	0.617274	0.820369	0.815446	0.115928	0.197672	0.71736	0.486332	0.682771	0.137937	0.170045	0.117619	0.110918	0.215523	0.205964	0.714459	0.164158	0.103448	0.762622	0.531347	0.743046	0.15145	0.307374	0.154422	0.140805	0.752383	0.101874	0.120985	0.0753142	0.0787572	0.80473	0.119659	0.495121	0.497155	0.790001	0.712982
cg10757065	0.464567	0.49676	0.301019	0.411804	0.756897	0.769221	0.0962297	0.0760235	0.0903634	0.765648	0.0623643	0.817978	0.739561	0.811613	0.681493	0.812709	0.843355	0.0683952	0.080645	0.749027	0.581747	0.71721	0.114605	0.108087	0.0854965	0.0882447	0.162492	0.160771	0.768341	0.134596	0.0968831	0.388697	0.661119	0.586023	0.0945398	0.136824	0.0985776	0.12083	0.609743	0.0988376	0.098091	0.0827413	0.0787792	0.830533	0.0605351	0.573508	0.590023	0.745651	0.677957
cg05010865	-0.0632423	0.128772	0.104718	0.4798	0.160433	0.656824	0.295621	0.129937	0.110208	0.68084	0.103317	0.653815	0.449804	0.901899	0.626373	0.187294	0.678504	0.616276	0.135762	0.959773	0.226366	0.735085	0.115471	0.158534	0.12246	0.832968	0.111896	0.119873	0.122384	0.113357	0.200845	0.124522	0.436371	0.118818	0.12738	0.170782	0.455349	0.516795	0.132192	0.113802	0.112508	0.303738	0.583557	0.108492	0.137296	0.656361	0.190413	0.617404	0.857027
cg12288473	0.851091	0.956815	0.196091	0.108355	0.705576	0.159779	0.118597	0.495605	0.804577	0.623467	0.149787	0.269803	0.767118	1.00979	0.553154	0.180324	0.169954	0.0991183	0.145437	0.445935	0.886723	0.888286	0.214795	0.747567	0.556342	0.528048	0.397554	0.809504	0.139816	0.18213	0.25574	0.244875	0.0457667	0.206416	0.331199	0.519044	0.532348	0.452522	0.189094	0.392869	0.36272	0.164188	0.175594	0.171295	1.02039	0.950369	1.02568	0.132578	0.257428
cg00896370	0.591226	0.758166	0.692568	0.342905	0.347624	0.857232	0.128926	0.256361	0.211803	0.869862	0.0926506	0.835058	0.691847	0.928986	0.345864	0.162101	0.18593	0.117826	0.128094	0.354832	0.351609	0.802361	0.188786	0.224407	0.200145	0.179069	0.307169	0.27231	0.110418	0.189763	0.199767	0.166891	0.69911	0.138539	0.267086	0.257822	0.209083	0.169793	0.132017	0.176618	0.267147	0.167413	0.154898	0.189991	0.171494	0.585398	0.699618	0.766139	0.662257
cg02483661	0.86708	0.634191	0.135558	0.295786	0.815875	0.100517	0.899801	0.279407	0.823185	0.809914	0.124458	0.485451	0.100586	0.539143	0.140813	0.814804	0.197331	0.567776	0.467813	0.140406	0.674901	0.01931	0.0913306	0.343942	0.24689	0.369869	0.155856	0.193087	0.286289	0.123564	0.0875093	0.103606	0.366767	0.117381	0.611091	0.236761	0.117439	0.112532	0.0837389	0.0890083	0.137519	0.103088	0.58327	0.157377	0.397008	0.118121	0.768032	0.102234	0.298503
cg02693607	0.680787	0.405454	0.0905562	0.707178	0.169055	0.105978	0.912565	0.892074	0.439351	0.122228	0.206079	0.592742	0.883478	0.946773	0.25144	0.119015	0.962873	0.460808	0.44131	0.165265	0.836412	0.789378	0.153184	0.586042	0.249182	0.780359	0.159378	0.317978	0.118938	0.800936	0.696054	0.167592	0.787991	0.16984	0.486764	0.133151	0.196886	0.588245	0.127652	0.64925	0.703381	0.899633	0.0953143	0.159494	0.0908678	0.96801	0.967506	0.642509	0.302444
cg13781853	0.856423	0.425045	0.0536793	0.10555	0.187053	0.0849908	0.753324	0.0792188	0.0633296	0.0578455	0.249452	0.909853	0.749962	0.824353	0.567287	0.107231	0.895855	0.127745	0.0713436	0.870232	0.605992	0.566929	0.201915	0.0609119	0.516409	0.073585	0.0796386	0.647709	0.0525561	0.0632585	0.764601	0.0719331	0.053595	0.324386	0.0595884	0.106163	0.796753	0.359455	0.0658154	0.681796	0.0606373	0.0604279	0.0986268	0.0597755	0.879303	0.544077	0.348372	0.048584	0.758972
cg12247222	0.793581	0.252399	0.108693	0.311458	0.0783534	0.490533	0.0348148	0.197143	0.0887493	0.360752	0.0306137	0.458475	0.819612	0.660979	0.207561	0.10137	0.0325622	0.0227445	0.0667196	0.741428	0.461605	0.464227	0.0524469	0.480849	0.231957	0.197775	0.0893845	0.217291	0.0695161	0.0397231	0.0485394	0.517633	0.0405834	0.147642	0.193983	0.24349	0.123533	0.104487	0.0275626	0.0484077	0.296044	0.0285367	0.0519521	0.0252966	0.0302578	0.721968	0.690144	0.0375193	0.612156
cg21011139	0.871819	0.149592	0.0300493	0.0284046	0.303055	0.0329942	0.0578073	0.839723	0.0423071	0.391848	0.930433	0.934386	0.744145	0.600531	0.52909	0.32675	0.0344707	0.0331142	0.684852	0.850295	0.526304	0.584396	0.202436	0.405074	0.627628	0.713123	0.221295	0.862023	0.0406229	0.593317	0.668927	0.0464541	0.119847	0.0349945	0.579776	0.301635	0.749404	0.799199	0.676813	0.809203	0.706946	0.464912	0.751261	0.0394476	0.0351873	0.699709	0.69408	0.0372693	0.571999
cg15720832	0.879523	0.88378	0.35662	0.295873	0.42369	0.339408	0.547531	0.807519	0.903711	0.163907	0.0706113	0.481426	0.0823723	0.622554	0.896063	0.55216	0.0725326	0.10153	0.199142	0.694426	0.311237	0.124014	0.0869477	0.75342	0.351229	0.152422	0.0653535	0.154363	0.450538	0.12393	0.0864326	0.292627	0.268821	0.343216	0.492349	0.18002	0.0558012	0.407954	0.868714	0.0518681	0.0619796	0.119261	0.89825	0.403289	0.941279	0.58676	0.694624	0.443221	0.940121
cg20152539	0.707138	0.549479	0.508343	0.0156001	0.105038	0.0996691	0.0692453	0.140024	0.0823217	0.847563	0.0750589	0.896539	0.815745	0.831944	0.398817	0.127271	0.454253	0.105849	0.666271	0.861549	0.525762	0.802703	0.0910879	0.279221	0.136572	0.0797435	0.0833106	0.0902571	0.0874135	0.0878135	0.526057	0.0969945	0.639455	0.208654	0.0701514	0.0786568	0.0780456	0.0872149	0.179845	0.077213	0.0822909	0.0808458	0.436187	0.0657952	0.0946187	0.656996	0.585409	0.865045	0.0730602
cg03190219	0.933465	0.465834	0.0872179	0.774865	0.359669	0.64186	0.701721	0.0944742	0.391132	0.522532	0.0741671	0.769058	0.845605	0.934407	0.409839	0.177042	0.315873	0.679743	0.124091	0.977322	0.731823	0.256766	0.107321	0.250266	0.134416	0.0976644	0.152059	0.27131	0.374919	0.11962	0.142413	0.409021	0.264891	0.0958032	0.11381	0.627041	0.151849	0.130008	0.512748	0.0948035	0.102152	0.538197	0.191162	0.108654	0.149312	0.572917	0.634611	0.242729	0.665766
cg17238412	0.741839	0.603435	0.0651559	0.533707	0.486822	0.0757753	0.0837592	0.73784	0.524542	0.367185	0.0674177	0.883111	0.639819	0.715607	0.646317	0.539614	0.546619	0.0753384	0.372641	0.740362	0.502626	0.360237	0.0665992	0.381994	0.482461	0.268807	0.0674988	0.0854414	0.067284	0.0680705	0.167644	0.0723375	0.587831	0.0686167	0.301707	0.307963	0.351619	0.117948	0.685035	0.0758789	0.0718312	0.0690339	0.464646	0.0634244	0.065489	0.553157	0.460954	0.119614	0.740789
cg23090529	0.0741498	0.625236	0.470309	0.625589	0.920587	0.860112	0.511609	0.874195	0.617533	0.900845	0.501661	0.822424	0.806971	0.906619	0.140237	0.848659	0.0610398	0.898072	0.927933	0.843632	0.760971	0.115283	0.113126	0.825723	0.777112	0.699181	0.159697	0.0906715	0.832204	0.245096	0.0986411	0.79095	0.640462	0.766258	0.774785	0.86877	0.163108	0.266428	0.130866	0.23357	0.352847	0.153434	0.227882	0.717651	0.0511273	0.695647	0.775821	0.910843	0.879688
cg08121755	0.910269	0.237357	0.0569133	0.017903	0.539244	0.152276	0.0797701	0.225642	0.628374	0.84432	0.0622343	0.942567	0.819805	0.783321	0.547471	0.0866826	0.0510607	0.0778192	0.384237	0.85158	0.521133	0.432513	0.330566	0.396887	0.121258	0.176789	0.166497	0.171921	0.0564708	0.0720508	0.0972946	0.449226	0.230132	0.066734	0.176787	0.266269	0.33552	0.0860117	0.36224	0.0693206	0.0710747	0.0502329	0.443428	0.0548052	0.0639866	0.602427	0.627279	0.0614883	0.795171
cg23079808	0.718935	-0.000826821	0.58125	0.348044	0.700563	0.545611	0.0128613	0.764232	0.595814	0.76694	0.786624	0.802952	0.00769369	-0.0237551	0.630429	0.53258	0.786208	0.783157	0.607006	0.0230346	0.108986	0.646653	0.759937	0.547272	0.65872	0.767736	0.80026	0.87619	0.0559372	0.84222	0.82138	0.126864	0.716075	0.788613	0.771816	0.500131	0.838197	0.862014	0.820538	0.872406	0.833449	0.860719	0.581319	0.511961	0.830899	0.0475496	0.623226	0.410019	0.504108
cg01148731	0.712432	0.918822	0.840561	0.889457	0.979907	0.937231	0.122825	0.274362	0.209709	0.89525	0.105349	1.0029	0.878352	0.975823	0.951887	0.765442	1.00265	0.301387	0.421736	0.860045	0.829416	0.915195	0.429744	0.450467	0.364559	0.264037	0.365915	0.399805	0.695122	0.359134	0.395305	0.749998	0.885893	0.162776	0.323465	0.577289	0.424622	0.614132	0.883247	0.252097	0.279149	1.00022	0.168087	0.192798	0.152212	0.829796	0.726582	0.662517	0.835687
cg26517663	0.473003	0.651382	0.379956	0.216708	0.444737	0.140458	0.862632	0.76838	0.167166	0.650723	0.337636	0.423007	0.782993	0.845937	0.193415	0.16086	0.429129	0.149345	0.114205	0.308136	0.614071	0.716408	0.158573	0.155255	0.282207	0.703757	0.158834	0.151373	0.14642	0.145574	0.146769	0.158026	0.573597	0.148475	0.381322	0.184492	0.15421	0.1471	0.109181	0.123926	0.109254	0.456283	0.117923	0.723059	0.896418	0.632909	0.666398	0.104173	0.264252
cg27053299	0.937041	0.772523	0.303436	0.749129	0.780049	0.609105	0.22961	0.567468	0.1925	0.898541	0.251592	1.00965	0.965152	0.994107	0.857537	0.127458	0.996001	0.166643	0.735822	0.978842	0.691388	0.669823	0.249308	0.168864	0.540622	0.136176	0.272007	0.125868	0.398183	0.282127	0.19084	0.672443	0.790571	0.176428	0.184721	0.154453	0.174485	0.57292	0.653202	0.119367	0.283326	0.71733	0.199335	0.429696	0.324308	0.728541	0.863587	0.120356	0.68859
cg25845367	0.803805	0.754571	0.113406	0.00512224	0.738723	0.663254	0.11513	0.166896	0.130663	0.913358	0.102609	0.114486	0.776303	0.902818	0.150372	0.156767	0.320771	0.0980265	0.131761	0.167157	0.285334	0.333085	0.120987	0.161141	0.111682	0.124144	0.224214	0.295165	0.120486	0.129749	0.126636	0.326345	0.279592	0.111328	0.142927	0.162255	0.173613	0.128522	0.395959	0.114095	0.122241	0.300393	0.158009	0.101406	0.123218	0.311296	0.496649	0.097108	0.486521
cg07836831	0.80536	0.671001	0.183773	0.514173	0.803069	0.244822	0.952694	0.589522	0.865688	0.810645	0.573087	0.852169	0.119066	0.53693	0.249923	0.824452	0.611946	0.67315	0.551074	0.236629	0.628834	0.249399	0.132444	0.579962	0.489998	0.523631	0.157233	0.157476	0.610823	0.16503	0.141819	0.120126	0.620287	0.155897	0.625624	0.335374	0.165935	0.174165	0.216228	0.163234	0.174292	0.153219	0.694466	0.432094	0.571611	0.156793	0.703526	0.17265	0.441128
cg11518945	0.0275615	0.458203	0.261071	0.262103	0.463138	0.540951	0.928373	0.837341	0.094893	0.69031	0.909835	0.564668	0.777259	0.846685	0.6737	0.287592	0.835667	0.295102	0.546178	0.538677	0.60431	0.0866414	0.0557205	0.264991	0.579859	0.4818	0.0281363	0.597832	0.0256162	0.0273642	0.531475	0.0351226	0.490153	0.0436512	0.567825	0.700428	0.76879	0.449485	0.876323	0.0180272	0.00561718	0.0122316	0.0292377	0.0115614	0.843764	0.616975	0.125705	0.314494	0.840821
cg26342671	0.774974	0.597028	0.0377367	-0.00825374	0.450058	0.0412149	0.0444451	0.536839	0.203999	0.488675	0.0411613	0.599399	0.715466	0.701496	0.250757	0.405217	0.831951	0.0390949	0.489935	0.754924	0.547021	-0.00984216	0.0416341	0.499297	0.380017	0.53353	0.0437659	0.184269	0.0412844	0.0453773	0.0421321	0.0475536	-0.0157611	0.0412104	0.235353	0.334261	0.165458	0.184764	0.126117	0.0574929	0.0545767	0.0402977	0.0531029	0.0451992	0.568001	0.579363	0.602631	0.582051	0.765794
cg12025522	0.234581	0.609688	0.468211	0.560596	0.756027	0.591205	0.574805	0.812327	0.0510355	0.589621	0.965994	0.251632	0.0882087	0.756834	0.543256	0.598442	0.876947	0.0534635	0.142839	0.470081	0.493995	0.591866	0.676333	0.451051	0.632337	0.655722	0.379122	0.399443	0.776675	0.530455	0.735401	0.0581391	0.633833	0.454906	0.487297	0.481306	0.122337	0.703111	0.0619499	0.86422	0.0530868	0.049558	0.706379	0.050043	0.0464058	0.0832742	0.486343	0.0535053	0.542295
cg13471114	0.795772	0.448924	0.303381	0.406908	0.0148797	0.831672	0.701209	0.506733	0.247493	0.788983	0.589179	0.900441	0.842516	0.846546	0.617191	0.60458	0.831073	0.83452	0.697192	0.896137	0.843845	0.803015	0.173303	0.31152	0.55363	0.309392	0.523413	0.348443	0.410825	0.0620852	0.58814	0.777656	0.784671	0.34621	0.40833	0.119629	0.290964	0.277148	0.845732	0.607263	0.231464	0.03211	0.188433	0.610285	0.84647	0.656185	0.729524	0.37942	0.835115
cg13516209	0.216003	0.38917	0.0713249	0.441122	0.767023	0.343565	0.119691	0.786186	0.657404	0.118829	0.909466	0.545353	0.0926708	0.23039	0.508724	0.043441	0.0972984	0.0983643	0.809826	0.158602	0.294615	0.369327	0.776989	0.636464	0.840976	0.448104	0.734358	0.856881	0.736172	0.0954136	0.469021	0.0605133	0.20886	0.613903	0.463021	0.837649	0.83505	0.834615	0.883478	0.680815	0.765659	0.628823	0.0499931	0.097874	0.905316	0.673778	0.266858	0.797384	0.708357
cg04105511	0.41368	0.815662	0.1546	0.569888	0.226411	0.327321	0.168034	0.169024	0.184444	0.186247	0.147527	0.169206	0.258599	0.236287	0.191231	0.190554	0.290281	0.152435	0.286754	0.561182	0.59522	0.791673	0.174107	0.206417	0.199144	0.174339	0.155372	0.408788	0.154747	0.163839	0.214101	0.451733	0.64828	0.169889	0.152045	0.186192	0.173203	0.200622	0.329839	0.19603	0.162122	0.169563	0.182118	0.162837	0.201768	0.187454	0.201682	0.161681	0.210579
cg02781060	0.84238	0.208045	0.0686788	0.629798	0.677121	0.134659	1.00453	0.937969	0.1292	0.667017	0.780815	1.02008	0.915733	0.962009	0.593107	0.0680947	0.987997	0.772957	0.943207	0.488169	0.637885	0.790359	0.0899936	0.611897	0.632052	0.866596	0.0863805	0.885472	0.0754779	0.0765828	0.674046	0.516178	0.376075	0.1115	0.652064	0.832183	0.892572	0.626322	0.760677	0.329826	0.848738	0.800931	0.744741	0.0787157	1.00038	0.653269	0.59811	0.787121	0.961125
cg05651243	0.0665711	0.864714	0.153495	0.150229	0.711299	0.671951	0.0804392	0.839098	0.528232	0.888806	0.915404	0.256687	0.66307	0.955398	0.757712	0.651189	0.28914	0.047688	0.0617766	0.950769	0.920592	0.870766	0.147913	0.776442	0.40651	0.816706	0.335312	0.388795	0.651747	0.202565	0.313439	0.0966902	0.549349	0.0900982	0.647561	0.830554	0.287506	0.119561	0.246122	0.09774	0.0849912	0.793152	0.0902317	0.859412	0.822005	0.903881	0.923282	0.16819	0.0854823
cg14958635	0.583094	0.194503	0.0940509	0.0711132	0.524028	0.129782	0.0900375	0.339089	0.251732	0.259316	0.933516	0.955934	0.583824	0.148733	0.242044	0.890969	0.222803	0.944366	0.307895	0.311858	0.0927696	0.635942	0.209849	0.699628	0.676874	0.776484	0.131823	0.16578	0.418207	0.0978605	0.122029	0.140095	0.300091	0.575545	0.576568	0.673102	0.749284	0.188386	0.420735	0.175108	0.160183	0.118864	0.847063	0.862771	0.524997	0.646237	0.151485	0.146238	0.152335
cg05991492	0.918641	0.699061	0.208287	0.510105	0.950659	0.872548	0.281853	0.769969	0.355612	0.194526	0.939216	0.0568963	0.601807	0.617383	0.475293	0.358787	0.0511474	0.578301	0.721007	0.507384	0.69734	0.513563	0.417988	0.514768	0.445192	0.678812	0.918363	0.931215	0.0856317	0.449848	0.706386	0.0827831	0.325883	0.179115	0.191577	0.940284	0.937782	0.893895	0.908529	0.508388	0.101595	0.0736422	0.373521	0.294943	0.70848	0.237946	0.191687	0.0513929	0.178403
cg00810208	0.0206044	0.418553	0.0346687	0.457216	0.0257138	0.0216206	0.440252	0.0475559	0.0262349	0.601775	0.687783	0.90566	0.725034	0.555629	0.0726372	0.0281078	0.704691	0.0231899	0.027223	0.850129	0.499679	0.129686	0.429946	0.269325	0.0337632	0.25985	0.0323126	0.778132	0.0283562	0.103182	0.532718	0.323852	0.27994	0.0271435	0.0545666	0.0367585	0.366065	0.263252	0.0437916	0.0305915	0.0245817	0.234342	0.0247164	0.535502	0.0256674	0.650072	0.588126	0.0343787	0.743845
cg10663765	0.858203	0.6532	0.213168	0.0709837	0.313783	0.149839	0.300543	0.426807	0.871073	0.168564	0.141572	0.171162	0.292347	0.755037	0.427382	0.291702	0.185518	0.262236	0.690303	0.181833	0.6904	0.0326325	0.176539	0.274493	0.249761	0.557862	0.208807	0.244251	0.167794	0.339849	0.171775	0.171652	0.0709191	0.183632	0.371309	0.253017	0.241838	0.263398	0.17486	0.18591	0.494318	0.152937	0.152709	0.341462	0.738825	0.328203	0.637292	0.206493	0.192456
cg21250721	0.694348	0.528587	0.632294	0.656732	0.87798	0.909444	0.92471	0.828079	0.00983715	0.788237	0.901051	0.936024	0.712873	0.571919	0.247957	0.895052	0.90119	0.899553	0.915264	0.0310709	0.688156	0.429496	0.793152	0.709397	0.590572	0.825796	0.656278	0.894062	0.0966793	0.76691	0.786338	0.622648	0.918113	0.578556	0.615719	0.654487	0.826598	0.86899	0.631207	0.888556	0.858899	0.850081	0.746674	0.884372	0.926504	0.697191	0.0246226	0.842775	-0.00081835
cg26224785	0.857341	0.807356	0.765949	0.585468	0.12738	0.952691	0.130469	0.180049	0.413613	0.901557	0.363421	0.963737	0.799703	0.881466	0.191774	0.158365	0.199457	0.124478	0.205745	0.544842	0.0325946	0.809335	0.578868	0.458704	0.125693	0.475473	0.543631	0.295868	0.447477	0.617107	0.489751	0.158458	0.63357	0.134033	0.236834	0.19173	0.152412	0.230966	0.504268	0.207346	0.560802	0.758349	0.187921	0.358859	0.576566	0.643875	0.642456	0.960183	0.908222
cg04813880	0.00168262	0.607465	0.0890265	0.154996	0.784106	0.247401	0.046102	0.350906	0.231586	0.722957	0.929023	0.959985	0.90217	0.669452	0.311751	0.17307	0.60768	0.176163	0.0745572	0.208781	0.68887	0.787562	0.101844	0.734782	0.434836	0.642936	0.346586	0.340279	0.285151	0.117128	0.185325	0.0643138	0.124996	0.177199	0.192037	0.753306	0.477212	0.121998	0.687153	0.131648	0.147641	0.674302	0.356941	0.773865	0.34248	0.110093	0.310546	0.0638198	0.0644408
cg13784235	0.575744	0.229663	0.193092	0.127857	0.18765	0.174742	0.159643	0.148397	0.436855	0.238305	0.127101	0.99058	0.243531	0.255844	0.434389	0.188306	0.199339	0.156961	0.207742	0.838912	0.547588	0.623241	0.246509	0.255229	0.157287	0.157835	0.211264	0.253504	0.172651	0.157091	0.165623	0.162977	0.0282616	0.152908	0.173579	0.582061	0.200838	0.499656	0.18199	0.198294	0.177671	0.162056	0.146026	0.153046	0.604873	0.257491	0.183805	0.137769	0.554568
cg25622366	0.172597	0.530894	0.0930872	-0.0340125	0.847203	0.0931506	0.0962914	0.0865385	0.0931113	0.0901688	0.0888366	0.784535	0.11133	0.275288	0.0964703	0.0896942	0.28374	0.125524	0.0983739	0.6611	-0.0106047	0.419	0.0981332	0.11686	0.0971263	0.0952085	0.0942719	0.185171	0.0955248	0.0963715	0.100007	0.0953314	-0.0464527	0.0911544	0.0954744	0.0958932	0.560712	0.415552	0.155049	0.125723	0.169654	0.096923	0.086212	0.0868814	0.250869	0.114829	0.0935266	0.0879325	0.105445
cg04579493	0.778469	0.744507	0.114066	0.503384	0.84413	0.879799	0.130163	0.121129	0.0837044	0.828669	0.16691	0.338568	0.881105	0.939639	0.498861	0.806475	0.891724	0.075226	0.0803593	0.684582	0.469848	0.686786	0.206787	0.0964906	0.109045	0.103802	0.167054	0.369753	0.357876	0.554964	0.200456	0.327776	0.0951584	0.100369	0.0737463	0.229131	0.0958266	0.0990964	0.606441	0.354166	0.12564	0.478661	0.118804	0.0698214	0.0899297	0.175451	0.737342	0.251062	0.630194
cg08535260	0.686029	0.0437486	0.0415247	0.00174592	0.668088	0.0512195	0.0466028	0.298847	0.0456911	0.127861	0.951544	0.439781	0.66007	0.740729	0.614346	0.138461	0.244595	0.0439651	0.0448206	0.833058	0.475335	-0.0045981	0.390918	0.0710197	0.0596083	0.591605	0.0478488	0.172668	0.0483389	0.110799	0.305291	0.0521527	-0.00411376	0.261403	0.0470152	0.0551602	0.247268	0.0883211	0.0457545	0.086547	0.371037	0.0455131	0.046568	0.323817	0.40403	0.528635	0.51281	0.041765	0.820167
cg20530585	0.884266	0.319304	0.00602027	0.126415	0.709331	0.148543	0.883133	0.807771	0.0326038	0.747918	0.867076	0.939695	0.764358	0.599117	0.0765759	0.386672	0.905232	0.0247461	0.930378	0.797764	0.588529	0.767955	0.730529	0.510336	0.632416	0.668156	0.496472	0.887541	0.110598	0.294086	0.739885	0.0391212	0.491121	0.520293	0.550602	0.0725228	0.750952	0.707479	0.25938	0.813713	0.417647	0.234165	0.0913426	0.880676	0.854799	0.581204	0.60002	0.861292	0.120412
cg19864130	0.187222	0.164133	0.126416	0.177272	0.523987	0.022696	0.367352	0.749183	0.442151	0.230955	0.774009	0.610519	0.0082319	0.0389119	0.421738	0.606705	0.028559	-0.0210241	0.541128	0.0428049	0.130858	0.194991	0.67249	0.569662	0.670542	0.763672	0.697048	0.832165	0.116352	0.550952	0.587545	0.0657619	0.0936698	0.433768	0.645464	0.687555	0.747312	0.399515	0.623208	0.586909	0.764446	0.574775	0.179024	0.266773	0.688468	0.0373416	0.4004	0.0269532	0.481366
cg09809932	0.477284	0.12541	0.72076	0.0298375	0.0627137	0.0625365	0.0688235	0.174564	0.0667271	0.846428	0.0599864	0.934341	0.061549	0.872909	0.0687203	0.0632464	0.0628973	0.0608945	0.0659165	0.0615455	-0.00690658	-0.0142826	0.116396	0.0773344	0.069668	0.69022	0.0749543	0.0880866	0.0621979	0.0817297	0.0721819	0.33577	-0.0259937	0.0702017	0.174214	0.0615818	0.737266	0.0853564	0.0656572	0.0641603	0.0622351	0.0613877	0.0589415	0.420049	0.059226	0.72973	0.0691095	0.102442	0.852291
cg15737177	0.1591	0.462289	0.171551	0.260965	0.179832	0.428867	0.912676	0.933928	0.449039	0.48531	0.937551	0.348318	0.210766	0.954435	0.211627	0.109075	0.172926	0.417557	0.610775	0.479476	0.973576	0.460216	0.147888	0.889556	0.137584	0.290534	0.223572	0.533973	0.337821	0.454259	0.333601	0.114123	0.226945	0.135766	0.924098	0.492152	0.392394	0.404511	0.109912	0.31522	0.154736	0.164202	0.346374	0.261067	0.115855	0.533626	0.892094	0.435713	0.313633
cg13207326	0.861498	0.664831	0.753218	0.700855	0.49339	0.659022	0.806913	0.240401	0.385517	0.670459	0.13872	0.54781	0.763972	0.807198	0.602738	0.163426	0.716449	0.254496	0.179524	0.880099	0.514881	0.607241	0.242972	0.339639	0.205645	0.154315	0.50717	0.598083	0.25883	0.241178	0.666626	0.214653	0.506495	0.485033	0.35753	0.483975	0.275489	0.272118	0.674765	0.291551	0.293982	0.225472	0.450949	0.17891	0.165507	0.473691	0.642231	0.510446	0.891036
cg05640128	0.598109	0.252699	0.0224489	0.0568333	0.487762	0.0258782	0.0175412	0.0294623	0.0253103	0.0322467	0.00514812	0.571233	0.0479427	0.799821	0.358391	0.0654705	0.539274	0.0135731	0.859576	0.571833	0.072988	0.0850084	0.0219492	0.0825686	0.0169472	0.0222219	0.0152704	0.0176978	0.336789	0.0193221	0.0130891	0.442668	0.445703	0.0138345	0.0160276	0.425664	0.0258071	0.0161015	0.0274729	0.0229731	0.0187689	0.0288313	0.417963	0.0176089	0.150417	0.387855	0.19169	0.460025	0.790594
cg08482837	0.926855	0.630351	0.477685	0.161164	0.46058	0.72339	0.637878	0.447986	0.960502	0.405294	0.97387	0.745094	0.3781	0.977538	0.484259	0.685405	0.165301	0.358607	0.969333	0.758759	0.880071	0.621951	0.341091	0.777748	0.66906	0.496235	0.220025	0.116952	0.70485	0.740535	0.215579	0.221886	0.729217	0.119469	0.654276	0.616336	0.233737	0.22231	0.794055	0.0915082	0.729776	0.58441	0.939265	0.502284	0.951346	0.911849	0.971627	0.961279	0.650922
cg11166108	-0.0370612	0.257105	0.0880872	-0.0134986	0.298809	0.0921558	0.920584	0.851059	0.100628	0.839579	0.102488	0.108214	0.0926019	0.117994	0.104645	0.545952	0.0891388	0.909063	0.558404	0.139011	0.364034	-0.0168238	0.0998175	0.51362	0.149375	0.738207	0.0948858	0.104451	0.601179	0.0930347	0.116555	0.538645	-0.0254473	0.514644	0.118566	0.722286	0.0975926	0.0970767	0.0970055	0.0952246	0.0931502	0.098094	0.763954	0.0909077	0.0859821	0.0951856	0.08502	0.0927158	0.0852209
cg18249580	0.982101	0.447326	0.0351109	0.0788857	0.241038	0.0119233	0.016456	0.0118566	0.0198211	0.0373609	0.181407	0.492181	0.360864	0.492575	0.0320421	0.15597	0.00543416	0.0398679	0.111836	0.167076	0.61283	0.0895606	0.512345	0.232771	0.416037	0.763082	0.670587	0.925716	0.0272062	0.0274552	0.764574	0.0300041	0.363539	0.252006	0.350852	0.0293251	0.860772	0.863027	0.477701	0.930273	0.371433	0.0318323	0.0147314	0.024679	0.0128783	0.125553	0.470699	0.0108786	0.010058
cg12782933	0.757375	0.560308	0.0795069	0.427073	0.32838	0.0856433	0.0885214	0.768726	0.420527	0.252533	0.0735746	0.864704	0.623575	0.796479	0.649362	0.375009	0.344864	0.100079	0.282214	0.722846	0.466385	0.147305	0.0775343	0.209472	0.340574	0.162069	0.0810171	0.106142	0.072711	0.081025	0.120732	0.0784435	0.466779	0.0894181	0.191613	0.190957	0.208489	0.100385	0.680894	0.0980092	0.0881545	0.0857919	0.322138	0.0669717	0.0895436	0.502618	0.362037	0.120038	0.597578
cg05183931	0.947419	0.0333035	0.0144055	0.059269	0.0340744	0.0250548	0.0397176	0.503182	0.023802	0.0329481	0.265269	0.638613	0.387274	0.748631	0.0708675	0.0602883	0.0156027	0.0304012	0.380397	0.478674	0.0741344	0.324988	0.437656	0.0761113	0.418665	0.722874	0.174197	0.902823	0.0335035	0.629701	0.79998	0.0317798	0.0630528	0.0463249	0.353264	0.228121	0.800598	0.861428	0.101879	0.786631	0.610533	0.25123	0.0177963	0.213463	0.0501381	0.0828059	0.298591	0.019673	0.0218797
cg04954559	0.888792	0.189699	0.100146	0.00968289	0.12289	0.288373	0.125397	0.107157	0.116258	0.452412	0.105317	0.090412	0.269412	0.233122	0.600769	0.100411	0.87654	0.127215	0.49224	0.116796	0.401785	0.781462	0.662551	0.133733	0.151233	0.193049	0.240506	0.276651	0.114664	0.512858	0.236009	0.117387	0.291739	0.12211	0.123861	0.470519	0.636018	0.593002	0.168462	0.245732	0.907847	0.123944	0.0991409	0.0952389	0.944974	0.169979	0.23724	0.0940144	0.536459
cg00743094	0.77637	0.609097	0.461934	0.521181	0.853864	0.441584	0.611606	0.533235	0.159495	0.33153	0.116539	0.788502	0.825333	0.883176	0.587395	0.15848	0.980968	0.454223	0.189045	0.642603	0.49433	0.389959	0.251675	0.176679	0.17601	0.141613	0.161043	0.180254	0.308086	0.127936	0.150743	0.377948	0.546009	0.185407	0.427078	0.15844	0.15628	0.153869	0.946043	0.145826	0.775029	0.869738	0.204668	0.120258	0.165228	0.682244	0.683836	0.160861	0.604678
cg26542283	0.0381733	0.66325	0.0341298	0.0433612	0.208178	0.458115	0.0224558	0.447268	0.0219228	0.167339	0.471532	0.465882	0.0171928	0.022382	0.0209141	0.0296402	0.0173415	0.0882362	0.493694	0.428521	0.121709	0.0844841	0.0397622	0.0420764	0.460812	0.0425742	0.0319674	0.0366149	0.519526	0.025544	0.163701	0.0450574	0.0264877	0.0635388	0.0355232	0.0443473	0.359045	0.0361429	0.906326	0.0393603	0.0602458	0.0430902	0.272552	0.314621	0.263911	0.433797	0.0179764	0.0201458	0.018229
cg10296238	0.0414692	0.917671	0.148713	0.189454	0.413292	0.541818	0.943575	0.165623	0.204726	0.309363	0.134671	0.118069	0.138164	0.968932	0.297352	0.157996	0.374451	0.134886	0.124927	0.139256	0.0403057	0.854355	0.140228	0.742558	0.212807	0.247303	0.145743	0.123059	0.278433	0.764011	0.847477	0.290671	0.628271	0.143524	0.234819	0.711172	0.167021	0.152531	0.704553	0.134488	0.149867	0.777469	0.243887	0.150788	0.114654	0.222011	0.508916	0.113038	0.613878
cg07124687	0.64888	0.329724	0.134517	0.554449	0.0896242	0.623996	0.719892	0.643337	0.263844	0.0581741	0.0585579	0.96176	0.714661	0.719097	0.765682	0.0636699	0.424349	0.148615	0.101442	0.87354	0.555028	0.0284729	0.840778	0.0848384	0.0976549	0.656748	0.349278	0.860816	0.256492	0.552177	0.0881098	0.100542	0.46283	0.280054	0.213721	0.155024	0.657356	0.548489	0.0986909	0.594638	0.0910647	0.289962	0.718095	0.0525212	0.395381	0.436145	0.226033	0.377142	0.714053
cg16293892	0.950446	0.23824	0.177532	0.549373	0.405746	0.0208144	0.794109	0.847867	0.82159	0.0359349	0.138243	0.353124	0.0903001	0.112266	0.506997	0.84965	0.881208	0.742974	0.927237	0.882231	0.823037	0.878685	0.63269	0.399712	0.831588	0.749234	0.773315	0.86189	0.721622	0.813607	0.592097	0.814225	0.149914	0.764374	0.809306	0.814588	0.418209	0.699038	0.0315185	0.731931	0.803929	0.835288	0.822553	0.862568	0.88798	0.463893	0.247266	0.00933756	0.10382
cg14663965	0.824828	0.343789	0.5808	0.0892585	0.180857	0.327632	0.151069	0.164357	0.183142	0.567838	0.107121	0.605537	0.647731	0.5813	0.34784	0.185965	0.607738	0.147955	0.261949	0.499759	0.365593	0.776713	0.210868	0.312456	0.158329	0.14671	0.384103	0.740986	0.135504	0.272408	0.436938	0.196301	0.0101134	0.430457	0.269345	0.636781	0.255931	0.314893	0.136842	0.572536	0.298845	0.473542	0.233572	0.17032	0.532889	0.399039	0.497454	0.480052	0.566227
cg18805066	0.911594	0.635691	0.648275	0.878386	0.74751	0.643011	0.703225	0.602712	0.720259	0.73341	0.775479	0.70093	0.570149	0.736047	0.583166	0.735234	0.817016	0.617528	0.83034	0.770751	0.744617	0.870169	0.58666	0.604013	0.759803	0.773286	0.680642	0.83002	0.665625	0.665047	0.725782	0.793311	0.725506	0.666413	0.766295	0.739975	0.711308	0.790314	0.802977	0.738141	0.6756	0.813851	0.651869	0.802666	0.0136586	0.521571	0.604103	0.53893	0.742438
cg06151165	0.576986	0.274238	0.125122	0.519606	0.116064	0.120719	0.139442	0.414729	0.265042	0.315302	0.104788	0.983119	0.780967	0.676347	0.124	0.161617	0.126978	0.249962	0.476304	0.128339	0.416173	0.727592	0.151535	0.221569	0.164423	0.199851	0.21837	0.574396	0.1901	0.115013	0.676037	0.221101	0.354727	0.141343	0.118379	0.226742	0.643222	0.412139	0.111331	0.429272	0.125521	0.397525	0.123598	0.103827	0.13253	0.464927	0.711786	0.590747	0.91391
cg13023870	0.350298	0.507174	0.683505	0.540385	0.175886	0.654692	0.772706	0.196795	0.364197	0.180079	0.0767318	0.968434	0.882699	0.196627	0.147422	0.401408	0.921443	0.336566	0.194848	0.67934	0.619058	0.732918	0.127878	0.298363	0.211784	0.117168	0.148412	0.479808	0.109015	0.100712	0.241523	0.133934	0.397189	0.113674	0.162925	0.325042	0.60201	0.234604	0.581263	0.537883	0.181297	0.105945	0.243667	0.574367	0.195547	0.685771	0.107366	0.170513	0.902155
cg02569778	0.127848	0.547924	0.114732	0.165882	0.566857	0.201576	0.263277	0.723252	0.12053	0.48791	0.319115	0.997285	0.753416	0.787244	0.280104	0.417119	0.410318	0.146023	0.195169	0.706602	0.528953	0.0324117	0.121814	0.346422	0.452818	0.369075	0.0990103	0.129598	0.789083	0.196399	0.287406	0.113069	0.574998	0.100421	0.47684	0.468716	0.17294	0.246907	0.451603	0.113806	0.114248	0.126985	0.548092	0.663328	0.172278	0.521799	0.365793	0.115433	0.868268
cg18702197	0.88237	0.536617	0.369896	0.491325	0.402303	0.0755511	0.900745	0.266974	0.0557138	0.410529	0.842054	0.917997	0.692553	0.758744	0.0874118	0.240933	0.820137	0.0498763	0.210206	0.807002	0.582342	0.767546	0.163621	0.552319	0.327729	0.484032	0.183698	0.381538	0.74204	0.540068	0.399418	0.0911205	0.639055	0.145313	0.106146	0.304362	0.269067	0.47001	0.0777023	0.74615	0.0898507	0.104947	0.214361	0.265445	0.214533	0.501862	0.55272	0.350649	0.79728
cg20939723	0.150161	0.268215	0.0909734	0.0587279	0.355621	0.0899748	0.0857715	0.127238	0.119897	0.308832	0.0511739	0.948849	0.791361	0.817607	0.76452	0.481138	0.435695	0.130026	0.124516	0.476848	0.408828	0.709032	0.507384	0.208021	0.154724	0.181977	0.0957166	0.202236	0.3713	0.45579	0.563138	0.176283	0.0280142	0.0826354	0.462626	0.500723	0.803116	0.393573	0.0821183	0.154629	0.770929	0.807323	0.0717832	0.0804459	0.885518	0.374283	0.141504	0.0964884	0.131919
cg09858108	0.22757	0.542167	0.295678	0.178493	0.48324	0.0576227	0.10029	0.384227	0.103075	0.536109	0.447161	0.044031	0.558508	0.10194	0.172031	0.0620361	0.633247	0.0608066	0.0909197	0.441776	0.209892	0.272682	0.907689	0.160046	0.0753075	0.935422	0.267392	0.122407	0.105135	0.473945	0.400607	0.042011	0.387988	0.935413	0.804367	0.0658583	0.592925	0.530969	0.235538	0.516822	0.927668	0.0500825	0.441512	0.500858	0.138683	0.180984	0.113537	0.0754177	0.456637
cg06830450	0.816369	0.42109	0.58304	0.447086	0.420975	0.864415	0.525714	0.289685	0.595437	0.471448	0.147238	0.205121	0.70312	0.797618	0.862859	0.359669	0.894788	0.22049	0.762062	0.895025	0.704692	-0.00317695	0.263258	0.415989	0.351584	0.192417	0.212508	0.186878	0.48302	0.376365	0.22874	0.193358	0.540311	0.16338	0.307685	0.228969	0.208334	0.16167	0.17438	0.174073	0.315041	0.404632	0.151081	0.128612	0.1242	0.52211	0.901132	0.201097	0.340468
cg24345062	0.696339	0.721661	0.366724	0.239919	0.157763	0.447887	0.057822	0.086236	0.36539	0.090287	0.555298	0.295394	0.78552	0.89788	0.23074	0.0795302	0.852838	0.0917977	0.0651778	0.534042	0.35404	0.840858	0.631762	0.220109	0.105413	0.943638	0.709064	0.952167	0.35904	0.186029	0.925991	0.135466	0.0600853	0.104327	0.0909365	0.107172	0.19525	0.132804	0.08551	0.0681715	0.0647571	0.15605	0.793262	0.689539	0.404466	0.304394	0.405101	0.0552305	0.216263
cg06637517	0.859778	0.137398	0.36311	0.233654	0.192221	0.138458	0.191653	0.129385	0.352611	0.191943	1.0116	0.0964917	0.58131	0.955551	0.179864	0.110523	0.908746	0.115887	0.121536	0.707834	0.549865	0.0116288	0.12606	0.329661	0.144254	0.143591	0.13786	0.140576	0.132738	0.12843	0.12868	0.12021	0.0439821	0.111057	0.164775	0.318782	0.154451	0.11343	0.130191	0.121912	0.120729	0.112141	0.112608	0.421632	0.112248	0.521985	0.141842	0.174031	0.869698
cg21041775	0.815521	0.63041	0.412628	0.696286	0.119703	0.503497	0.112719	0.1075	0.112444	0.120032	0.108044	0.104713	0.424757	0.868504	0.11785	0.286571	0.340461	0.101211	0.106381	0.706878	0.509736	0.743298	0.113856	0.21169	0.123221	0.115647	0.115518	0.286822	0.110188	0.112689	0.123344	0.123547	0.640712	0.307711	0.106121	0.156184	0.113401	0.11348	0.104268	0.114587	0.102398	0.103394	0.103527	0.105072	0.106792	0.112992	0.485518	0.472145	0.179649
cg14560001	-0.0216898	0.555875	0.118674	0.00367788	0.387546	0.149475	0.149032	0.748722	0.124499	0.189406	0.136318	0.994713	0.751536	0.673225	0.149421	0.144688	0.144083	0.132202	0.121729	0.633217	0.569058	0.0664901	0.143384	0.215504	0.247949	0.164619	0.141888	0.140948	0.684009	0.144505	0.161076	0.147895	0.580883	0.14698	0.26893	0.350909	0.13746	0.15577	0.214896	0.135788	0.123893	0.135352	0.360461	0.48181	0.120065	0.512619	0.182633	0.112537	0.829873
cg21216477	0.87832	0.455627	0.659739	0.672807	0.4743	0.833372	0.0503416	0.657388	0.046478	0.0769148	0.83364	0.847431	0.718468	0.752033	0.201426	0.195396	0.831259	0.111585	0.475907	0.776631	0.613502	0.31684	0.268439	0.582386	0.658883	0.060553	0.0774235	0.149976	0.669013	0.048565	0.333103	0.715532	0.68681	0.712484	0.338224	0.138403	0.260614	0.104704	0.101644	0.084853	0.320884	0.0580983	0.762818	0.792524	0.406908	0.358829	0.513279	0.832041	0.774841
cg01610165	0.0652789	0.235453	0.385905	0.149269	0.749931	0.877309	0.771784	0.860857	0.781711	0.809551	0.784445	0.502972	0.594649	0.731352	0.292523	0.306685	0.83264	0.790749	0.334147	0.535688	0.545348	0.112783	0.0223667	0.521824	0.590406	0.0687523	0.0283276	0.0244687	0.636387	0.00748152	0.018951	0.577064	0.264074	0.283549	0.223866	0.620586	0.00503858	0.0337121	0.522494	0.0489915	0.0110592	0.0966778	0.512276	0.830476	0.671052	0.416744	0.422646	0.864242	0.621218
cg01969701	0.755776	0.574448	0.247223	0.0290101	0.467983	0.109892	0.125494	0.42387	0.601534	0.510465	0.146465	0.123096	0.291363	0.989878	0.20451	0.20598	0.122203	0.115733	0.298529	0.286479	0.765573	0.0114471	0.215078	0.59432	0.347143	0.222586	0.160845	0.189807	0.11643	0.197703	0.256332	0.113448	-0.0160591	0.142071	0.251921	0.434793	0.255671	0.167189	0.213238	0.250397	0.306769	0.122639	0.183357	0.104524	0.195435	0.706595	0.879035	0.214918	0.12763
cg26047066	0.90052	0.593723	0.258056	0.0916469	0.373836	0.671403	0.213999	0.173343	0.606219	0.255361	0.395011	0.735896	0.649025	0.755965	0.526368	0.194321	0.597271	0.123064	0.263747	1.05531	0.784652	0.603477	0.273281	0.225946	0.153569	0.153901	0.366218	0.839464	0.387242	0.197652	0.402154	0.177739	0.0785241	0.136906	0.236852	0.138611	0.479024	0.960813	0.214899	0.400331	0.172509	0.502522	0.219186	0.159435	0.687482	1.02051	0.755639	0.304691	0.574741
[truncated: 9,149 more rows]
[truncated: 100 more columns]
